# Supplementary material for: Transcriptomic Assessment of Host Responses in Vaccinia and Venezuelan Equine Encephalitis Virus-Infected Human Dendritic Cells
Source: Biomolecules. 2026 Apr 8;16(4):544. doi: 10.3390/biom16040544 (PMC13113310; doi:10.3390/biom16040544)
Supplement: Supplementary file 1 [file biomolecules-16-00544-s001.zip]

Archive with 7 entries (7 files):
- Manuscript supplemntary figures 03042026.pdf
- Table S1A.xlsx
- Table S1B-updated.xlsx
- Table S1C-updated.xlsx
- Table S2 VAC at three times-updated.xlsx
- Table S3 VEE at three times-updated.xlsx
- Table S4.xlsx
