# Supplementary material for: Transcriptomic Assessment of Host Responses in Vaccinia and Venezuelan Equine Encephalitis Virus-Infected Human Dendritic Cells
Source: Biomolecules. 2026 Apr 8;16(4):544. doi: 10.3390/biom16040544 (PMC13113310; doi:10.3390/biom16040544)
Supplement: Supplementary file 1 [file biomolecules-16-00544-s001.zip › Table S1A.xlsx]

## Sheet: RNA load info
Table S1A - RNA quality and concentration information for each sample generated in the experiment. Sample ID: The unique identifier assigned to each sample. Tube ID: The corresponding tube identifier used for sample storage and processing. RNA conc. (ng/µl): The concentration of RNA in each sample, measured in nanograms per microliter (ng/µl), indicating the yield of RNA extraction. RIN (RNA Inte…
Sample ID	Tube ID	RNA conc. (ng/ul)	RIN
1hr-ctrl	1C1	38.7	9.4
12hr-VEE	12VEE3	60.43	9.4
1hr-VAC	1VAC3	110.9	9.6
12hr-ctrl	12C1	56.65	9.7
1hr-VEE	1VEE1	87.05	9.6
8hr-ctrl	8C1	78.2	9.4
8hr-VEE	8VEE1	174.3	9.7
12hr-VAC	12VAC3	60.37	9.5
1hr-VAC	1VAC2	75.04	9.4
1hr-ctrl	1C2	68.28	9.4
8hr-VAC	8VAC1	55.25	9.2
12hr-VEE	12VEE2	61.49	9.4
12hr-ctrl	12C2	99.41	9.6
1hr-VEE	1VEE2	88.28	9.7
8hr-ctrl	8C2	56.49	9.6
12hr-VAC	12VAC1	68.24	9.3
12hr-VEE	12VEE1	58.48	9.6
1hr-VAC	1VAC1	199.4	9.5
1hr-ctrl	1C3	95.14	9.6
8hr-VAC	8VAC2	47.08	9.2
8hr-VEE	8VEE3	67.8	9.7
12hr-VAC	12VAC2	69.34	9.2
1hr-VEE	1VEE3	107.9	9.7
8hr-ctrl	8C3	73.06	9.5
8hr-VEE	8VEE2	65.38	9.6
12hr-ctrl	12C3	64.94	9.7
8hr-VAC	8VAC3	65.44	9
1hr-ctrl	1C1	38.7	9.4
12hr-VAC	12VAC1	68.24	9.3
8hr-ctrl	8C2	56.49	9.6
1hr-VEE	1VEE1	87.05	9.6
1hr-VAC	1VAC3	110.9	9.6
Hu.Ref RNA	H.Ref
