# Supplementary material for: Transcriptomic Assessment of Host Responses in Vaccinia and Venezuelan Equine Encephalitis Virus-Infected Human Dendritic Cells
Source: Biomolecules. 2026 Apr 8;16(4):544. doi: 10.3390/biom16040544 (PMC13113310; doi:10.3390/biom16040544)
Supplement: Supplementary file 1 [file biomolecules-16-00544-s001.zip › Table S1B-updated.xlsx]

## Sheet: Table S1B
Table S1B- Differentially expressed genes list from all comparisons in VAC groups. These tables provide detailed information about the fields used in gene expression analysis. Each row corresponds to a specific probe or gene, with the following attributes: ProbeName: The unique identifier for the specific probe on the microarray chip used to measure gene expression. SystematicName: A standardized…
ProbeName	SystematicName	ensembl_gene_id	entrezgene_id	hgnc_symbol	agilent_sureprint_g3_ge_8x60k	logFC	AveExpr	t	P.Value	adj.P.Val	B	Group
A_23_P38167	NM_022036	ENSG00000291917	55890	GPRC5C	A_23_P38167	0.555772	9.83094	6.2024	1.58717e-06	0.0394443	5.06963	VAC 1 hpi
A_33_P3238941	NM_147195	ENSG00000180071	253650	ANKRD18A	A_33_P3238941	0.643304	5.43872	6.4597	8.30422e-07	0.0206377	5.63967	VAC 1 hpi
A_23_P359540	NM_003540	ENSG00000274618	8361	H4C6	A_23_P359540	0.646542	9.23209	6.40647	9.48949e-07	0.0235833	5.52249	VAC 1 hpi
A_23_P436281	NM_001034077	ENSG00000270276	554313	H4C15	A_23_P436281	0.761961	10.1222	7.74072	3.70397e-08	0.000920511	8.33103	VAC 1 hpi
A_33_P3276703	NM_003378	ENSG00000128564	7425	VGF	A_33_P3276703	0.788264	9.85977	6.16072	1.7639e-06	0.0438364	4.97646	VAC 1 hpi
A_23_P53663	NM_002583	ENSG00000177425	5074	PAWR	A_23_P53663	0.789494	8.55184	7.83394	2.97779e-08	0.000740041	8.51665	VAC 1 hpi
A_23_P117782	NM_018357	ENSG00000166173	55323	LARP6	A_23_P117782	0.789563	7.84402	6.60303	5.80674e-07	0.0144309	5.95324	VAC 1 hpi
A_23_P372834	NM_198098	ENSG00000240583	358	AQP1	A_33_P3253723	0.830957	7.76963	7.19898	1.34612e-07	0.00334538	7.22427	VAC 1 hpi
A_23_P156284	NM_080881	ENSG00000113758	1627	DBN1	A_23_P156284	0.85773	8.78296	6.40807	9.45153e-07	0.023489	5.52602	VAC 1 hpi
A_23_P168556	NM_004603	ENSG00000106089	6804	STX1A	A_23_P168556	0.860093	8.84517	7.15441	1.49941e-07	0.00372633	7.1311	VAC 1 hpi
A_33_P3343066	NM_003988	ENSG00000075891	5076	PAX2	A_33_P3343066	0.871667	4.80995	7.6946	4.12794e-08	0.00102588	8.23868	VAC 1 hpi
A_33_P3279629	NM_033199	ENSG00000145040	90226	UCN2	A_33_P3279629	0.90857	6.45691	7.21135	1.30649e-07	0.00324688	7.25007	VAC 1 hpi
A_24_P298587	NM_001280561	ENSG00000285272	340393	TMEM249	A_24_P298587	0.910192	5.49461	6.62564	5.48915e-07	0.0136416	6.00245	VAC 1 hpi
A_23_P148541	NM_139250	ENSG00000268651	246100	CTAG1A	A_23_P148541	0.927406	7.28533	6.62336	5.52037e-07	0.0137192	5.99749	VAC 1 hpi
A_23_P212696	NM_007085	ENSG00000163430	11167	FSTL1	A_23_P212696	0.979806	9.59701	6.51593	7.21475e-07	0.0179301	5.76305	VAC 1 hpi
A_24_P2648	NM_005401	ENSG00000152104	5784	PTPN14	A_24_P2648	1.09149	7.26259	7.68197	4.25254e-08	0.00105684	8.21332	VAC 1 hpi
A_23_P359245	NM_000245	ENSG00000105976	4233	MET	A_23_P359245	1.09913	10.074	7.97613	2.13941e-08	0.000531687	8.797	VAC 1 hpi
A_33_P3373358	NM_005497	ENSG00000182963	10052	GJC1	A_33_P3373358	1.1141	8.2137	9.08954	1.76225e-09	4.37956e-05	10.876	VAC 1 hpi
A_32_P205624	NM_012435	ENSG00000129946	25759	SHC2	A_32_P205624	1.12104	6.92379	6.24017	1.44256e-06	0.0358505	5.15387	VAC 1 hpi
A_24_P51061	NM_080927	ENSG00000057019	131566	DCBLD2	A_23_P91829	1.1591	6.74025	7.3834	8.63927e-08	0.00214703	7.60636	VAC 1 hpi
A_23_P206280	NM_201525	ENSG00000205336	9289	ADGRG1	A_23_P206280	1.25763	9.66265	8.85718	2.92726e-09	7.27483e-05	10.4591	VAC 1 hpi
A_33_P3303372	NM_001184792	ENSG00000148498	56288	PARD3	A_33_P3303372	1.27516	8.23675	10.2948	1.41763e-10	3.5231e-06	12.8987	VAC 1 hpi
A_23_P66682	NM_018952	ENSG00000108511	3216	HOXB6	A_23_P66682	1.36474	7.57674	7.63662	4.73237e-08	0.00117609	8.12207	VAC 1 hpi
A_33_P3409854	NM_005568	ENSG00000274577	3975	LHX1	A_33_P3409854	1.52998	7.75123	13.9674	1.84527e-13	4.58586e-09	17.7823	VAC 1 hpi
A_33_P3249746	NM_001190484	ENSG00000106258	1577	CYP3A5	A_33_P3249746	1.53778	5.11395	9.13086	1.61139e-09	4.00462e-05	10.9492	VAC 1 hpi
A_33_P3285545	NM_001305	ENSG00000189143	1364	CLDN4	A_33_P3285545	1.54754	10.1581	13.727	2.73334e-13	6.7929e-09	17.5138	VAC 1 hpi
A_33_P3380992	NM_001080538	ENSG00000227471	441282	AKR1B15	A_33_P3380992	2.29535	6.55218	12.9064	1.08863e-12	2.70547e-08	16.5482	VAC 1 hpi
A_23_P93641	NM_020299	ENSG00000198074	57016	AKR1B10	A_23_P93641	2.5263	7.02762	16.4755	4.09608e-15	1.01796e-10	20.2364	VAC 1 hpi
A_23_P358917	NM_000765	ENSG00000160870	1551	CYP3A7	A_23_P358917	2.7994	6.44009	23.9129	5.37197e-19	1.33504e-14	24.8789	VAC 1 hpi
A_23_P8801	NM_000777	ENSG00000106258	1577	CYP3A5	A_23_P8801	2.96202	6.25396	18.8701	1.65413e-16	4.11084e-12	22.0874	VAC 1 hpi
A_24_P129341	NM_020299	ENSG00000198074	57016	AKR1B10	A_23_P93641	3.01887	7.09767	22.0106	4.05387e-18	1.00747e-13	23.9694	VAC 1 hpi
A_33_P3247022	NM_057749	ENSG00000175305	9134	CCNE2	A_33_P3247022	4.29109	7.79537	24.2567	3.78727e-19	9.41212e-15	25.028	VAC 1 hpi
A_23_P207456	NM_005623	ENSG00000108700	6355	CCL8	A_23_P207456	-5.16449	6.32612	-21.5535	6.7459e-18	1.67649e-13	30.976	VAC 8 hpi
A_33_P3343175	NM_001565	ENSG00000169245	3627	CXCL10	A_24_P303091	-4.52731	6.04933	-28.9548	4.81641e-21	1.19697e-16	37.9419	VAC 8 hpi
A_23_P399078	NM_000362	ENSG00000100234	7078	TIMP3	A_23_P399078	-3.62564	9.96264	-35.2735	3.52087e-23	8.75006e-19	42.4747	VAC 8 hpi
A_33_P3418170	NM_014314	ENSG00000107201	23586	RIGI	A_33_P3372910	-3.60363	7.44422	-32.5389	2.644e-22	6.57086e-18	40.6403	VAC 8 hpi
A_23_P24004	NM_001547	ENSG00000119922	3433	IFIT2	A_24_P304071	-3.34143	9.20369	-21.7566	5.37341e-18	1.3354e-13	31.1987	VAC 8 hpi
A_33_P3401826	NM_207315	ENSG00000134326	129607	CMPK2	A_33_P3401826	-3.2881	8.49549	-19.5534	7.0622e-17	1.7551e-12	28.6653	VAC 8 hpi
A_24_P303091	NM_001565	ENSG00000169245	3627	CXCL10	A_24_P303091	-3.18604	6.31676	-24.0978	4.44873e-19	1.1056e-14	33.6226	VAC 8 hpi
A_23_P121253	NM_003810	ENSG00000121858	8743	TNFSF10	A_23_P121253	-3.1175	7.55018	-26.2981	5.20013e-20	1.29234e-15	35.6862	VAC 8 hpi
A_33_P3226810	NM_003810	ENSG00000121858	8743	TNFSF10	A_23_P121253	-3.09041	7.58714	-19.772	5.40815e-17	1.34403e-12	28.9289	VAC 8 hpi
A_23_P132159	NM_017414	ENSG00000184979	11274	USP18	A_23_P132159	-3.03763	8.2966	-23.7569	6.30443e-19	1.56678e-14	33.2852	VAC 8 hpi
A_23_P392942	NM_002445	ENSG00000038945	4481	MSR1	A_23_P392942	-2.9645	6.38654	-14.7168	5.60382e-14	1.39266e-09	22.0041	VAC 8 hpi
A_23_P153562	NM_001736	ENSG00000197405	728	C5AR1	A_23_P153562	-2.92345	7.03854	-15.4912	1.71902e-14	4.27211e-10	23.1909	VAC 8 hpi
A_23_P62890	NM_002053	ENSG00000117228	2633	GBP1	A_23_P62890	-2.88816	6.98962	-14.7009	5.74418e-14	1.42754e-09	21.9792	VAC 8 hpi
A_23_P6263	NM_002463	ENSG00000183486	4600	MX2	A_23_P6263	-2.84131	9.93943	-28.3712	7.97767e-21	1.98261e-16	37.4665	VAC 8 hpi
A_23_P45871	NM_006820	ENSG00000137959	10964	IFI44L	A_23_P45871	-2.84019	7.13214	-18.653	2.1802e-16	5.41823e-12	27.5493	VAC 8 hpi
A_24_P304071	NM_001547	ENSG00000119922	3433	IFIT2	A_24_P304071	-2.79334	7.65061	-15.3458	2.13825e-14	5.31399e-10	22.972	VAC 8 hpi
A_23_P407096	NM_152625	ENSG00000178175	167465	ZNF366	A_23_P407096	-2.7838	6.25647	-13.9349	1.9452e-13	4.83422e-09	20.7514	VAC 8 hpi
A_32_P9543	NM_145699	ENSG00000128383	200315	APOBEC3A	A_32_P9543	-2.64302	6.93083	-7.54037	5.94316e-08	0.00147699	7.95882	VAC 8 hpi
A_23_P819	NM_005101	ENSG00000187608	9636	ISG15	A_23_P819	-2.61301	12.161	-25.127	1.59512e-19	3.96419e-15	34.6118	VAC 8 hpi
A_23_P139786	NM_003733	ENSG00000135114	8638	OASL	A_23_P139786	-2.5563	8.17082	-6.999	2.18796e-07	0.00543751	6.63958	VAC 8 hpi
A_33_P3219591	NM_020954	ENSG00000173821	57674	RNF213	A_33_P3219591	-2.54589	7.54085	-19.2949	9.71418e-17	2.41417e-12	28.3501	VAC 8 hpi
A_23_P52266	NM_001548	ENSG00000185745	3434	IFIT1	A_23_P52266	-2.52871	10.0848	-22.2579	3.09004e-18	7.67936e-14	31.7394	VAC 8 hpi
A_23_P89431	NM_002982	ENSG00000108691	6347	CCL2	A_23_P89431	-2.52181	10.9519	-25.5373	1.07126e-19	2.6623e-15	34.9942	VAC 8 hpi
A_23_P105794	NM_033255	ENSG00000133106	94240	EPSTI1		-2.52045	6.66269	-18.1697	4.07162e-16	1.01188e-11	26.9291	VAC 8 hpi
A_23_P145874	NM_152703	ENSG00000177409	219285	SAMD9L	A_33_P3264846	-2.45478	9.57713	-21.5056	7.11892e-18	1.76919e-13	30.9233	VAC 8 hpi
A_24_P197964	NM_014788	ENSG00000106785	9830	TRIM14	A_24_P197964	-2.43114	7.88308	-15.1385	2.92699e-14	7.27415e-10	22.6567	VAC 8 hpi
A_33_P3246833	NM_173843	ENSG00000136689	3557	IL1RN	A_33_P3246829	-2.40145	12.5761	-15.0725	3.23688e-14	8.04429e-10	22.5557	VAC 8 hpi
A_33_P3225512	NM_002535	ENSG00000111335	4939	OAS2	A_23_P204087	-2.40065	6.50549	-12.9184	1.06645e-12	2.65034e-08	19.0346	VAC 8 hpi
A_23_P78037	NM_006273	ENSG00000108688	6354	CCL7	A_23_P78037	-2.40045	6.75576	-13.348	5.13317e-13	1.27569e-08	19.7728	VAC 8 hpi
A_23_P139704	NM_001946	ENSG00000139318	1848	DUSP6	A_23_P139704	-2.3999	10.7562	-23.7131	6.59591e-19	1.63922e-14	33.2414	VAC 8 hpi
A_24_P274270	NM_139266	ENSG00000115415	6772	STAT1	A_24_P274270	-2.38729	9.10676	-21.0403	1.20887e-17	3.00428e-13	30.404	VAC 8 hpi
A_33_P3283611	NM_001549	ENSG00000119917	3437	IFIT3	A_33_P3283611	-2.37307	9.05367	-24.3801	3.34451e-19	8.31179e-15	33.8983	VAC 8 hpi
A_23_P166797	NM_022147	ENSG00000291555	64108	RTP4	A_23_P166797	-2.36091	8.59135	-14.6915	5.82922e-14	1.44868e-09	21.9644	VAC 8 hpi
A_33_P3258346	NM_017523	ENSG00000132530	54739	XAF1	A_24_P557479	-2.34473	6.94277	-18.277	3.54026e-16	8.79826e-12	27.0681	VAC 8 hpi
A_33_P3253394	NM_002287	ENSG00000276163	3903	LAIR1	A_33_P3355230	-2.33983	9.77449	-22.7887	1.74095e-18	4.32661e-14	32.2987	VAC 8 hpi
A_23_P134854	NM_194284	ENSG00000285098	137075	CLDN23	A_23_P134854	-2.33797	7.96996	-23.284	1.03049e-18	2.56098e-14	32.8086	VAC 8 hpi
A_23_P23074	NM_006417	ENSG00000137965	10561	IFI44	A_23_P23074	-2.33591	9.07912	-16.6661	3.12839e-15	7.77469e-11	24.897	VAC 8 hpi
A_32_P86763	NM_004613	ENSG00000198959	7052	TGM2	A_32_P86763	-2.33069	7.82816	-14.7724	5.13921e-14	1.2772e-09	22.0911	VAC 8 hpi
A_23_P320113	NM_080725	ENSG00000271303	140809	SRXN1	A_23_P320113	-2.32972	11.0054	-23.9388	5.23155e-19	1.30014e-14	33.4658	VAC 8 hpi
A_23_P216655	NM_014788	ENSG00000106785	9830	TRIM14	A_24_P197964	-2.30077	8.46963	-21.335	8.6346e-18	2.14587e-13	30.7341	VAC 8 hpi
A_24_P335305	NM_006187	ENSG00000111331	4940	OAS3	A_33_P3402489	-2.26834	7.79996	-21.9586	4.29336e-18	1.06698e-13	31.4181	VAC 8 hpi
A_23_P69908	NM_002064	ENSG00000173221	2745	GLRX	A_23_P69908	-2.26034	11.6345	-20.98	1.29582e-17	3.22038e-13	30.3358	VAC 8 hpi
A_33_P3372910	NM_014314	ENSG00000107201	23586	RIGI	A_33_P3372910	-2.26014	7.71466	-19.4782	7.74589e-17	1.92501e-12	28.574	VAC 8 hpi
A_21_P0000160	NM_138461	ENSG00000145107	116211	TM4SF19	A_23_P372946	-2.24561	8.39479	-15.4957	1.70757e-14	4.24364e-10	23.1976	VAC 8 hpi
A_33_P3264846	NM_152703	ENSG00000177409	219285	SAMD9L	A_33_P3264846	-2.24542	7.90921	-17.5796	8.90449e-16	2.21294e-11	26.1506	VAC 8 hpi
A_24_P557479	NM_017523	ENSG00000132530	54739	XAF1	A_24_P557479	-2.23076	8.28078	-18.2191	3.81722e-16	9.48656e-12	26.9932	VAC 8 hpi
A_24_P148717	NM_001295	ENSG00000163823	1230	CCR1	A_24_P148717	-2.22133	10.5309	-21.4642	7.45983e-18	1.85392e-13	30.8775	VAC 8 hpi
A_23_P126593	NM_005620	ENSG00000163191	6282	S100A11	A_23_P126593	-2.20942	12.1806	-8.49275	6.58179e-09	0.000163571	10.1896	VAC 8 hpi
A_23_P204087	NM_016817	ENSG00000111335	4939	OAS2	A_23_P204087	-2.20034	6.80044	-16.1005	7.01383e-15	1.74308e-10	24.0894	VAC 8 hpi
A_21_P0010536	NM_018284	ENSG00000117226	2635	GBP3	A_23_P51487	-2.17029	7.36508	-17.6303	8.31871e-16	2.06736e-11	26.2184	VAC 8 hpi
A_23_P133474	NM_002084	ENSG00000211445	2878	GPX3	A_23_P133474	-2.1536	8.7228	-13.107	7.71918e-13	1.91837e-08	19.361	VAC 8 hpi
A_23_P201459	NM_022873	ENSG00000126709	2537	IFI6	A_23_P201459	-2.1496	9.8327	-15.3429	2.14757e-14	5.33714e-10	22.9676	VAC 8 hpi
A_24_P372223	NM_138715	ENSG00000038945	4481	MSR1	A_24_P372223	-2.12795	6.95734	-6.86502	3.03781e-07	0.00754957	6.30775	VAC 8 hpi
A_23_P126278	NM_003465	ENSG00000133063	1118	CHIT1	A_23_P126278	-2.12104	7.17571	-19.7858	5.31856e-17	1.32177e-12	28.9454	VAC 8 hpi
A_23_P370682	NM_138456	ENSG00000168062	116071	BATF2	A_23_P370682	-2.11367	7.68547	-14.3557	9.89073e-14	2.45805e-09	21.4325	VAC 8 hpi
A_23_P361940	NM_003874	ENSG00000066294	8832	CD84	A_24_P362193	-2.1017	6.94282	-11.8612	6.98017e-12	1.73471e-07	17.1348	VAC 8 hpi
A_23_P125278	NM_005409	ENSG00000169248	6373	CXCL11		-2.08765	5.42906	-10.3716	1.21467e-10	3.01871e-06	14.2401	VAC 8 hpi
A_23_P69109	NM_021105	ENSG00000188313	5359	PLSCR1	A_23_P69109	-2.08262	8.4469	-10.4337	1.07273e-10	2.66596e-06	14.3661	VAC 8 hpi
A_23_P252541	NM_177403	ENSG00000276600	338382	RAB7B	A_23_P252541	-2.0813	8.57393	-12.4455	2.4358e-12	6.05344e-08	18.1999	VAC 8 hpi
A_23_P145863	NM_005620	ENSG00000163191	6282	S100A11	A_23_P126593	-2.06947	12.2201	-8.31135	9.91655e-09	0.000246446	9.77384	VAC 8 hpi
A_24_P277657	NM_006877	ENSG00000137198	2766	GMPR	A_24_P277657	-2.06871	7.53247	-19.7527	5.53638e-17	1.3759e-12	28.9058	VAC 8 hpi
A_33_P3240512	NM_138444	ENSG00000178695	115207	KCTD12	A_33_P3240512	-2.06844	10.4662	-14.258	1.15569e-13	2.87213e-09	21.2758	VAC 8 hpi
A_23_P152782	NM_005533	ENSG00000068079	3430	IFI35	A_23_P152782	-2.0623	8.82452	-20.7302	1.73057e-17	4.30082e-13	30.0515	VAC 8 hpi
A_23_P30666	NM_014452	ENSG00000146072	27242	TNFRSF21	A_23_P30666	-2.04063	9.68346	-20.4623	2.36852e-17	5.88625e-13	29.7428	VAC 8 hpi
A_23_P126735	NM_000572	ENSG00000136634	3586	IL10	A_23_P126735	-2.03847	5.88766	-16.4923	3.99961e-15	9.93984e-11	24.6514	VAC 8 hpi
A_23_P2705	NM_005767	ENSG00000139679	10161	LPAR6	A_23_P2705	-2.02939	7.899	-16.3281	5.05459e-15	1.25617e-10	24.4172	VAC 8 hpi
A_24_P66027	NM_004900	ENSG00000179750	9582	APOBEC3B	A_24_P66027	-2.02267	8.41839	-14.6854	5.88514e-14	1.46258e-09	21.9548	VAC 8 hpi
A_33_P3222917	NM_001024736	ENSG00000103855	80381	CD276	A_33_P3222917	-2.01924	13.2947	-17.1089	1.68953e-15	4.19881e-11	25.5121	VAC 8 hpi
A_23_P362659	NM_002468	ENSG00000172936	4615	MYD88	A_23_P362659	-2.01525	9.51236	-19.2959	9.70198e-17	2.41114e-12	28.3513	VAC 8 hpi
A_23_P47704	NM_003355	ENSG00000175567	7351	UCP2	A_23_P47704	-1.9998	9.88714	-8.15404	1.41991e-08	0.000352876	9.4098	VAC 8 hpi
A_23_P257815	NM_005582	ENSG00000134061	4064	CD180	A_23_P257815	-1.99538	5.94618	-8.5918	5.27164e-09	0.000131011	10.4148	VAC 8 hpi
A_23_P17481	NM_023068	ENSG00000088827	6614	SIGLEC1	A_23_P17481	-1.98716	5.93019	-14.3032	1.07525e-13	2.67222e-09	21.3484	VAC 8 hpi
A_23_P434809	NM_002964	ENSG00000143546	6279	S100A8	A_23_P434809	-1.98556	7.8029	-13.3357	5.24054e-13	1.30238e-08	19.7519	VAC 8 hpi
A_24_P766716	NM_001142343	ENSG00000174600	1240	CMKLR1	A_23_P105465	-1.981	8.30263	-13.578	3.49619e-13	8.68872e-09	20.1603	VAC 8 hpi
A_23_P434919	NM_152304	ENSG00000188060	115273	RAB42	A_23_P434919	-1.97435	8.86545	-20.7317	1.72748e-17	4.29312e-13	30.0533	VAC 8 hpi
A_23_P46871	NM_018344	ENSG00000198246	55315	SLC29A3	A_23_P46871	-1.9692	8.39874	-17.3977	1.13843e-15	2.82923e-11	25.9058	VAC 8 hpi
A_23_P64828	NM_002534	ENSG00000089127	4938	OAS1	A_23_P64828	-1.96015	8.47351	-16.2422	5.71712e-15	1.42082e-10	24.294	VAC 8 hpi
A_33_P3213064	NM_005419	ENSG00000170581	6773	STAT2	A_33_P3213064	-1.95518	11.5546	-13.4245	4.51546e-13	1.12218e-08	19.9022	VAC 8 hpi
A_33_P3369567	NM_001242932	ENSG00000288199	4046	LSP1	A_33_P3369567	-1.94915	9.83651	-8.14975	1.43394e-08	0.000356363	9.39983	VAC 8 hpi
A_24_P28722	NM_080657	ENSG00000134321	91543	RSAD2	A_24_P28722	-1.94681	8.50928	-10.7181	6.10652e-11	1.51759e-06	14.9375	VAC 8 hpi
A_23_P200728	NM_000569	ENSG00000203747	2214	FCGR3A	A_23_P200728	-1.94624	6.84773	-9.99648	2.60016e-10	6.46193e-06	13.4681	VAC 8 hpi
A_23_P41217	NM_138806	ENSG00000163606	131450	CD200R1	A_23_P325155	-1.94545	6.09176	-8.14042	1.46497e-08	0.000364074	9.37813	VAC 8 hpi
A_33_P3240532	NM_015149	ENSG00000143344	23179	RGL1	A_33_P3240532	-1.9362	9.02941	-13.6067	3.33382e-13	8.28522e-09	20.2082	VAC 8 hpi
A_33_P3368750	NM_001104554	ENSG00000137819	54852	PAQR5	A_33_P3368750	-1.90005	7.58741	-10.9121	4.18137e-11	1.03915e-06	15.3214	VAC 8 hpi
A_23_P154806	NM_012156	ENSG00000088367	2036	EPB41L1	A_24_P185709	-1.89035	10.546	-17.6361	8.25346e-16	2.05115e-11	26.2262	VAC 8 hpi
A_33_P3379326	NM_138715	ENSG00000038945	4481	MSR1	A_24_P372223	-1.88829	6.5026	-7.64424	4.64807e-08	0.00115514	8.20781	VAC 8 hpi
A_23_P19673	NM_005627	ENSG00000118515	6446	SGK1	A_23_P19673	-1.88684	12.4929	-14.9211	4.08361e-14	1.01486e-09	22.3222	VAC 8 hpi
A_33_P3342081	NM_001198	ENSG00000057657	639	PRDM1	A_23_P350451	-1.8781	7.93853	-15.6161	1.42722e-14	3.54693e-10	23.3775	VAC 8 hpi
A_23_P255104	NM_005779	ENSG00000145685	10184	LHFPL2	A_23_P255104	-1.87479	10.3932	-18.0994	4.46452e-16	1.10952e-11	26.8376	VAC 8 hpi
A_24_P286114	NM_004172	ENSG00000079215	6507	SLC1A3	A_24_P286114	-1.87315	8.54831	-23.3974	9.15209e-19	2.27448e-14	32.9238	VAC 8 hpi
A_33_P3309556	NM_006504	ENSG00000132334	5791	PTPRE	A_33_P3309556	-1.87149	8.03431	-9.45911	7.97744e-10	1.98255e-05	12.3307	VAC 8 hpi
A_21_P0013796	NM_002032	ENSG00000167996	2495	FTH1		-1.87034	15.6517	-12.5747	1.93958e-12	4.82025e-08	18.4302	VAC 8 hpi
A_23_P137984	NM_002966	ENSG00000197747	6281	S100A10	A_23_P137984	-1.86545	13.5254	-12.9928	9.38416e-13	2.33215e-08	19.1638	VAC 8 hpi
A_23_P200829	NM_015326	ENSG00000266028	23380	SRGAP2	A_23_P200829	-1.85973	10.1617	-13.2481	6.07549e-13	1.50988e-08	19.6027	VAC 8 hpi
A_23_P210425	NM_181526	ENSG00000101335	10398	MYL9	A_23_P210425	-1.85861	8.01173	-8.46127	7.0649e-09	0.000175577	10.1177	VAC 8 hpi
A_23_P42353	NM_016135	ENSG00000010030	51513	ETV7	A_23_P42353	-1.85152	5.34496	-13.7244	2.74517e-13	6.82229e-09	20.4041	VAC 8 hpi
A_24_P85775	NM_001039477	ENSG00000130775	9473	THEMIS2	A_24_P85775	-1.85116	8.25389	-13.6201	3.26068e-13	8.10343e-09	20.2306	VAC 8 hpi
A_33_P3237775	NM_005693	ENSG00000025434	10062	NR1H3	A_33_P3237775	-1.84831	10.5631	-21.3281	8.70205e-18	2.16263e-13	30.7265	VAC 8 hpi
A_23_P254888	NM_003461	ENSG00000285443	7791	ZYX	A_23_P254888	-1.8428	9.73992	-7.7649	3.49974e-08	0.000869755	8.49534	VAC 8 hpi
A_24_P125561	NM_014441	ENSG00000129450	27180	SIGLEC9	A_24_P125561	-1.83517	6.35565	-10.3884	1.17449e-10	2.91883e-06	14.2742	VAC 8 hpi
A_24_P346431	NM_022748	ENSG00000136205	64759	TNS3	A_24_P346431	-1.83206	9.45017	-18.8081	1.78929e-16	4.44675e-12	27.7452	VAC 8 hpi
A_33_P3281795	NM_007283	ENSG00000074416	11343	MGLL	A_33_P3281795	-1.83034	10.4098	-18.3137	3.37508e-16	8.38774e-12	27.1155	VAC 8 hpi
A_23_P41470	NM_017631	ENSG00000137628	55601	DDX60	A_23_P41470	-1.81751	6.79074	-10.5555	8.41807e-11	2.09206e-06	14.612	VAC 8 hpi
A_23_P17345	NM_005461	ENSG00000204103	9935	MAFB	A_33_P3220837	-1.81699	10.0324	-16.1182	6.83696e-15	1.69912e-10	24.1149	VAC 8 hpi
A_24_P58337	NM_002032	ENSG00000167996	2495	FTH1		-1.8152	15.5581	-12.2883	3.22198e-12	8.00725e-08	17.917	VAC 8 hpi
A_23_P203475	NM_145040	ENSG00000170955	112464	CAVIN3	A_23_P203475	-1.80924	11.6058	-15.7035	1.25382e-14	3.11598e-10	23.5074	VAC 8 hpi
A_23_P17663	NM_002462	ENSG00000157601	4599	MX1	A_23_P17663	-1.79629	10.3825	-12.105	4.47867e-12	1.11304e-07	17.5838	VAC 8 hpi
A_23_P110196	NM_016323	ENSG00000138646	51191	HERC5	A_23_P110196	-1.79516	7.94938	-16.5405	3.73525e-15	9.28284e-11	24.7197	VAC 8 hpi
A_33_P3252834	NM_012396	ENSG00000174307	23612	PHLDA3	A_33_P3252834	-1.79317	8.82361	-14.3808	9.50424e-14	2.36199e-09	21.4726	VAC 8 hpi
A_33_P3243907	NM_001909	ENSG00000117984	1509	CTSD	A_33_P3243907	-1.79109	11.876	-7.14111	1.54849e-07	0.00384831	6.9893	VAC 8 hpi
A_24_P941912	NM_138287	ENSG00000163840	151636	DTX3L	A_24_P941912	-1.7901	7.79618	-11.7915	7.93364e-12	1.97167e-07	17.0052	VAC 8 hpi
A_23_P121106	NM_003865	ENSG00000163666	8820	HESX1		-1.78887	5.85383	-12.8275	1.24776e-12	3.10094e-08	18.876	VAC 8 hpi
A_24_P172481	NM_006074	ENSG00000132274	10346	TRIM22	A_24_P172481	-1.78878	7.66059	-16.7428	2.80906e-15	6.98107e-11	25.0045	VAC 8 hpi
A_23_P331895	NM_025250	ENSG00000136295	80727	TTYH3	A_23_P331895	-1.78303	9.62868	-11.4655	1.45422e-11	3.61403e-07	16.3916	VAC 8 hpi
A_23_P26771	NM_006678	ENSG00000291920	10871	CD300C	A_23_P26771	-1.77348	6.29987	-11.0409	3.25992e-11	8.10156e-07	15.5737	VAC 8 hpi
A_23_P23048	NM_002965	ENSG00000163220	6280	S100A9	A_23_P23048	-1.76701	6.86875	-12.1721	3.96882e-12	9.8633e-08	17.7061	VAC 8 hpi
A_33_P3355230	NM_002287	ENSG00000276163	3903	LAIR1	A_33_P3355230	-1.76674	7.28574	-12.593	1.87802e-12	4.66727e-08	18.4628	VAC 8 hpi
A_24_P296508	NM_152346	ENSG00000278550	124935	SLC43A2	A_24_P296508	-1.76525	8.95008	-16.4028	4.54268e-15	1.12895e-10	24.524	VAC 8 hpi
A_24_P313418	NM_002990	ENSG00000102962	6367	CCL22	A_24_P313418	-1.76328	8.03556	-10.6071	7.60014e-11	1.88879e-06	14.7156	VAC 8 hpi
A_33_P3292769	NM_145912	ENSG00000235568	150372	NFAM1	A_33_P3292769	-1.75576	7.7033	-17.5771	8.93485e-16	2.22049e-11	26.1472	VAC 8 hpi
A_24_P267592	NM_015474	ENSG00000101347	25939	SAMHD1	A_33_P3406281	-1.75393	6.3999	-7.95283	2.25814e-08	0.000561194	8.93942	VAC 8 hpi
A_33_P3286536	NM_002033	ENSG00000196371	2526	FUT4	A_33_P3286536	-1.75103	8.29675	-10.8222	4.98084e-11	1.23784e-06	15.144	VAC 8 hpi
A_24_P48204	NM_003004	ENSG00000141574	6398	SECTM1	A_24_P48204	-1.7485	9.9685	-15.5734	1.5207e-14	3.77925e-10	23.3139	VAC 8 hpi
A_24_P405205	NM_001001396	ENSG00000058668	493	ATP2B4	A_23_P11841	-1.74683	10.278	-20.4482	2.4082e-17	5.98485e-13	29.7265	VAC 8 hpi
A_21_P0000015	NM_001146106	ENSG00000138496	83666	PARP9	A_23_P69383	-1.74632	7.12315	-10.3047	1.38941e-10	3.45297e-06	14.1038	VAC 8 hpi
A_23_P77415	NM_182981	ENSG00000140961	29948	OSGIN1	A_23_P77415	-1.74164	7.25116	-12.0737	4.73971e-12	1.17791e-07	17.5265	VAC 8 hpi
A_23_P86470	NM_003956	ENSG00000138135	9023	CH25H	A_23_P86470	-1.73329	8.18592	-13.5386	3.73295e-13	9.27713e-09	20.0942	VAC 8 hpi
A_23_P75741	NM_198183	ENSG00000156587	9246	UBE2L6	A_23_P75741	-1.72227	9.36353	-12.7844	1.3446e-12	3.3416e-08	18.8005	VAC 8 hpi
A_24_P304051	NM_004832	ENSG00000148834	9446	GSTO1	A_24_P304051	-1.71133	12.6806	-13.7464	2.64745e-13	6.57945e-09	20.4407	VAC 8 hpi
A_24_P188800	NM_017923	ENSG00000145416	55016	MARCHF1	A_24_P188800	-1.71061	6.0107	-6.4548	8.40668e-07	0.0208923	5.27956	VAC 8 hpi
A_23_P338479	NM_014143	ENSG00000120217	29126	CD274	A_33_P3381513	-1.70787	6.75344	-7.80046	3.22012e-08	0.000800263	8.57973	VAC 8 hpi
A_23_P126623	NM_002631	ENSG00000142657	5226	PGD	A_23_P126623	-1.69808	11.089	-12.5978	1.86232e-12	4.62824e-08	18.4713	VAC 8 hpi
A_23_P111583	NM_001001547	ENSG00000135218	948	CD36		-1.69227	8.657	-15.7572	1.15818e-14	2.87832e-10	23.5869	VAC 8 hpi
A_23_P69383	NM_031458	ENSG00000138496	83666	PARP9	A_23_P69383	-1.68426	7.85827	-13.1366	7.34045e-13	1.82425e-08	19.4118	VAC 8 hpi
A_33_P3369371	NM_002084	ENSG00000211445	2878	GPX3	A_23_P133474	-1.6811	7.46113	-9.21288	1.35002e-09	3.35508e-05	11.7969	VAC 8 hpi
A_24_P153568	NM_001039396	ENSG00000197629	219972	MPEG1	A_24_P153568	-1.68012	6.14509	-9.12632	1.6273e-09	4.04417e-05	11.6073	VAC 8 hpi
A_23_P125680	NM_017938	ENSG00000125355	55026	TMEM255A	A_23_P125680	-1.67873	6.15069	-12.8572	1.1853e-12	2.94571e-08	18.9279	VAC 8 hpi
A_24_P673063	NM_001444	ENSG00000164687	2171	FABP5	A_32_P204676	-1.67673	11.324	-17.0803	1.75741e-15	4.36751e-11	25.4728	VAC 8 hpi
A_24_P191312	NM_003038	ENSG00000115902	6509	SLC1A4	A_24_P191312	-1.67596	7.22204	-15.5175	1.65281e-14	4.10755e-10	23.2303	VAC 8 hpi
A_33_P3251776	NM_001142777	ENSG00000099377	80270	HSD3B7	A_33_P3251776	-1.67197	10.1397	-12.544	2.04713e-12	5.08754e-08	18.3756	VAC 8 hpi
A_23_P83200	NM_152572	ENSG00000165695	158067	AK8	A_23_P83200	-1.67149	6.18149	-11.4926	1.38212e-11	3.43484e-07	16.4431	VAC 8 hpi
A_23_P120002	NM_004510	ENSG00000135899	3431	SP110	A_23_P120002	-1.67022	9.42108	-15.9354	8.91786e-15	2.21627e-10	23.8488	VAC 8 hpi
A_23_P30069	NM_001012967	ENSG00000181381	91351	DDX60L		-1.6697	7.76178	-15.0377	3.41401e-14	8.48449e-10	22.5021	VAC 8 hpi
A_23_P13382	NM_001013254	ENSG00000288199	4046	LSP1	A_33_P3369567	-1.66779	12.4433	-7.03835	1.98774e-07	0.00493993	6.73666	VAC 8 hpi
A_23_P170574	NM_178310	ENSG00000185669	333929	SNAI3		-1.65973	7.7411	-14.5664	7.08974e-14	1.76194e-09	21.7675	VAC 8 hpi
A_24_P161018	NM_017554	ENSG00000173193	54625	PARP14	A_24_P161018	-1.65848	8.83796	-10.3076	1.38135e-10	3.43294e-06	14.1097	VAC 8 hpi
A_23_P3177	NM_022054	ENSG00000152315	56659	KCNK13	A_23_P3177	-1.6558	6.32858	-9.37696	9.49976e-10	2.36088e-05	12.1535	VAC 8 hpi
A_23_P105465	NM_004072	ENSG00000174600	1240	CMKLR1	A_23_P105465	-1.65355	5.64301	-10.2524	1.54421e-10	3.83768e-06	13.9966	VAC 8 hpi
A_23_P55477	NM_000676	ENSG00000170425	136	ADORA2B	A_23_P55477	-1.64968	9.50402	-20.2466	3.05731e-17	7.59802e-13	29.4914	VAC 8 hpi
A_24_P398323	NM_001003827	ENSG00000258659	53840	TRIM34	A_23_P124190	-1.6492	6.29489	-8.6557	4.57154e-09	0.000113612	10.5593	VAC 8 hpi
A_23_P94703	NM_014506	ENSG00000136816	27348	TOR1B	A_23_P94703	-1.64255	8.6933	-14.5038	7.82375e-14	1.94436e-09	21.6684	VAC 8 hpi
A_23_P46936	NM_000399	ENSG00000122877	1959	EGR2	A_23_P46936	-1.64246	9.29756	-11.0218	3.38203e-11	8.40502e-07	15.5364	VAC 8 hpi
A_23_P250358	NM_017912	ENSG00000138642	55008	HERC6	A_33_P3315779	-1.64141	5.36354	-7.57271	5.50448e-08	0.00136797	8.03649	VAC 8 hpi
A_23_P27005	NM_024308	ENSG00000275397	79154	DHRS11	A_23_P27005	-1.63926	8.83137	-11.6762	9.81637e-12	2.43957e-07	16.7896	VAC 8 hpi
A_24_P237443	NM_018990	ENSG00000122122	54440	SASH3	A_24_P237443	-1.63801	8.45716	-13.9233	1.98246e-13	4.92681e-09	20.7322	VAC 8 hpi
A_24_P317762	NM_002346	ENSG00000278032	4061	LY6E		-1.63444	9.97514	-6.80407	3.52951e-07	0.00877153	6.1561	VAC 8 hpi
A_24_P349039	NM_020754	ENSG00000031081	57514	ARHGAP31	A_24_P349039	-1.63372	6.73798	-11.2841	2.04795e-11	5.08957e-07	16.0447	VAC 8 hpi
A_33_P3373459	NM_018641	ENSG00000136213	55501	CHST12	A_33_P3373459	-1.62527	10.159	-13.524	3.82439e-13	9.50438e-09	20.0698	VAC 8 hpi
A_24_P286054	NM_001105251	ENSG00000039319	9765	ZFYVE16	A_24_P286054	-1.62337	7.90968	-13.0461	8.56555e-13	2.12871e-08	19.256	VAC 8 hpi
A_24_P215765	NM_024490	ENSG00000206190	57194	ATP10A	A_24_P215765	-1.62238	6.77011	-9.44147	8.28173e-10	2.05818e-05	12.2927	VAC 8 hpi
A_23_P329870	NM_024599	ENSG00000129667	79651	RHBDF2		-1.61969	10.3713	-13.6991	2.86178e-13	7.11208e-09	20.3622	VAC 8 hpi
A_23_P140373	NM_017791	ENSG00000119686	55640	FLVCR2	A_23_P140373	-1.61919	6.20582	-6.81504	3.43538e-07	0.00853761	6.18342	VAC 8 hpi
A_23_P59877	NM_001444	ENSG00000164687	2171	FABP5	A_32_P204676	-1.61867	13.1299	-12.6805	1.61135e-12	4.00453e-08	18.6176	VAC 8 hpi
A_33_P3352307	NM_002953	ENSG00000281877	6195	RPS6KA1	A_24_P396650	-1.61844	7.52967	-6.39082	9.86982e-07	0.0245285	5.11765	VAC 8 hpi
A_23_P163216	NM_024837	ENSG00000104043	79895	ATP8B4	A_23_P163216	-1.61245	5.70132	-6.28032	1.30349e-06	0.0323942	4.83711	VAC 8 hpi
A_24_P408457	NM_000262	ENSG00000198951	4668	NAGA	A_33_P3349444	-1.60537	7.29462	-10.9964	3.55229e-11	8.82815e-07	15.4866	VAC 8 hpi
A_24_P362193	NM_003874	ENSG00000066294	8832	CD84	A_24_P362193	-1.60404	6.90285	-6.93023	2.58872e-07	0.00643349	6.46949	VAC 8 hpi
A_33_P3286278	NM_002087	ENSG00000030582	2896	GRN	A_33_P3286278	-1.60263	15.1704	-10.1476	1.90968e-10	4.74595e-06	13.7812	VAC 8 hpi
A_24_P226008	NM_007283	ENSG00000074416	11343	MGLL	A_33_P3281795	-1.60194	10.8885	-15.9459	8.78173e-15	2.18243e-10	23.8643	VAC 8 hpi
A_23_P216340	NM_001045556	ENSG00000155926	6503	SLA	A_23_P216340	-1.59976	9.80553	-15.8844	9.60822e-15	2.38784e-10	23.7741	VAC 8 hpi
A_23_P329198	NM_001031716	ENSG00000173559	64859	NABP1	A_33_P3339701	-1.59967	9.54724	-15.1979	2.67411e-14	6.6457e-10	22.7475	VAC 8 hpi
A_23_P3532	NM_004862	ENSG00000189067	9516	LITAF	A_23_P3532	-1.59876	10.467	-7.6335	4.76736e-08	0.00118478	8.18214	VAC 8 hpi
A_23_P152406	NM_032330	ENSG00000256812	84290	CAPNS2		-1.59744	7.85214	-11.6214	1.08674e-11	2.70078e-07	16.6866	VAC 8 hpi
A_23_P411296	NM_005194	ENSG00000172216	1051	CEBPB	A_23_P411296	-1.59392	12.527	-11.5647	1.20796e-11	3.00203e-07	16.5795	VAC 8 hpi
A_24_P115967	NM_006133	ENSG00000134780	747	DAGLA	A_24_P115967	-1.59178	8.07485	-14.2188	1.23037e-13	3.05771e-09	21.2127	VAC 8 hpi
A_33_P3240018	NM_000922	ENSG00000152270	5140	PDE3B	A_33_P3240018	-1.58917	7.80918	-13.8309	2.30483e-13	5.72796e-09	20.5804	VAC 8 hpi
A_32_P134290	NM_017742	ENSG00000141664	54877	ZCCHC2	A_32_P134290	-1.58489	8.90575	-9.64528	5.38747e-10	1.33889e-05	12.729	VAC 8 hpi
A_23_P132956	NM_004181	ENSG00000154277	7345	UCHL1	A_23_P132956	-1.58468	11.6308	-16.4561	4.21072e-15	1.04645e-10	24.5999	VAC 8 hpi
A_23_P73837	NM_138636	ENSG00000101916	51311	TLR8	A_23_P73837	-1.58321	5.91141	-7.28617	1.09091e-07	0.00271112	7.3438	VAC 8 hpi
A_23_P334664	NM_033247	ENSG00000140464	5371	PML	A_23_P358944	-1.58311	5.81639	-8.73982	3.79267e-09	9.42554e-05	10.7488	VAC 8 hpi
A_24_P57528	NM_139177	ENSG00000133195	201266	SLC39A11	A_24_P57528	-1.57603	9.73926	-11.5833	1.16661e-11	2.89926e-07	16.6148	VAC 8 hpi
A_33_P3226167	NM_022833	ENSG00000136830	64855	NIBAN2	A_33_P3226167	-1.57208	13.1353	-12.8052	1.2969e-12	3.22307e-08	18.8369	VAC 8 hpi
A_33_P3380383	NM_001099221	ENSG00000255833	497189	TIFAB	A_23_P81441	-1.56832	6.13287	-8.82567	3.13749e-09	7.7973e-05	10.9412	VAC 8 hpi
A_23_P12554	NM_016112	ENSG00000107593	9033	PKD2L1	A_33_P3289034	-1.56448	5.63959	-9.23895	1.27639e-09	3.17208e-05	11.8538	VAC 8 hpi
A_23_P218770	NM_002872	ENSG00000128340	5880	RAC2	A_23_P218770	-1.56367	11.8948	-11.8357	7.31471e-12	1.81785e-07	17.0874	VAC 8 hpi
A_24_P295590	NM_032023	ENSG00000107551	83937	RASSF4	A_24_P295590	-1.55966	8.78971	-9.20584	1.37062e-09	3.40627e-05	11.7815	VAC 8 hpi
A_23_P136405	NM_005018	ENSG00000276977	5133	PDCD1	A_23_P136405	-1.55851	7.1987	-14.8024	4.90613e-14	1.21927e-09	22.1378	VAC 8 hpi
A_23_P24948	NM_005472	ENSG00000175538	10008	KCNE3	A_23_P24948	-1.55826	6.6875	-10.4977	9.4414e-11	2.34638e-06	14.4956	VAC 8 hpi
A_23_P145718	NM_001637	ENSG00000136250	313	AOAH		-1.55754	5.86261	-8.60943	5.06811e-09	0.000125953	10.4547	VAC 8 hpi
A_23_P62659	NM_000310	ENSG00000131238	5538	PPT1	A_24_P276628	-1.55521	13.4921	-12.4189	2.5536e-12	6.34622e-08	18.1521	VAC 8 hpi
A_33_P3415211	NM_002437	ENSG00000115204	4358	MPV17	A_33_P3357087	-1.55405	9.73887	-14.5418	7.36943e-14	1.83145e-09	21.7286	VAC 8 hpi
A_24_P923251	NM_198951	ENSG00000198959	7052	TGM2	A_32_P86763	-1.54931	7.4175	-11.674	9.85675e-12	2.4496e-07	16.7854	VAC 8 hpi
A_23_P204847	NM_002298	ENSG00000136167	3936	LCP1	A_23_P204847	-1.54507	12.9503	-11.1945	2.42875e-11	6.03593e-07	15.872	VAC 8 hpi
A_32_P108254	NM_017565	ENSG00000108950	54757	FAM20A	A_24_P352952	-1.54465	8.74969	-14.5156	7.68044e-14	1.90874e-09	21.687	VAC 8 hpi
A_23_P216920	NM_014397	ENSG00000119408	10783	NEK6	A_23_P216920	-1.54135	10.1838	-15.3413	2.15273e-14	5.34996e-10	22.9652	VAC 8 hpi
A_23_P47691	NM_003141	ENSG00000132109	6737	TRIM21	A_23_P47691	-1.53997	6.73695	-9.79657	3.92879e-10	9.76383e-06	13.0493	VAC 8 hpi
A_23_P7313	NM_001040058	ENSG00000118785	6696	SPP1	A_23_P7313	-1.53662	12.1201	-13.2803	5.75405e-13	1.43e-08	19.6576	VAC 8 hpi
A_23_P106844	NM_005953	ENSG00000125148	4502	MT2A	A_23_P106844	-1.53647	14.3499	-11.7637	8.35123e-12	2.07545e-07	16.9532	VAC 8 hpi
A_33_P3361422	NM_000784	ENSG00000135929	1593	CYP27A1	A_33_P3361422	-1.53503	12.6504	-15.2118	2.61814e-14	6.5066e-10	22.7687	VAC 8 hpi
A_23_P119337	NM_012068	ENSG00000169136	22809	ATF5		-1.52646	8.31534	-11.5186	1.31657e-11	3.27193e-07	16.4923	VAC 8 hpi
A_23_P121215	NM_003656	ENSG00000134072	8536	CAMK1	A_23_P121215	-1.52604	7.39089	-6.48445	7.80536e-07	0.0193979	5.35447	VAC 8 hpi
A_23_P156390	NM_014790	ENSG00000176049	9832	JAKMIP2	A_33_P3255290	-1.52112	7.64109	-12.5747	1.93951e-12	4.82007e-08	18.4302	VAC 8 hpi
A_33_P3310301	NM_012244	ENSG00000092068	23428	SLC7A8	A_33_P3310301	-1.52081	5.4631	-10.8702	4.53652e-11	1.12742e-06	15.2388	VAC 8 hpi
A_23_P3014	NM_005615	ENSG00000169413	6039	RNASE6		-1.51903	9.778	-12.4684	2.33925e-12	5.81349e-08	18.2408	VAC 8 hpi
A_33_P3381513	NM_014143	ENSG00000120217	29126	CD274	A_33_P3381513	-1.51888	5.84208	-6.62807	5.45618e-07	0.0135597	5.716	VAC 8 hpi
A_33_P3338928	NM_001343	ENSG00000153071	1601	DAB2	A_33_P3338928	-1.5186	10.1983	-13.5274	3.80269e-13	9.45046e-09	20.0755	VAC 8 hpi
A_23_P369899	NM_015444	ENSG00000249992	25907	TMEM158	A_23_P369899	-1.51494	10.5638	-10.4972	9.45198e-11	2.34901e-06	14.4945	VAC 8 hpi
A_23_P384044	NM_152495	ENSG00000143786	149111	CNIH3	A_23_P384044	-1.51477	7.94213	-13.8648	2.18086e-13	5.41987e-09	20.6361	VAC 8 hpi
A_23_P361773	NM_001760	ENSG00000112576	896	CCND3	A_23_P361773	-1.51373	9.43232	-11.8097	7.67239e-12	1.90674e-07	17.0391	VAC 8 hpi
A_24_P305570	NM_018993	ENSG00000132669	54453	RIN2	A_24_P305570	-1.51291	8.8462	-15.0597	3.3009e-14	8.20339e-10	22.536	VAC 8 hpi
A_33_P3240507	NM_138444	ENSG00000178695	115207	KCTD12	A_33_P3240512	-1.51002	9.4658	-13.3877	4.80259e-13	1.19354e-08	19.84	VAC 8 hpi
A_23_P126416	NM_005424	ENSG00000066056	7075	TIE1	A_23_P126416	-1.50674	6.67352	-7.81926	3.08166e-08	0.000765853	8.62427	VAC 8 hpi
A_23_P35399	NM_145869	ENSG00000122359	311	ANXA11	A_32_P150632	-1.50135	12.5832	-9.28857	1.14746e-09	2.85168e-05	11.9618	VAC 8 hpi
A_23_P142750	NM_002759	ENSG00000055332	5610	EIF2AK2	A_19_P00804527	-1.49671	10.616	-10.76	5.62529e-11	1.398e-06	15.0207	VAC 8 hpi
A_33_P3226080	NM_207103	ENSG00000161929	388325	SCIMP	A_33_P3379268	-1.49438	7.32637	-8.02929	1.89194e-08	0.000470185	9.1188	VAC 8 hpi
A_33_P3217393	NM_001024736	ENSG00000103855	80381	CD276	A_33_P3222917	-1.49203	7.35672	-7.86659	2.75947e-08	0.000685783	8.73619	VAC 8 hpi
A_33_P3700794	NM_005371	ENSG00000037897	4234	METTL1	A_23_P47790	-1.49141	8.3152	-15.49	1.72219e-14	4.27999e-10	23.1891	VAC 8 hpi
A_24_P319113	NM_002562	ENSG00000089041	5027	P2RX7	A_33_P3263867	-1.4907	5.88473	-7.51319	6.33939e-08	0.00157546	7.89344	VAC 8 hpi
A_23_P171296	NM_002436	ENSG00000130830	4354	MPP1	A_23_P171296	-1.48947	11.505	-12.3732	2.76925e-12	6.88214e-08	18.0701	VAC 8 hpi
A_33_P3369336	NM_002054	ENSG00000115263	2641	GCG	A_33_P3369336	-1.48728	6.16693	-11.9397	6.04713e-12	1.50283e-07	17.28	VAC 8 hpi
A_23_P75299	NM_022126	ENSG00000107902	64077	LHPP	A_23_P75299	-1.48726	9.97206	-13.4546	4.29397e-13	1.06714e-08	19.953	VAC 8 hpi
A_23_P206724	NM_175617	ENSG00000169715	4493	MT1E	A_23_P206724	-1.48718	11.3208	-13.7492	2.63524e-13	6.54911e-09	20.4453	VAC 8 hpi
A_23_P358944	NM_033244	ENSG00000140464	5371	PML	A_23_P358944	-1.48443	10.9668	-12.1831	3.89087e-12	9.66959e-08	17.7262	VAC 8 hpi
A_23_P217946	NM_022124	ENSG00000107736	64072	CDH23	A_23_P364437	-1.48373	5.56885	-8.60047	5.17054e-09	0.000128498	10.4344	VAC 8 hpi
A_24_P64653	NM_152637	ENSG00000170439	196410	TMT1B	A_24_P64653	-1.47614	6.40394	-11.5878	1.15701e-11	2.87541e-07	16.6231	VAC 8 hpi
A_24_P175187	NM_017654	ENSG00000205413	54809	SAMD9	A_24_P175187	-1.47279	6.11126	-9.65626	5.26485e-10	1.30842e-05	12.7523	VAC 8 hpi
A_24_P365767	NM_000397	ENSG00000165168	1536	CYBB	A_24_P365767	-1.47238	9.75657	-9.58317	6.13822e-10	1.52547e-05	12.5966	VAC 8 hpi
A_33_P3402489	NM_006187	ENSG00000111331	4940	OAS3	A_33_P3402489	-1.47142	5.30084	-10.2155	1.66368e-10	4.13458e-06	13.9211	VAC 8 hpi
A_23_P154208	NM_017567	ENSG00000124357	55577	NAGK		-1.46739	10.0073	-12.3019	3.14494e-12	7.81582e-08	17.9415	VAC 8 hpi
A_33_P3372466	NM_138501	ENSG00000099797	9524	TECR	A_33_P3372466	-1.46538	10.2165	-9.89725	3.18933e-10	7.92614e-06	13.2609	VAC 8 hpi
A_33_P3280213	NM_001127695	ENSG00000064601	5476	CTSA	A_24_P74371	-1.46349	10.4355	-9.52973	6.87021e-10	1.70738e-05	12.4823	VAC 8 hpi
A_24_P56837	NM_080863	ENSG00000161664	92591	ASB16	A_24_P56837	-1.45914	7.52047	-10.045	2.35384e-10	5.84976e-06	13.5691	VAC 8 hpi
A_23_P154488	NM_033109	ENSG00000138035	87178	PNPT1	A_32_P76035	-1.45647	9.65836	-13.4905	4.04421e-13	1.00507e-08	20.0134	VAC 8 hpi
A_23_P215060	NM_001018111	ENSG00000128567	5420	PODXL	A_23_P215060	-1.45514	10.8702	-14.469	8.26625e-14	2.05433e-09	21.6131	VAC 8 hpi
A_23_P209678	NM_002664	ENSG00000115956	5341	PLEK		-1.45495	8.5567	-8.26197	1.10953e-08	0.00027574	9.65993	VAC 8 hpi
A_23_P152620	NM_172088	ENSG00000161955	8741	TNFSF13		-1.45196	7.48119	-8.99785	2.15113e-09	5.34599e-05	11.3242	VAC 8 hpi
A_23_P372848	NM_002558	ENSG00000108405	5023	P2RX1	A_23_P372848	-1.45133	6.26477	-9.48079	7.61924e-10	1.89353e-05	12.3773	VAC 8 hpi
A_23_P55990	NM_003827	ENSG00000105402	8775	NAPA	A_23_P55990	-1.44801	8.30203	-6.34202	1.11581e-06	0.0277302	4.99389	VAC 8 hpi
A_23_P207742	NM_003250	ENSG00000126351	7067	THRA	A_23_P207742	-1.44696	10.2457	-14.9306	4.02415e-14	1.00008e-09	22.3369	VAC 8 hpi
A_33_P3346663	NM_004069	ENSG00000042753	1175	AP2S1	A_33_P3346663	-1.44342	14.6761	-9.29436	1.13332e-09	2.81652e-05	11.9744	VAC 8 hpi
A_23_P65427	NM_002818	ENSG00000284889	5721	PSME2	A_23_P65427	-1.44327	14.2304	-10.3825	1.18838e-10	2.95336e-06	14.2623	VAC 8 hpi
A_23_P116264	NM_006176	ENSG00000154146	4900	NRGN	A_23_P116264	-1.44249	8.76313	-9.54667	6.62896e-10	1.64743e-05	12.5186	VAC 8 hpi
A_24_P323104	NM_005219	ENSG00000131504	1729	DIAPH1	A_33_P3243683	-1.44193	12.9448	-11.9056	6.43506e-12	1.59924e-07	17.2171	VAC 8 hpi
A_33_P3251093	NM_078483	ENSG00000123643	206358	SLC36A1	A_33_P3251093	-1.44137	9.12153	-10.4432	1.05258e-10	2.61588e-06	14.3854	VAC 8 hpi
A_23_P139864	NM_031289	ENSG00000111305	83445	GSG1	A_33_P3238415	-1.4412	5.7607	-8.90415	2.64035e-09	6.5618e-05	11.1162	VAC 8 hpi
A_23_P390518	NM_003839	ENSG00000141655	8792	TNFRSF11A	A_23_P390518	-1.43856	6.59549	-10.8857	4.40176e-11	1.09392e-06	15.2693	VAC 8 hpi
A_33_P3372099	NM_145244	ENSG00000145358	115265	DDIT4L	A_33_P3372099	-1.43737	5.53607	-7.50848	6.41073e-08	0.0015932	7.88211	VAC 8 hpi
A_23_P91390	NM_000361	ENSG00000178726	7056	THBD	A_23_P91390	-1.43732	9.28549	-14.4332	8.74755e-14	2.17394e-09	21.5561	VAC 8 hpi
A_23_P16469	NM_001005377	ENSG00000011422	5329	PLAUR	A_23_P16469	-1.43679	9.71961	-12.146	4.1593e-12	1.03367e-07	17.6587	VAC 8 hpi
A_23_P145096	NM_005084	ENSG00000146070	7941	PLA2G7	A_23_P145096	-1.43414	9.25276	-9.82349	3.71529e-10	9.23323e-06	13.106	VAC 8 hpi
A_23_P121533	NM_012445	ENSG00000159674	10417	SPON2	A_23_P121533	-1.43379	10.6765	-14.405	9.14631e-14	2.27304e-09	21.5113	VAC 8 hpi
A_23_P333498	NM_030636	ENSG00000122547	80820	EEPD1	A_23_P333498	-1.43189	6.98863	-11.9892	5.52539e-12	1.37317e-07	17.3713	VAC 8 hpi
A_23_P87545	NM_021034	ENSG00000142089	10410	IFITM3	A_23_P87545	-1.4302	12.5025	-10.8289	4.91693e-11	1.22196e-06	15.1571	VAC 8 hpi
A_23_P74359	NM_004078	ENSG00000159176	1465	CSRP1	A_23_P74359	-1.42921	9.34322	-13.1691	6.94552e-13	1.7261e-08	19.4676	VAC 8 hpi
A_23_P141555	NM_013351	ENSG00000073861	30009	TBX21	A_23_P141555	-1.42864	6.21858	-8.2632	1.10644e-08	0.000274972	9.66276	VAC 8 hpi
A_33_P3357087	NM_002437	ENSG00000115204	4358	MPV17	A_33_P3357087	-1.4279	11.4805	-12.1782	3.92497e-12	9.75435e-08	17.7174	VAC 8 hpi
A_23_P111000	NM_002800	ENSG00000243958	5698	PSMB9	A_23_P111000	-1.42775	10.5677	-13.3405	5.1989e-13	1.29203e-08	19.76	VAC 8 hpi
A_23_P8185	NM_006519	ENSG00000146425	6993	DYNLT1	A_23_P8185	-1.42696	11.7194	-12.9061	1.08933e-12	2.7072e-08	19.0132	VAC 8 hpi
A_33_P3248439	NM_033446	ENSG00000196814	89853	MVB12B	A_33_P3248439	-1.42618	10.211	-12.5267	2.11046e-12	5.24492e-08	18.3448	VAC 8 hpi
A_23_P146146	NM_152565	ENSG00000147614	245972	ATP6V0D2	A_23_P146146	-1.42257	5.90882	-6.5033	7.44604e-07	0.0185049	5.40204	VAC 8 hpi
A_33_P3319870	NM_001191323	ENSG00000276886	26585	GREM1	A_23_P432947	-1.4202	5.31151	-11.2904	2.02351e-11	5.02884e-07	16.0569	VAC 8 hpi
A_33_P3400374	NM_001037335	ENSG00000130589	85441	HELZ2	A_33_P3400374	-1.42013	10.5949	-12.0302	5.12829e-12	1.27448e-07	17.4468	VAC 8 hpi
A_23_P140427	NM_016337	ENSG00000196405	51466	EVL	A_23_P140427	-1.41915	11.9716	-11.1894	2.45238e-11	6.09464e-07	15.8621	VAC 8 hpi
A_33_P3403942	NM_080721	ENSG00000149635	128506	OCSTAMP	A_33_P3403942	-1.41827	6.26631	-8.65981	4.52986e-09	0.000112576	10.5686	VAC 8 hpi
A_33_P3415216	NM_002437	ENSG00000115204	4358	MPV17	A_33_P3357087	-1.41412	9.67895	-12.29	3.21214e-12	7.98282e-08	17.9201	VAC 8 hpi
A_23_P112061	NM_152419	ENSG00000165102	138050	HGSNAT	A_23_P112061	-1.4104	9.65246	-15.5438	1.58933e-14	3.94979e-10	23.2696	VAC 8 hpi
A_23_P34597	NM_001785	ENSG00000158825	978	CDA	A_23_P34597	-1.40958	8.38515	-8.44556	7.31933e-09	0.0001819	10.0819	VAC 8 hpi
A_23_P379475	NM_014762	ENSG00000116133	1718	DHCR24	A_23_P379475	-1.40918	10.5763	-10.8214	4.9893e-11	1.23994e-06	15.1423	VAC 8 hpi
A_33_P3268181	NM_001161404	ENSG00000072163	55679	LIMS2	A_33_P3268304	-1.40623	5.71348	-6.69655	4.60352e-07	0.0114407	5.88765	VAC 8 hpi
A_33_P3258452	NM_020375	ENSG00000078237	57103	TIGAR	A_33_P3258452	-1.4057	7.19388	-8.75916	3.63374e-09	9.03058e-05	10.7922	VAC 8 hpi
A_23_P37983	NM_005947	ENSG00000169688	4490	MT1B	A_23_P37983	-1.4054	12.1251	-14.5237	7.58301e-14	1.88453e-09	21.6999	VAC 8 hpi
A_23_P202345	NM_032804	ENSG00000181915	84890	ADO	A_23_P202345	-1.40402	8.12013	-9.87366	3.34865e-10	8.32206e-06	13.2114	VAC 8 hpi
A_32_P66881	NM_138554	ENSG00000136869	7099	TLR4	A_24_P69538	-1.40219	8.1187	-14.6514	6.20583e-14	1.54227e-09	21.9015	VAC 8 hpi
A_23_P18604	NM_015907	ENSG00000002549	51056	LAP3	A_23_P18604	-1.4011	10.697	-9.33734	1.03377e-09	2.56912e-05	12.0677	VAC 8 hpi
A_33_P3327479	NM_016598	ENSG00000163812	51304	ZDHHC3	A_24_P351420	-1.39896	10.3272	-10.9729	3.71692e-11	9.2373e-07	15.4407	VAC 8 hpi
A_24_P350576	NM_015028	ENSG00000154310	23043	TNIK	A_24_P350576	-1.39843	6.13529	-7.46774	7.06338e-08	0.00175539	7.78392	VAC 8 hpi
A_33_P3414912	NM_001200056	ENSG00000135838	80896	NPL	A_33_P3414912	-1.39681	6.95822	-9.24791	1.25205e-09	3.1116e-05	11.8733	VAC 8 hpi
A_23_P99891	NM_022566	ENSG00000140406	59274	TLNRD1	A_23_P99891	-1.39462	10.8523	-11.497	1.37074e-11	3.40656e-07	16.4514	VAC 8 hpi
A_23_P119102	NM_003370	ENSG00000125753	7408	VASP	A_23_P119102	-1.39082	10.3781	-11.0645	3.1151e-11	7.74165e-07	15.6197	VAC 8 hpi
A_23_P38784	NM_014385	ENSG00000168995	27036	SIGLEC7	A_23_P38784	-1.38423	6.74058	-6.19981	1.59759e-06	0.0397034	4.632	VAC 8 hpi
A_23_P132856	NM_198565	ENSG00000174004	375387	NRROS	A_23_P132856	-1.3834	7.6066	-8.23378	1.18319e-08	0.000294047	9.59474	VAC 8 hpi
A_23_P124190	NM_130390	ENSG00000258659	53840	TRIM34		-1.38292	7.42108	-7.80782	3.1652e-08	0.000786615	8.59716	VAC 8 hpi
A_23_P374844	NM_015973	ENSG00000069482	51083	GAL	A_23_P374844	-1.37924	10.6355	-12.4195	2.55068e-12	6.33895e-08	18.1533	VAC 8 hpi
A_24_P7594	NM_030641	ENSG00000221963	80830	APOL6	A_24_P7594	-1.37762	6.72916	-14.1681	1.33449e-13	3.31648e-09	21.1309	VAC 8 hpi
A_23_P67529	NM_002250	ENSG00000104783	3783	KCNN4	A_23_P67529	-1.37725	10.3925	-13.7815	2.49924e-13	6.21111e-09	20.4988	VAC 8 hpi
A_24_P45446	NM_052941	ENSG00000162654	115361	GBP4	A_24_P45446	-1.37697	7.23124	-10.2248	1.63274e-10	4.05769e-06	13.9401	VAC 8 hpi
A_23_P51487	NM_018284	ENSG00000117226	2635	GBP3	A_23_P51487	-1.37671	7.47577	-7.81872	3.08555e-08	0.00076682	8.62299	VAC 8 hpi
A_24_P228717	NM_002872	ENSG00000128340	5880	RAC2	A_23_P218770	-1.37626	9.54859	-9.74392	4.38366e-10	1.08943e-05	12.9382	VAC 8 hpi
A_23_P316960	NM_000837	ENSG00000178719	2907	GRINA	A_23_P316960	-1.37458	9.14145	-8.13263	1.49139e-08	0.000370641	9.36	VAC 8 hpi
A_33_P3271111	NM_004148	ENSG00000131669	4814	NINJ1	A_33_P3271111	-1.37239	13.4737	-11.7943	7.89252e-12	1.96145e-07	17.0104	VAC 8 hpi
A_23_P115064	NM_001878	ENSG00000143320	1382	CRABP2	A_23_P115064	-1.3678	9.94333	-10.5339	8.78556e-11	2.18339e-06	14.5686	VAC 8 hpi
A_23_P96833	NM_033438	ENSG00000162723	89886	SLAMF9	A_23_P96833	-1.36456	7.67564	-10.4969	9.45648e-11	2.35013e-06	14.494	VAC 8 hpi
A_23_P380857	NM_030643	ENSG00000100336	80832	APOL4	A_33_P3276615	-1.36171	6.57705	-12.6996	1.55837e-12	3.87285e-08	18.6514	VAC 8 hpi
A_23_P50368	NM_206818	ENSG00000275644	126014	OSCAR	A_23_P50368	-1.36006	9.58544	-12.6664	1.65158e-12	4.10452e-08	18.5926	VAC 8 hpi
A_23_P74290	NM_052942	ENSG00000154451	115362	GBP5	A_23_P74290	-1.35936	7.05778	-8.20181	1.27281e-08	0.000316319	9.5207	VAC 8 hpi
A_23_P37778	NM_013241	ENSG00000135723	29109	FHOD1	A_23_P37778	-1.35838	9.88485	-13.041	8.64007e-13	2.14723e-08	19.2472	VAC 8 hpi
A_33_P3209491	NM_022648	ENSG00000079308	7145	TNS1	A_33_P3738458	-1.35745	8.01938	-8.09631	1.62118e-08	0.000402897	9.27539	VAC 8 hpi
A_33_P3354935	NM_172212	ENSG00000184371	1435	CSF1	A_33_P3354945	-1.3568	7.96611	-9.19462	1.40415e-09	3.48959e-05	11.757	VAC 8 hpi
A_23_P210708	NM_001040022	ENSG00000198053	140885	SIRPA	A_33_P3343872	-1.35586	10.4146	-12.4223	2.53837e-12	6.30835e-08	18.1582	VAC 8 hpi
A_23_P411612	NM_207344	ENSG00000176422	283377	SPRYD4	A_23_P411612	-1.35567	8.34414	-8.47552	6.84177e-09	0.000170032	10.1503	VAC 8 hpi
A_33_P3738458	NM_022648	ENSG00000079308	7145	TNS1	A_33_P3738458	-1.35137	8.26636	-12.7761	1.36419e-12	3.39027e-08	18.7858	VAC 8 hpi
A_23_P256835	NM_016030	ENSG00000274891	51112	TRAPPC12	A_23_P256835	-1.35064	9.12849	-12.5555	2.00604e-12	4.98541e-08	18.3961	VAC 8 hpi
A_33_P3379947	NM_005514	ENSG00000228964	3106	HLA-B	A_33_P3379947	-1.35006	14.0696	-12.7106	1.52885e-12	3.79949e-08	18.6707	VAC 8 hpi
A_23_P200126	NM_003684	ENSG00000079277	8569	MKNK1	A_23_P200126	-1.34918	8.41701	-12.9189	1.06542e-12	2.64779e-08	19.0356	VAC 8 hpi
A_33_P3224745	NM_012320	ENSG00000103066	23659	PLA2G15	A_33_P3224745	-1.34791	12.3236	-14.5915	6.81642e-14	1.69402e-09	21.8071	VAC 8 hpi
A_33_P3393836	NM_001166118	ENSG00000122643	51251	NT5C3A	A_33_P3393836	-1.34712	9.19496	-11.6951	9.47929e-12	2.35579e-07	16.8249	VAC 8 hpi
A_23_P200096	NM_025106	ENSG00000171621	80176	SPSB1	A_24_P96961	-1.3466	7.86542	-7.71954	3.89286e-08	0.000967454	8.38746	VAC 8 hpi
A_19_P00326178	NM_033109	ENSG00000138035	87178	PNPT1	A_32_P76035	-1.34637	7.26805	-7.88364	2.65201e-08	0.000659079	8.77645	VAC 8 hpi
A_23_P39931	NM_003494	ENSG00000135636	8291	DYSF	A_23_P39931	-1.34164	6.7743	-10.709	6.21691e-11	1.54503e-06	14.9193	VAC 8 hpi
A_24_P386622	NM_004041	ENSG00000137486	408	ARRB1	A_24_P386622	-1.34042	7.0763	-6.23549	1.45975e-06	0.0362777	4.72296	VAC 8 hpi
A_23_P97860	NM_000235	ENSG00000107798	3988	LIPA	A_23_P97860	-1.33971	12.645	-11.4441	1.514e-11	3.7626e-07	16.3508	VAC 8 hpi
A_23_P69840	NM_080670	ENSG00000176087	113829	SLC35A4	A_23_P69840	-1.33861	8.20077	-11.0775	3.03861e-11	7.55156e-07	15.6449	VAC 8 hpi
A_23_P106973	NM_006640	ENSG00000184640	10801	SEPTIN9	A_23_P106973	-1.33608	13.9923	-7.73383	3.76437e-08	0.000935521	8.42147	VAC 8 hpi
A_23_P200222	NM_033300	ENSG00000157193	7804	LRP8		-1.33343	9.04391	-8.37961	8.49464e-09	0.000211109	9.93081	VAC 8 hpi
A_24_P149036	NM_001387	ENSG00000113657	1809	DPYSL3	A_24_P149036	-1.33302	9.41337	-12.8782	1.14302e-12	2.84064e-08	18.9645	VAC 8 hpi
A_23_P122414	NM_000409	ENSG00000290147	118142757	GUCA1ANB-GUCA1A	A_23_P122414	-1.33285	5.4327	-8.62231	4.92456e-09	0.000122385	10.4838	VAC 8 hpi
A_33_P3216292	NM_001267571	ENSG00000095383	55357	TBC1D2	A_33_P3216292	-1.33282	11.1678	-10.8763	4.48296e-11	1.11411e-06	15.2508	VAC 8 hpi
A_23_P404494	NM_002185	ENSG00000168685	3575	IL7R	A_23_P404494	-1.33199	8.53399	-7.29361	1.07156e-07	0.00266305	7.36191	VAC 8 hpi
A_32_P166693	NM_020733	ENSG00000173706	57493	HEG1	A_32_P166693	-1.33086	10.0365	-12.9105	1.08107e-12	2.68669e-08	19.0208	VAC 8 hpi
A_33_P3351120	NM_001261445	ENSG00000198431	7296	TXNRD1	A_33_P3351120	-1.32944	8.73663	-10.308	1.38038e-10	3.43052e-06	14.1104	VAC 8 hpi
A_23_P137665	NM_001276	ENSG00000133048	1116	CHI3L1	A_23_P137665	-1.32899	9.00503	-11.7161	9.11811e-12	2.26603e-07	16.8643	VAC 8 hpi
A_33_P3287631	NM_147780	ENSG00000285132	1508	CTSB	A_33_P3287631	-1.32893	11.6657	-13.2039	6.54663e-13	1.62697e-08	19.5273	VAC 8 hpi
A_23_P67648	NM_001749	ENSG00000126247	826	CAPNS1	A_23_P67648	-1.32857	11.9231	-9.05077	1.91702e-09	4.76418e-05	11.4411	VAC 8 hpi
A_24_P30194	NM_012420	ENSG00000152778	24138	IFIT5	A_24_P30194	-1.32762	8.1631	-8.99024	2.18713e-09	5.43545e-05	11.3073	VAC 8 hpi
A_23_P138541	NM_003739	ENSG00000196139	8644	AKR1C3	A_23_P138541	-1.32729	10.1153	-15.24	2.50884e-14	6.23497e-10	22.8115	VAC 8 hpi
A_24_P287043	NM_006435	ENSG00000185201	10581	IFITM2		-1.32611	11.917	-11.7758	8.16578e-12	2.02936e-07	16.976	VAC 8 hpi
A_23_P425752	NM_033219	ENSG00000106785	9830	TRIM14	A_24_P197964	-1.3261	6.67308	-9.96138	2.79456e-10	6.94503e-06	13.3949	VAC 8 hpi
A_24_P365975	NM_005202	ENSG00000171812	1296	COL8A2	A_24_P365975	-1.32534	7.17159	-6.54052	6.78528e-07	0.0168628	5.49585	VAC 8 hpi
A_23_P330262	NM_012398	ENSG00000186111	23396	PIP5K1C	A_23_P330262	-1.32459	7.44677	-7.19124	1.37157e-07	0.00340862	7.11207	VAC 8 hpi
A_33_P3424800	NM_005514	ENSG00000228964	3106	HLA-B	A_33_P3379947	-1.32266	14.4145	-12.3042	3.13185e-12	7.78328e-08	17.9457	VAC 8 hpi
A_23_P110212	NM_001995	ENSG00000151726	2180	ACSL1		-1.32215	8.78548	-13.7742	2.52933e-13	6.2859e-09	20.4867	VAC 8 hpi
A_23_P26954	NM_006373	ENSG00000108828	10493	VAT1	A_24_P152527	-1.32101	12.4469	-12.8954	1.10957e-12	2.75751e-08	18.9946	VAC 8 hpi
A_23_P89187	NM_006148	ENSG00000002834	3927	LASP1	A_23_P89187	-1.32091	11.0811	-11.5624	1.2131e-11	3.01478e-07	16.5752	VAC 8 hpi
A_33_P3210585	NM_014911	ENSG00000115977	22848	AAK1	A_33_P3210585	-1.3198	10.4956	-10.9643	3.77947e-11	9.39275e-07	15.4238	VAC 8 hpi
A_23_P88865	NM_144601	ENSG00000140931	123920	CMTM3	A_33_P3340342	-1.31936	12.216	-11.4855	1.40081e-11	3.4813e-07	16.4295	VAC 8 hpi
A_33_P3224858	NM_001135652	ENSG00000055332	5610	EIF2AK2	A_33_P3224858	-1.31859	7.09028	-9.29739	1.12599e-09	2.7983e-05	11.981	VAC 8 hpi
A_24_P19752	NM_002857	ENSG00000162735	5824	PEX19	A_24_P19752	-1.31802	8.99238	-9.93155	2.97155e-10	7.38489e-06	13.3326	VAC 8 hpi
A_33_P3424367	NM_033219	ENSG00000106785	9830	TRIM14	A_24_P197964	-1.31627	6.01951	-11.3508	1.80484e-11	4.4854e-07	16.1728	VAC 8 hpi
A_33_P3540143	NM_014339	ENSG00000177663	23765	IL17RA	A_33_P3540143	-1.31527	8.20965	-8.22238	1.2144e-08	0.000301802	9.56835	VAC 8 hpi
A_33_P3366120	NM_001110556	ENSG00000196924	2316	FLNA	A_33_P3366120	-1.31328	12.1665	-6.2394	1.44538e-06	0.0359205	4.73293	VAC 8 hpi
A_23_P16166	NM_006702	ENSG00000032444	10908	PNPLA6	A_23_P16166	-1.31061	8.14955	-7.01867	2.08543e-07	0.00518272	6.68813	VAC 8 hpi
A_23_P435407	NM_001448	ENSG00000076716	2239	GPC4	A_23_P435407	-1.3087	8.75537	-11.6723	9.88725e-12	2.45718e-07	16.7823	VAC 8 hpi
A_23_P79094	NM_006865	ENSG00000273884	11026	LILRA3	A_23_P79094	-1.30852	6.88669	-10.0209	2.47306e-10	6.14606e-06	13.5189	VAC 8 hpi
A_23_P68155	NM_022168	ENSG00000115267	64135	IFIH1		-1.30784	9.6809	-11.5869	1.15888e-11	2.88004e-07	16.6215	VAC 8 hpi
A_33_P3409477	NM_032873	ENSG00000154127	84959	UBASH3B	A_33_P3409477	-1.30317	5.74827	-10.2037	1.70389e-10	4.23452e-06	13.8968	VAC 8 hpi
A_23_P26583	NM_032206	ENSG00000140853	84166	NLRC5	A_32_P416583	-1.30057	5.90015	-8.27597	1.07472e-08	0.00026709	9.69226	VAC 8 hpi
A_33_P3298861	NM_024628	ENSG00000221955	84561	SLC12A8	A_33_P3298861	-1.29879	6.18964	-8.84175	3.02829e-09	7.52591e-05	10.9771	VAC 8 hpi
A_33_P3255290	NM_014790	ENSG00000176049	9832	JAKMIP2	A_33_P3255290	-1.29797	7.7454	-12.1515	4.11894e-12	1.02364e-07	17.6686	VAC 8 hpi
A_23_P26994	NM_031498	ENSG00000167083	2793	GNGT2	A_23_P26994	-1.29593	5.68856	-9.07664	1.8123e-09	4.50392e-05	11.4981	VAC 8 hpi
A_24_P43681	NM_014063	ENSG00000136279	28988	DBNL	A_24_P43681	-1.29305	8.74668	-9.85438	3.48491e-10	8.66071e-06	13.171	VAC 8 hpi
A_23_P12463	NM_002826	ENSG00000116260	5768	QSOX1	A_23_P12463	-1.29011	13.0119	-10.5367	8.737e-11	2.17132e-06	14.5743	VAC 8 hpi
A_33_P3284508	NM_001174104	ENSG00000170458	929	CD14	A_33_P3284508	-1.28909	9.37401	-11.2809	2.06035e-11	5.12039e-07	16.0386	VAC 8 hpi
A_24_P81900	NM_006931	ENSG00000059804	6515	SLC2A3	A_24_P81900	-1.2863	8.28542	-10.7781	5.42989e-11	1.34944e-06	15.0565	VAC 8 hpi
A_24_P185709	NM_012156	ENSG00000088367	2036	EPB41L1	A_24_P185709	-1.28473	6.68944	-6.40952	9.41713e-07	0.0234035	5.16503	VAC 8 hpi
A_23_P49448	NM_024306	ENSG00000103089	79152	FA2H	A_23_P49448	-1.28405	9.20108	-9.32145	1.06949e-09	2.65789e-05	12.0332	VAC 8 hpi
A_32_P167239	NM_152406	ENSG00000157510	134265	AFAP1L1	A_32_P167239	-1.28399	7.86295	-11.119	2.80568e-11	6.97267e-07	15.7258	VAC 8 hpi
A_33_P3404601	NM_001282458	ENSG00000231543	717	C2	A_32_P162187	-1.28346	8.23044	-8.77529	3.50641e-09	8.71414e-05	10.8284	VAC 8 hpi
A_23_P132644	NM_020792	ENSG00000144959	57552	NCEH1	A_23_P132644	-1.28289	10.9248	-11.8416	7.23642e-12	1.7984e-07	17.0983	VAC 8 hpi
A_24_P413988	NM_006464	ENSG00000292253	10618	TGOLN2	A_24_P413988	-1.28136	11.3818	-13.742	2.66659e-13	6.627e-09	20.4334	VAC 8 hpi
A_23_P101407	NM_000064	ENSG00000125730	718	C3	A_33_P3347869	-1.27879	10.5811	-11.3799	1.70848e-11	4.24591e-07	16.2284	VAC 8 hpi
A_33_P3379268	NM_207103	ENSG00000161929	388325	SCIMP	A_33_P3379268	-1.27691	6.76911	-8.73322	3.84853e-09	9.56436e-05	10.734	VAC 8 hpi
A_23_P432360	NM_000303	ENSG00000140650	5373	PMM2	A_23_P432360	-1.27675	9.03785	-11.9108	6.37486e-12	1.58428e-07	17.2266	VAC 8 hpi
A_23_P77590	NM_018052	ENSG00000103043	55697	VAC14	A_23_P77590	-1.27608	8.80739	-6.51309	7.2661e-07	0.0180577	5.42673	VAC 8 hpi
A_23_P59547	NM_001002009	ENSG00000122643	51251	NT5C3A	A_33_P3393836	-1.27605	10.0451	-12.6842	1.60099e-12	3.97878e-08	18.6241	VAC 8 hpi
A_23_P208293	NM_001042724	ENSG00000130202	5819	NECTIN2	A_23_P352870	-1.27534	11.2331	-11.0741	3.05852e-11	7.60104e-07	15.6383	VAC 8 hpi
A_23_P18452	NM_002416	ENSG00000138755	4283	CXCL9	A_23_P18452	-1.27435	5.28227	-8.15001	1.43309e-08	0.000356151	9.40043	VAC 8 hpi
A_24_P133253	NM_000899	ENSG00000049130	4254	KITLG	A_24_P133253	-1.27422	6.98703	-10.2583	1.52593e-10	3.79225e-06	14.0087	VAC 8 hpi
A_24_P278367	NM_005736	ENSG00000138107	10121	ACTR1A	A_24_P278367	-1.27404	9.67894	-10.1919	1.74538e-10	4.33762e-06	13.8724	VAC 8 hpi
A_33_P3403615	NM_000801	ENSG00000088832	2280	FKBP1A	A_32_P50522	-1.2729	9.71864	-8.52548	6.11554e-09	0.000151984	10.2641	VAC 8 hpi
A_23_P100632	NM_001002033	ENSG00000189159	51155	JPT1	A_23_P100632	-1.2715	13.3434	-12.1916	3.83209e-12	9.52352e-08	17.7416	VAC 8 hpi
A_23_P47790	NM_005371	ENSG00000037897	4234	METTL1	A_23_P47790	-1.26907	9.19666	-11.5612	1.21578e-11	3.02146e-07	16.5729	VAC 8 hpi
A_33_P3303577	NM_198563	ENSG00000213533	375346	STIMATE	A_24_P272310	-1.2676	9.2691	-10.4112	1.1222e-10	2.7889e-06	14.3204	VAC 8 hpi
A_33_P3256303	NM_001206609	ENSG00000110876	6404	SELPLG	A_33_P3256303	-1.26388	6.24345	-7.08966	1.75444e-07	0.00436014	6.86295	VAC 8 hpi
A_23_P151075	NM_001175	ENSG00000111348	397	ARHGDIB	A_23_P151075	-1.26155	12.9339	-10.8016	5.18567e-11	1.28874e-06	15.1032	VAC 8 hpi
A_33_P3410724	NM_003001	ENSG00000143252	6391	SDHC	A_33_P3410724	-1.26002	11.6009	-9.29235	1.13822e-09	2.82871e-05	11.97	VAC 8 hpi
A_23_P501822	NM_002230	ENSG00000173801	3728	JUP	A_23_P501822	-1.25931	9.88833	-7.68905	4.18219e-08	0.00103936	8.31482	VAC 8 hpi
A_23_P81399	NM_003900	ENSG00000284099	8878	SQSTM1	A_23_P81399	-1.25874	12.2108	-9.75609	4.27387e-10	1.06214e-05	12.9639	VAC 8 hpi
A_23_P258393	NM_144641	ENSG00000164088	132160	PPM1M	A_23_P258393	-1.25829	8.03011	-8.10444	1.59117e-08	0.000395439	9.29433	VAC 8 hpi
A_24_P23034	NM_021035	ENSG00000124201	57169	ZNFX1	A_33_P3243248	-1.25719	7.90138	-7.92602	2.40313e-08	0.000597225	8.87634	VAC 8 hpi
A_23_P143987	NM_006395	ENSG00000197548	10533	ATG7	A_24_P944827	-1.25605	8.08713	-12.6534	1.68957e-12	4.19892e-08	18.5697	VAC 8 hpi
A_24_P83738	NM_198188	ENSG00000148219	23245	ASTN2	A_24_P83738	-1.25501	9.96793	-8.51046	6.32509e-09	0.000157191	10.2299	VAC 8 hpi
A_24_P89891	NM_005658	ENSG00000056558	7185	TRAF1	A_24_P89891	-1.25384	7.80581	-10.1054	2.08083e-10	5.17127e-06	13.6941	VAC 8 hpi
A_23_P138435	NM_020338	ENSG00000108175	57178	ZMIZ1	A_33_P3304603	-1.25323	10.993	-11.6167	1.09625e-11	2.72441e-07	16.6777	VAC 8 hpi
A_33_P3217704	NM_025182	ENSG00000005238	80256	ATOSB	A_33_P3217704	-1.25167	8.16538	-9.29739	1.126e-09	2.79834e-05	11.981	VAC 8 hpi
A_32_P50522	NM_000801	ENSG00000088832	2280	FKBP1A	A_32_P50522	-1.24976	10.1729	-7.91638	2.45755e-08	0.00061075	8.85364	VAC 8 hpi
A_24_P322444	NM_153719	ENSG00000213024	23636	NUP62	A_24_P322444	-1.24889	12.2647	-11.8491	7.13699e-12	1.77368e-07	17.1123	VAC 8 hpi
A_33_P3380493	NM_031286	ENSG00000142669	83442	SH3BGRL3	A_23_P126388	-1.24679	5.88668	-6.64629	5.21472e-07	0.0129596	5.76171	VAC 8 hpi
A_32_P224149	NM_015258	ENSG00000119321	23307	FKBP15	A_32_P224149	-1.24592	10.21	-10.9378	3.97843e-11	9.88718e-07	15.3718	VAC 8 hpi
A_23_P146644	NM_001002857	ENSG00000182718	302	ANXA2		-1.24501	14.2313	-11.4742	1.4308e-11	3.55584e-07	16.408	VAC 8 hpi
A_23_P42514	NM_030939	ENSG00000112308	81688	C6orf62	A_23_P42514	-1.24314	12.0196	-10.0255	2.44994e-10	6.08858e-06	13.5285	VAC 8 hpi
A_33_P3308055	NM_001282958	ENSG00000135930	9470	EIF4E2	A_33_P3308055	-1.24294	9.60661	-10.8547	4.67504e-11	1.16184e-06	15.2083	VAC 8 hpi
A_32_P44394	NM_004833	ENSG00000163568	9447	AIM2	A_32_P44394	-1.24252	6.34209	-7.24881	1.19359e-07	0.00296632	7.25274	VAC 8 hpi
A_23_P135769	NM_001101	ENSG00000075624	60	ACTB	A_23_P135769	-1.2424	12.2215	-7.28199	1.10194e-07	0.00273853	7.33362	VAC 8 hpi
A_23_P103070	NM_003405	ENSG00000128245	7533	YWHAH	A_23_P103070	-1.24157	9.17127	-7.99824	2.0327e-08	0.000505166	9.04605	VAC 8 hpi
A_24_P835500	NM_001034841	ENSG00000205730	162073	ITPRIPL2	A_24_P835500	-1.23991	10.4885	-11.1946	2.42817e-11	6.03448e-07	15.8722	VAC 8 hpi
A_23_P32078	NM_022127	ENSG00000197506	64078	SLC28A3	A_23_P32078	-1.23961	5.15593	-8.19512	1.29245e-08	0.000321199	9.50518	VAC 8 hpi
A_33_P3382177	NM_003255	ENSG00000035862	7077	TIMP2	A_33_P3382177	-1.23825	13.4866	-12.2861	3.2346e-12	8.03864e-08	17.913	VAC 8 hpi
A_23_P203888	NM_002429	ENSG00000123342	4327	MMP19	A_24_P184445	-1.23779	9.37697	-7.47422	6.95522e-08	0.00172851	7.79954	VAC 8 hpi
A_23_P35045	NM_001025598	ENSG00000186517	257106	ARHGAP30	A_23_P35045	-1.23524	7.62996	-7.50256	6.50156e-08	0.00161577	7.86786	VAC 8 hpi
A_21_P0000024	NM_001160031	ENSG00000102755	2321	FLT1		-1.23456	7.44672	-9.6238	5.63572e-10	1.40059e-05	12.6833	VAC 8 hpi
A_24_P394246	NM_016479	ENSG00000164054	51246	SHISA5	A_24_P394246	-1.23434	8.45647	-8.41993	7.75486e-09	0.000192724	10.0232	VAC 8 hpi
A_24_P207139	NM_033238	ENSG00000140464	5371	PML	A_24_P207139	-1.23382	7.16968	-12.164	4.027e-12	1.00079e-07	17.6914	VAC 8 hpi
A_23_P38468	NM_014604	ENSG00000213977	30851	TAX1BP3	A_23_P38468	-1.23242	8.03982	-7.09883	1.71581e-07	0.00426413	6.88548	VAC 8 hpi
A_33_P3210671	NM_207328	ENSG00000186281	150763	GPAT2	A_23_P68240	-1.2301	6.06286	-6.10417	2.03611e-06	0.0506015	4.38761	VAC 8 hpi
A_23_P205519	NM_022060	ENSG00000100439	63874	ABHD4	A_23_P205519	-1.22811	9.08425	-10.4695	9.98824e-11	2.48228e-06	14.4385	VAC 8 hpi
A_33_P3322274	NM_001066	ENSG00000028137	7133	TNFRSF1B	A_24_P54174	-1.22775	5.63067	-6.38646	9.97847e-07	0.0247985	5.10661	VAC 8 hpi
A_23_P370625	NM_020451	ENSG00000162430	57190	SELENON	A_33_P3371425	-1.22707	8.97276	-6.21803	1.52562e-06	0.0379147	4.67847	VAC 8 hpi
A_33_P3268343	NM_001029891	ENSG00000226784	441531	PGAM4	A_33_P3268343	-1.22676	12.924	-9.81625	3.77147e-10	9.37286e-06	13.0908	VAC 8 hpi
A_24_P54390	NM_170672	ENSG00000152689	25780	RASGRP3	A_33_P3365582	-1.22653	7.14207	-6.43234	8.89344e-07	0.022102	5.22276	VAC 8 hpi
A_21_P0001952	NM_001202519	ENSG00000003402	8837	CFLAR	A_23_P209394	-1.22653	7.32694	-8.54815	5.81241e-09	0.00014445	10.3157	VAC 8 hpi
A_23_P207879	NM_024110	ENSG00000141527	79092	CARD14		-1.22576	7.60886	-10.9504	3.88237e-11	9.64846e-07	15.3966	VAC 8 hpi
A_33_P3231297	NM_003851	ENSG00000143162	8804	CREG1	A_33_P3231297	-1.22412	12.9861	-10.6409	7.10982e-11	1.76693e-06	14.7832	VAC 8 hpi
A_33_P3282566	NM_017728	ENSG00000109066	54868	TMEM104	A_24_P284324	-1.22161	8.2675	-10.5403	8.67557e-11	2.15605e-06	14.5814	VAC 8 hpi
A_23_P401700	NM_019043	ENSG00000077420	54518	APBB1IP	A_23_P401700	-1.2173	10.6116	-9.6322	5.53727e-10	1.37612e-05	12.7011	VAC 8 hpi
A_33_P3267799	NM_001278426	ENSG00000278555	11006	LILRB4	A_33_P3267799	-1.21622	9.08487	-9.45362	8.07089e-10	2.00578e-05	12.3189	VAC 8 hpi
A_23_P1492	NM_021732	ENSG00000119986	60370	AVPI1	A_23_P1492	-1.21602	10.046	-13.0766	8.12979e-13	2.02042e-08	19.3087	VAC 8 hpi
A_24_P352952	NM_017565	ENSG00000108950	54757	FAM20A	A_24_P352952	-1.21473	5.85265	-6.81832	3.40772e-07	0.00846886	6.19159	VAC 8 hpi
A_24_P393740	NM_001465	ENSG00000082074	2533	FYB1	A_24_P393740	-1.21465	8.32376	-10.6939	6.40435e-11	1.59161e-06	14.8892	VAC 8 hpi
A_23_P502224	NM_007326	ENSG00000100243	1727	CYB5R3	A_23_P502224	-1.21307	14.1994	-11.1666	2.56164e-11	6.36618e-07	15.818	VAC 8 hpi
A_33_P3395321	NM_001002032	ENSG00000189159	51155	JPT1	A_23_P100632	-1.21137	10.9199	-12.7145	1.51835e-12	3.7734e-08	18.6776	VAC 8 hpi
A_23_P66241	NM_176870	ENSG00000205364	4499	MT1M		-1.21102	8.59838	-9.42757	8.5299e-10	2.11985e-05	12.2627	VAC 8 hpi
A_23_P19852	NM_152558	ENSG00000106012	23288	IQCE	A_24_P266285	-1.20916	8.96183	-8.77377	3.5182e-09	8.74343e-05	10.825	VAC 8 hpi
A_23_P257971	NM_001353	ENSG00000187134	1645	AKR1C1	A_24_P152968	-1.20907	9.4718	-12.2606	3.38544e-12	8.41351e-08	17.8669	VAC 8 hpi
A_23_P215832	NM_004889	ENSG00000241468	9551	ATP5MF		-1.20716	12.5942	-11.0836	3.00271e-11	7.46232e-07	15.657	VAC 8 hpi
A_23_P203900	NM_005505	ENSG00000073060	949	SCARB1	A_23_P203900	-1.20593	13.3417	-11.7235	8.99309e-12	2.23496e-07	16.8783	VAC 8 hpi
A_23_P146946	NM_001323	ENSG00000175315	1474	CST6	A_23_P146946	-1.20533	5.82158	-6.80016	3.56362e-07	0.00885632	6.14638	VAC 8 hpi
A_33_P3251332	NM_015473	ENSG00000129493	25938	HEATR5A	A_23_P433369	-1.20443	7.14202	-11.5528	1.23501e-11	3.06924e-07	16.5571	VAC 8 hpi
A_33_P3216694	NM_024503	ENSG00000127124	59269	HIVEP3	A_33_P3216694	-1.20201	5.51343	-7.79947	3.2276e-08	0.000802124	8.57737	VAC 8 hpi
A_23_P73589	NM_002444	ENSG00000147065	4478	MSN	A_23_P73589	-1.20176	11.6876	-10.3316	1.31623e-10	3.2711e-06	14.1587	VAC 8 hpi
A_24_P388433	NM_002718	ENSG00000073711	5523	PPP2R3A	A_24_P388433	-1.20164	7.90605	-8.88466	2.75569e-09	6.84844e-05	11.0729	VAC 8 hpi
A_23_P31896	NM_003033	ENSG00000008513	6482	ST3GAL1	A_23_P31896	-1.20092	9.46661	-12.734	1.4678e-12	3.64778e-08	18.7119	VAC 8 hpi
A_24_P108451	NM_000175	ENSG00000282019	2821	GPI		-1.19957	13.3176	-10.1637	1.84815e-10	4.59301e-06	13.8144	VAC 8 hpi
A_23_P217507	NM_004729	ENSG00000292345	9189	ZBED1	A_23_P217507	-1.19907	7.81747	-9.06045	1.87713e-09	4.66505e-05	11.4624	VAC 8 hpi
A_23_P139722	NM_001065	ENSG00000067182	7132	TNFRSF1A	A_23_P139722	-1.19802	8.95178	-10.0647	2.2611e-10	5.61929e-06	13.6098	VAC 8 hpi
A_23_P5831	NM_134421	ENSG00000115756	3241	HPCAL1	A_23_P5831	-1.198	9.76865	-7.8029	3.20181e-08	0.000795715	8.5855	VAC 8 hpi
A_33_P3389634	NM_001747	ENSG00000042493	822	CAPG	A_33_P3389634	-1.19789	12.3932	-7.52667	6.13952e-08	0.00152579	7.92589	VAC 8 hpi
A_23_P74391	NM_014322	ENSG00000054277	23596	OPN3	A_33_P3293474	-1.19788	8.34396	-7.41322	8.0446e-08	0.00199924	7.65219	VAC 8 hpi
A_33_P3334443	NM_001252271	ENSG00000154511	388650	DIPK1A	A_33_P3334443	-1.19775	8.47238	-6.85277	3.13074e-07	0.00778051	6.27729	VAC 8 hpi
A_23_P38346	NM_024119	ENSG00000108771	79132	DHX58	A_23_P38346	-1.19661	9.72753	-10.1077	2.07103e-10	5.14691e-06	13.6989	VAC 8 hpi
A_23_P83110	NM_018249	ENSG00000136861	55755	CDK5RAP2	A_33_P3389060	-1.19603	9.60826	-13.1174	7.58367e-13	1.88469e-08	19.3789	VAC 8 hpi
A_33_P3372332	NM_000101	ENSG00000051523	1535	CYBA	A_33_P3372332	-1.19574	12.0554	-8.13286	1.4906e-08	0.000370444	9.36054	VAC 8 hpi
A_33_P3270485	NM_014292	ENSG00000183741	23466	CBX6	A_33_P3270485	-1.1954	12.1644	-9.87282	3.35446e-10	8.3365e-06	13.2097	VAC 8 hpi
A_33_P3382498	NM_001098612	ENSG00000254415	100049587	SIGLEC14	A_33_P3382493	-1.19428	7.58346	-7.51641	6.29098e-08	0.00156344	7.90121	VAC 8 hpi
A_24_P276628	NM_000310	ENSG00000131238	5538	PPT1	A_24_P276628	-1.19301	8.33708	-8.39743	8.15924e-09	0.000202773	9.97167	VAC 8 hpi
A_23_P150768	NM_007256	ENSG00000137491	11309	SLCO2B1	A_23_P150768	-1.19297	8.74912	-13.6484	3.11162e-13	7.73301e-09	20.2778	VAC 8 hpi
A_23_P254271	NM_032525	ENSG00000176014	84617	TUBB6	A_23_P254271	-1.19117	13.8822	-8.95879	2.34263e-09	5.82191e-05	11.2376	VAC 8 hpi
A_23_P209625	NM_000104	ENSG00000138061	1545	CYP1B1	A_33_P3290343	-1.19014	12.7651	-11.5177	1.31877e-11	3.2774e-07	16.4906	VAC 8 hpi
A_33_P3670415	NM_178557	ENSG00000185818	339983	NAT8L	A_33_P3670415	-1.18973	9.4808	-8.44066	7.40056e-09	0.000183919	10.0707	VAC 8 hpi
A_23_P250122	NM_020223	ENSG00000288499	56975	FAM20C	A_23_P250122	-1.18957	11.5591	-10.3911	1.1681e-10	2.90297e-06	14.2798	VAC 8 hpi
A_24_P157370	NM_018725	ENSG00000056736	55540	IL17RB	A_24_P157370	-1.18933	7.02496	-10.2496	1.55298e-10	3.85947e-06	13.9909	VAC 8 hpi
A_23_P120566	NM_001042576	ENSG00000125844	6238	RRBP1		-1.18745	10.256	-7.67361	4.33703e-08	0.00107784	8.27798	VAC 8 hpi
A_23_P887	NM_014002	ENSG00000263528	9641	IKBKE	A_23_P887	-1.18446	5.68504	-7.99394	2.05302e-08	0.000510215	9.03596	VAC 8 hpi
A_23_P3221	NM_021199	ENSG00000137767	58472	SQOR	A_23_P3221	-1.18388	12.2479	-7.73674	3.73869e-08	0.000929138	8.42841	VAC 8 hpi
A_19_P00317052	NM_001256071	ENSG00000173821	57674	RNF213	A_19_P00804072	-1.18368	8.5771	-6.7511	4.02241e-07	0.00999648	6.02399	VAC 8 hpi
A_33_P3236798	NM_080823	ENSG00000125508	6725	SRMS	A_33_P3236798	-1.18226	6.77339	-8.4516	7.22044e-09	0.000179442	10.0957	VAC 8 hpi
A_33_P3284939	NM_199129	ENSG00000240849	387521	PEDS1	A_33_P3284939	-1.1819	10.7067	-11.5506	1.24005e-11	3.08177e-07	16.5529	VAC 8 hpi
A_24_P96961	NM_025106	ENSG00000171621	80176	SPSB1	A_24_P96961	-1.18185	10.8345	-12.4039	2.6224e-12	6.51718e-08	18.1252	VAC 8 hpi
A_23_P212475	NM_016479	ENSG00000164054	51246	SHISA5	A_24_P394246	-1.18163	13.0849	-13.1158	7.60473e-13	1.88993e-08	19.3761	VAC 8 hpi
A_24_P346762	NM_025182	ENSG00000005238	80256	ATOSB	A_33_P3217704	-1.18121	6.11876	-7.62113	4.9087e-08	0.00121991	8.15254	VAC 8 hpi
A_23_P259344	NM_031890	ENSG00000183307	27439	TMEM121B	A_23_P259344	-1.18072	7.1434	-11.0545	3.17568e-11	7.89219e-07	15.6002	VAC 8 hpi
A_33_P3340342	NM_144601	ENSG00000140931	123920	CMTM3	A_33_P3340342	-1.18034	9.83623	-12.4002	2.63951e-12	6.55972e-08	18.1187	VAC 8 hpi
A_32_P204676	NM_001444	ENSG00000164687	2171	FABP5	A_32_P204676	-1.18023	11.6101	-12.0592	4.86606e-12	1.20931e-07	17.4999	VAC 8 hpi
A_23_P144877	NM_004045	ENSG00000177556	475	ATOX1	A_23_P144877	-1.17969	11.1878	-12.5016	2.20609e-12	5.48258e-08	18.3	VAC 8 hpi
A_23_P61551	NM_006110	ENSG00000169217	10421	CD2BP2	A_23_P61551	-1.17805	6.8598	-11.2346	2.24994e-11	5.59155e-07	15.9494	VAC 8 hpi
A_23_P60248	NM_003329	ENSG00000136810	7295	TXN	A_23_P60248	-1.17786	14.5879	-9.96038	2.80033e-10	6.95939e-06	13.3928	VAC 8 hpi
A_24_P69538	NM_138554	ENSG00000136869	7099	TLR4	A_24_P69538	-1.17776	7.06986	-8.03531	1.86584e-08	0.000463699	9.13288	VAC 8 hpi
A_23_P250274	NM_019594	ENSG00000136802	56262	LRRC8A	A_23_P250274	-1.17766	11.7564	-11.5728	1.18965e-11	2.95652e-07	16.5949	VAC 8 hpi
A_33_P3225522	NM_001032731	ENSG00000111335	4939	OAS2	A_33_P3225522	-1.17754	7.96569	-8.38912	8.31402e-09	0.00020662	9.95261	VAC 8 hpi
A_32_P342064	NM_002032	ENSG00000167996	2495	FTH1		-1.17671	15.276	-8.39892	8.13187e-09	0.000202093	9.97508	VAC 8 hpi
A_23_P503182	NM_021962	ENSG00000278741	29	ABR	A_23_P503182	-1.17621	11.9253	-9.94414	2.89546e-10	7.1958e-06	13.359	VAC 8 hpi
A_32_P137939	NM_001101	ENSG00000075624	60	ACTB	A_23_P135769	-1.17386	15.9759	-6.67554	4.84961e-07	0.0120523	5.83504	VAC 8 hpi
A_21_P0011714	NM_024318	ENSG00000275539	79168	LILRA6		-1.1735	7.41555	-8.8008	3.31438e-09	8.23689e-05	10.8856	VAC 8 hpi
A_23_P431388	NM_144569	ENSG00000134668	90853	SPOCD1	A_23_P431388	-1.17216	9.43722	-10.7373	5.88097e-11	1.46154e-06	14.9756	VAC 8 hpi
A_23_P118158	NM_006043	ENSG00000122254	9956	HS3ST2	A_23_P118158	-1.17079	7.8998	-6.56407	6.39826e-07	0.015901	5.55515	VAC 8 hpi
A_33_P3282489	NM_001097634	ENSG00000187210	2650	GCNT1	A_33_P3282489	-1.16764	6.40886	-6.86996	3.00121e-07	0.00745859	6.32	VAC 8 hpi
A_23_P55251	NM_002204	ENSG00000005884	3675	ITGA3	A_23_P55251	-1.16757	8.04268	-6.91363	2.69617e-07	0.00670052	6.42837	VAC 8 hpi
A_23_P18598	NM_018323	ENSG00000038210	55300	PI4K2B	A_23_P18598	-1.16631	8.52748	-6.3205	1.17794e-06	0.0292742	4.93924	VAC 8 hpi
A_33_P3799936	NM_018125	ENSG00000074964	55160	ARHGEF10L	A_33_P3215575	-1.16495	11.432	-10.7926	5.27738e-11	1.31153e-06	15.0854	VAC 8 hpi
A_23_P417415	NM_147161	ENSG00000162390	26027	ACOT11	A_23_P417415	-1.16414	7.62015	-11.2892	2.02823e-11	5.04056e-07	16.0545	VAC 8 hpi
A_23_P65442	NM_006084	ENSG00000285048	10379	IRF9	A_23_P65442	-1.16407	9.06474	-6.63647	5.3435e-07	0.0132797	5.73707	VAC 8 hpi
A_24_P415327	NM_000195	ENSG00000107521	3257	HPS1	A_23_P328069	-1.16401	8.6294	-8.54339	5.87481e-09	0.000146001	10.3049	VAC 8 hpi
A_23_P147711	NM_000906	ENSG00000169418	4881	NPR1	A_23_P147711	-1.16369	7.8554	-7.66698	4.4054e-08	0.00109483	8.26214	VAC 8 hpi
A_24_P390668	NM_005892	ENSG00000184922	752	FMNL1	A_33_P3382303	-1.16356	7.57363	-6.8663	3.02829e-07	0.00752591	6.31092	VAC 8 hpi
A_23_P74112	NM_170743	ENSG00000185436	163702	IFNLR1	A_33_P3268612	-1.16298	7.65183	-9.49797	7.34714e-10	1.82591e-05	12.4142	VAC 8 hpi
A_24_P344711	NM_020132	ENSG00000160216	56894	AGPAT3	A_24_P344711	-1.1628	9.61339	-12.746	1.4373e-12	3.57198e-08	18.7331	VAC 8 hpi
A_33_P3289820	NM_001134382	ENSG00000144711	9922	IQSEC1	A_33_P3289820	-1.1619	10.8965	-13.3554	5.07033e-13	1.26008e-08	19.7853	VAC 8 hpi
A_23_P146444	NM_003389	ENSG00000106789	7464	CORO2A	A_23_P146444	-1.16026	8.77733	-9.74755	4.35059e-10	1.08121e-05	12.9459	VAC 8 hpi
A_33_P3292854	NM_004343	ENSG00000179218	811	CALR	A_33_P3292854	-1.15975	14.9137	-7.57718	5.44645e-08	0.00135355	8.04722	VAC 8 hpi
A_24_P362317	NM_001111	ENSG00000160710	103	ADAR	A_24_P362317	-1.15953	11.7285	-8.90048	2.66165e-09	6.61474e-05	11.1081	VAC 8 hpi
A_23_P253052	NM_031462	ENSG00000102181	83692	CD99L2	A_23_P253052	-1.15943	11.3581	-8.76071	3.62128e-09	8.9996e-05	10.7957	VAC 8 hpi
A_23_P83328	NM_000118	ENSG00000106991	2022	ENG		-1.15877	8.72222	-7.54247	5.91359e-08	0.00146965	7.96387	VAC 8 hpi
A_23_P163455	NM_002373	ENSG00000166963	4130	MAP1A	A_23_P163455	-1.15702	6.83179	-9.30391	1.11039e-09	2.75955e-05	11.9951	VAC 8 hpi
A_33_P3284463	NM_177924	ENSG00000104763	427	ASAH1	A_33_P3284463	-1.15702	12.3339	-8.07501	1.70265e-08	0.000423142	9.22568	VAC 8 hpi
A_33_P3816688	NM_133263	ENSG00000155846	133522	PPARGC1B	A_33_P3816688	-1.15687	7.98935	-7.9775	2.13263e-08	0.000530001	8.99739	VAC 8 hpi
A_23_P94501	NM_000700	ENSG00000135046	301	ANXA1	A_23_P94501	-1.15677	13.5936	-12.5633	1.97855e-12	4.91709e-08	18.4101	VAC 8 hpi
A_23_P126677	NM_021233	ENSG00000137976	58511	DNASE2B	A_23_P126677	-1.15641	5.95257	-6.23455	1.46321e-06	0.0363636	4.72057	VAC 8 hpi
A_33_P3268783	NM_133463	ENSG00000174945	155185	AMZ1	A_33_P3380837	-1.15556	5.87184	-6.97002	2.3485e-07	0.00583649	6.56797	VAC 8 hpi
A_23_P165136	NM_145256	ENSG00000175489	126364	LRRC25	A_23_P165136	-1.15479	6.84	-6.78927	3.66064e-07	0.00909741	6.11923	VAC 8 hpi
A_23_P206806	NM_002209	ENSG00000005844	3683	ITGAL	A_23_P206806	-1.15287	7.89787	-9.94486	2.8912e-10	7.18522e-06	13.3605	VAC 8 hpi
A_33_P3361741	NM_013238	ENSG00000120675	29103	DNAJC15	A_33_P3361741	-1.15167	7.63135	-7.3538	9.2738e-08	0.00230472	7.50821	VAC 8 hpi
A_23_P166459	NM_002305	ENSG00000100097	3956	LGALS1	A_23_P166459	-1.14882	14.906	-8.43658	7.4691e-09	0.000185622	10.0613	VAC 8 hpi
A_23_P33216	NM_001686	ENSG00000110955	506	ATP5F1B	A_23_P33216	-1.1476	12.5248	-7.25461	1.17703e-07	0.00292515	7.26689	VAC 8 hpi
A_23_P56249	NM_001281	ENSG00000105254	1155	TBCB	A_23_P56249	-1.1474	11.0223	-10.2806	1.45876e-10	3.62531e-06	14.0544	VAC 8 hpi
A_23_P136573	NM_003896	ENSG00000115525	8869	ST3GAL5	A_23_P136573	-1.14739	8.40297	-8.69967	4.14582e-09	0.000103032	10.6585	VAC 8 hpi
A_23_P408353	NM_002116	ENSG00000223980	3105	HLA-A		-1.14657	12.7276	-8.84613	2.99926e-09	7.45375e-05	10.9869	VAC 8 hpi
A_24_P205589	NM_007274	ENSG00000097021	11332	ACOT7	A_24_P205589	-1.14635	10.345	-9.96143	2.79428e-10	6.94436e-06	13.395	VAC 8 hpi
A_23_P422071	NM_003782	ENSG00000235863	8705	B3GALT4		-1.14577	8.91523	-9.9226	3.02685e-10	7.52233e-06	13.3139	VAC 8 hpi
A_23_P342709	NM_152676	ENSG00000141665	201456	FBXO15	A_23_P342709	-1.1452	6.03844	-9.60288	5.88896e-10	1.46352e-05	12.6387	VAC 8 hpi
A_24_P402080	NM_001025100	ENSG00000197971	4155	MBP	A_24_P402080	-1.14499	9.07076	-10.2022	1.70931e-10	4.24798e-06	13.8936	VAC 8 hpi
A_23_P69810	NM_032717	ENSG00000138678	84803	GPAT3	A_23_P69810	-1.14462	10.451	-11.8173	7.56661e-12	1.88045e-07	17.0531	VAC 8 hpi
A_33_P3269408	NM_207426	ENSG00000186766	399823	FOXI2	A_33_P3269408	-1.14377	13.8014	-8.80873	3.25688e-09	8.09399e-05	10.9033	VAC 8 hpi
A_23_P150852	NM_015292	ENSG00000139641	23344	ESYT1	A_23_P150852	-1.1429	9.3761	-12.0232	5.19474e-12	1.291e-07	17.4338	VAC 8 hpi
A_23_P34115	NM_004135	ENSG00000067829	3421	IDH3G		-1.14018	9.62329	-8.61833	4.96852e-09	0.000123478	10.4748	VAC 8 hpi
A_23_P209933	NM_006464	ENSG00000292253	10618	TGOLN2	A_24_P413988	-1.13974	9.85606	-8.72821	3.89151e-09	9.67119e-05	10.7227	VAC 8 hpi
A_23_P77000	NM_014909	ENSG00000071246	22846	VASH1	A_23_P77000	-1.13962	10.1176	-11.9359	6.08914e-12	1.51327e-07	17.273	VAC 8 hpi
A_23_P12911	NM_022338	ENSG00000171067	53838	C11orf24	A_23_P12911	-1.13927	10.6721	-13.0055	9.18174e-13	2.28185e-08	19.1858	VAC 8 hpi
A_33_P3356776	NM_001010917	ENSG00000155265	401647	GOLGA7B	A_33_P3356776	-1.13923	5.83476	-8.45522	7.16172e-09	0.000177983	10.1039	VAC 8 hpi
A_33_P3287218	NM_001143679	ENSG00000197448	373156	GSTK1	A_23_P20107	-1.13847	12.2808	-12.5097	2.17479e-12	5.40479e-08	18.3145	VAC 8 hpi
A_33_P3220612	NM_001098784	ENSG00000176973	23625	FAM89B	A_33_P3220612	-1.13831	10.4037	-10.2756	1.47344e-10	3.66178e-06	14.0442	VAC 8 hpi
A_24_P33982	NM_001085423	ENSG00000271605	284021	MILR1		-1.13816	7.34094	-9.63296	5.52846e-10	1.37393e-05	12.7028	VAC 8 hpi
A_33_P3223592	NM_000041	ENSG00000130203	348	APOE	A_33_P3223592	-1.1375	15.0452	-7.43189	7.69385e-08	0.00191207	7.69733	VAC 8 hpi
A_23_P308603	NM_005417	ENSG00000291971	6714	SRC	A_23_P308603	-1.13719	7.73206	-9.14791	1.55307e-09	3.85968e-05	11.6547	VAC 8 hpi
A_23_P118536	NM_018042	ENSG00000172123	55106	SLFN12	A_23_P118536	-1.13496	5.81625	-7.83515	2.96943e-08	0.000737964	8.66187	VAC 8 hpi
A_23_P20107	NM_015917	ENSG00000197448	373156	GSTK1	A_23_P20107	-1.13392	8.92256	-11.9015	6.48378e-12	1.61135e-07	17.2094	VAC 8 hpi
A_32_P59302	NM_024503	ENSG00000127124	59269	HIVEP3	A_33_P3216694	-1.13288	8.38026	-9.02328	2.03517e-09	5.05781e-05	11.3804	VAC 8 hpi
A_23_P39465	NM_004335	ENSG00000130303	684	BST2	A_23_P39465	-1.13115	11.2425	-6.65513	5.10157e-07	0.0126784	5.78387	VAC 8 hpi
A_23_P12746	NM_002438	ENSG00000260314	4360	MRC1	A_23_P12746	-1.13062	9.13305	-7.37827	8.74594e-08	0.00217354	7.56755	VAC 8 hpi
A_24_P48587	NM_172341	ENSG00000205155	55851	PSENEN	A_24_P48587	-1.13028	9.7915	-10.2262	1.62821e-10	4.04643e-06	13.9429	VAC 8 hpi
A_33_P3238415	NM_001080554	ENSG00000111305	83445	GSG1	A_33_P3238415	-1.12957	5.62829	-7.88375	2.6513e-08	0.000658901	8.77672	VAC 8 hpi
A_33_P3224803	NM_000265	ENSG00000158517	653361	NCF1	A_33_P3224803	-1.12855	6.37486	-6.95595	2.43073e-07	0.00604086	6.53317	VAC 8 hpi
A_23_P148446	NM_003336	ENSG00000077721	7319	UBE2A	A_33_P3341189	-1.12849	10.4169	-10.0888	2.1526e-10	5.34963e-06	13.6597	VAC 8 hpi
A_33_P3228322	NM_173042	ENSG00000137496	10068	IL18BP	A_33_P3228322	-1.12822	7.28517	-8.79813	3.33395e-09	8.28552e-05	10.8796	VAC 8 hpi
A_23_P62227	NM_025159	ENSG00000120280	80231	TASL	A_23_P62227	-1.12806	6.54287	-6.55198	6.59402e-07	0.0163875	5.52472	VAC 8 hpi
A_23_P28434	NM_003761	ENSG00000118640	8673	VAMP8	A_23_P28434	-1.12752	13.7641	-10.2414	1.57891e-10	3.92391e-06	13.9741	VAC 8 hpi
A_33_P3253249	NM_002032	ENSG00000167996	2495	FTH1		-1.12693	15.7678	-8.09992	1.60777e-08	0.000399563	9.28381	VAC 8 hpi
A_23_P163458	NM_139265	ENSG00000103966	30844	EHD4		-1.12574	9.36409	-8.54262	5.88495e-09	0.000146253	10.3031	VAC 8 hpi
A_23_P54770	NM_018690	ENSG00000184730	55911	APOBR		-1.12386	8.41606	-7.58986	5.28538e-08	0.00131352	8.07764	VAC 8 hpi
A_33_P3347452	NM_021135	ENSG00000071242	6196	RPS6KA2	A_33_P3347452	-1.12245	8.17505	-8.32647	9.58172e-09	0.000238125	9.80867	VAC 8 hpi
A_23_P502747	NM_170692	ENSG00000075391	9462	RASAL2	A_23_P502747	-1.12244	6.56659	-7.6683	4.39162e-08	0.0010914	8.26531	VAC 8 hpi
A_24_P62615	NM_006367	ENSG00000131236	10487	CAP1	A_24_P62615	-1.1223	10.5564	-7.07787	1.80545e-07	0.0044869	6.83396	VAC 8 hpi
A_24_P277295	NM_198490	ENSG00000172780	339122	RAB43	A_24_P277295	-1.1223	9.41214	-12.3132	3.08178e-12	7.65885e-08	17.962	VAC 8 hpi
A_23_P86283	NM_006762	ENSG00000162511	7805	LAPTM5	A_23_P86283	-1.12141	9.9961	-10.2379	1.59003e-10	3.95155e-06	13.967	VAC 8 hpi
A_23_P359043	NM_001004065	ENSG00000157654	445815	PALM2AKAP2	A_23_P359043	-1.12131	6.02151	-6.68508	4.73631e-07	0.0117707	5.85892	VAC 8 hpi
A_24_P388528	NM_173216	ENSG00000073849	6480	ST6GAL1	A_24_P388528	-1.12058	11.0951	-9.55801	6.47231e-10	1.6085e-05	12.5428	VAC 8 hpi
A_32_P184279	NM_005436	ENSG00000108091	8030	CCDC6	A_33_P3396159	-1.11875	11.6676	-7.19268	1.36678e-07	0.00339672	7.11561	VAC 8 hpi
A_33_P3413962	NM_001242339	ENSG00000067057	5214	PFKP	A_23_P46928	-1.11845	11.2692	-13.6545	3.08036e-13	7.6553e-09	20.288	VAC 8 hpi
A_23_P315589	NM_015264	ENSG00000100364	23313	KIAA0930	A_23_P315589	-1.11712	9.47737	-7.76116	3.53053e-08	0.000877407	8.48646	VAC 8 hpi
A_23_P205489	NM_182728	ENSG00000092068	23428	SLC7A8	A_33_P3310301	-1.11703	9.38447	-8.61956	4.95486e-09	0.000123138	10.4776	VAC 8 hpi
A_23_P26629	NM_013258	ENSG00000103490	29108	PYCARD	A_23_P26629	-1.11685	11.1799	-11.7552	8.48244e-12	2.10806e-07	16.9374	VAC 8 hpi
A_23_P148556	NM_000033	ENSG00000101986	215	ABCD1	A_23_P148556	-1.1167	7.90369	-7.55335	5.76288e-08	0.00143219	7.99002	VAC 8 hpi
A_33_P3417626	NM_198573	ENSG00000168913	375704	ENHO	A_33_P3405114	-1.11657	7.80811	-7.96181	2.21163e-08	0.000549633	8.96052	VAC 8 hpi
A_33_P3405168	NM_172250	ENSG00000151611	166785	MMAA	A_33_P3405168	-1.11595	6.08973	-7.10413	1.69386e-07	0.00420957	6.89851	VAC 8 hpi
A_33_P3229032	NM_002975	ENSG00000105472	6320	CLEC11A	A_33_P3229032	-1.11562	10.4751	-9.2999	1.11996e-09	2.78332e-05	11.9864	VAC 8 hpi
A_32_P29784	NM_001043352	ENSG00000143549	7170	TPM3	A_33_P3346193	-1.11516	13.0094	-9.47566	7.70247e-10	1.91422e-05	12.3663	VAC 8 hpi
A_32_P98975	NM_052849	ENSG00000128891	90416	CCDC32	A_32_P98975	-1.11314	7.79835	-9.69127	4.89285e-10	1.21597e-05	12.8267	VAC 8 hpi
A_33_P3410459	NM_001204255	ENSG00000138760	950	SCARB2		-1.11238	11.8916	-10.943	3.9387e-11	9.78845e-07	15.382	VAC 8 hpi
A_23_P65174	NM_001040443	ENSG00000136147	51131	PHF11	A_23_P65174	-1.11194	8.31481	-9.17765	1.4565e-09	3.6197e-05	11.7198	VAC 8 hpi
A_24_P74371	NM_000308	ENSG00000064601	5476	CTSA	A_24_P74371	-1.11159	13.0892	-9.47495	7.71408e-10	1.9171e-05	12.3647	VAC 8 hpi
A_23_P335848	NM_057169	ENSG00000139436	9815	GIT2	A_23_P335848	-1.10842	9.72046	-8.81491	3.21279e-09	7.98443e-05	10.9171	VAC 8 hpi
A_23_P105957	NM_001102	ENSG00000072110	87	ACTN1	A_23_P105957	-1.10606	11.1448	-8.90442	2.63879e-09	6.55793e-05	11.1168	VAC 8 hpi
A_24_P48177	NM_006927	ENSG00000157350	6483	ST3GAL2	A_24_P48177	-1.10544	9.11587	-7.71371	3.94658e-08	0.000980804	8.37357	VAC 8 hpi
A_32_P47754	NM_001286233	ENSG00000173262	144195	SLC2A14	A_32_P47754	-1.1048	11.4391	-10.0075	2.54188e-10	6.31709e-06	13.4911	VAC 8 hpi
A_23_P396666	NM_015079	ENSG00000167202	23102	TBC1D2B	A_23_P396666	-1.1047	9.08939	-10.301	1.40002e-10	3.47933e-06	14.0961	VAC 8 hpi
A_24_P227831	NM_004996	ENSG00000278183	4363	ABCC1	A_24_P227831	-1.10448	8.51692	-7.04674	1.94757e-07	0.0048401	6.75731	VAC 8 hpi
A_33_P3234015	NM_014240	ENSG00000144791	8994	LIMD1	A_33_P3234015	-1.10404	9.14179	-6.48372	7.81972e-07	0.0194336	5.35261	VAC 8 hpi
A_23_P98167	NM_030930	ENSG00000110057	81622	UNC93B1	A_23_P98167	-1.10391	8.37314	-8.54185	5.89504e-09	0.000146504	10.3014	VAC 8 hpi
A_23_P200001	NM_144573	ENSG00000162614	91624	NEXN	A_33_P3341429	-1.1038	7.47813	-8.10442	1.59125e-08	0.000395457	9.29429	VAC 8 hpi
A_23_P54223	NM_004581	ENSG00000285193	5875	RABGGTA	A_23_P54223	-1.10365	6.68416	-6.9365	2.54922e-07	0.00633532	6.48504	VAC 8 hpi
A_23_P64860	NM_003006	ENSG00000110876	6404	SELPLG	A_33_P3256303	-1.10343	8.85032	-11.0809	3.01871e-11	7.50211e-07	15.6516	VAC 8 hpi
A_23_P139500	NM_030762	ENSG00000123095	79365	BHLHE41	A_33_P3291959	-1.10323	9.18616	-10.7231	6.04796e-11	1.50304e-06	14.9472	VAC 8 hpi
A_23_P200489	NM_014698	ENSG00000196187	9725	TMEM63A	A_23_P200489	-1.1026	7.22307	-8.00327	2.00921e-08	0.000499328	9.05783	VAC 8 hpi
A_23_P10182	NM_003500	ENSG00000168306	8309	ACOX2	A_23_P10182	-1.10237	7.51332	-9.14232	1.57196e-09	3.90664e-05	11.6424	VAC 8 hpi
A_23_P145357	NM_001188	ENSG00000030110	578	BAK1	A_23_P145357	-1.10229	9.96839	-8.98395	2.21736e-09	5.51058e-05	11.2934	VAC 8 hpi
A_23_P121499	NM_006005	ENSG00000109501	7466	WFS1	A_23_P121499	-1.10201	8.78441	-8.28457	1.05389e-08	0.000261912	9.71211	VAC 8 hpi
A_23_P354591	NM_033446	ENSG00000196814	89853	MVB12B	A_33_P3248439	-1.10188	6.43624	-8.40833	7.96071e-09	0.00019784	9.99665	VAC 8 hpi
A_24_P217904	NM_033502	ENSG00000124496	55809	TRERF1	A_23_P59022	-1.10115	7.06125	-6.39462	9.77599e-07	0.0242953	5.12729	VAC 8 hpi
A_23_P25566	NM_004951	ENSG00000169508	1880	GPR183	A_23_P25566	-1.10102	8.45308	-6.67766	4.82424e-07	0.0119892	5.84034	VAC 8 hpi
A_33_P3241269	NM_001025195	ENSG00000262243	1066	CES1	A_23_P206733	-1.10028	10.8319	-9.9228	3.02561e-10	7.51925e-06	13.3144	VAC 8 hpi
A_23_P62932	NM_001677	ENSG00000143153	481	ATP1B1	A_23_P62932	-1.09997	11.9619	-8.7879	3.41009e-09	8.47476e-05	10.8567	VAC 8 hpi
A_23_P501996	NM_001032288	ENSG00000244687	7335	UBE2V1	A_23_P501996	-1.09785	10.6309	-8.97817	2.24551e-09	5.58055e-05	11.2806	VAC 8 hpi
A_23_P215956	NM_002467	ENSG00000136997	4609	MYC	A_23_P215956	-1.09578	10.6593	-12.0314	5.11734e-12	1.27176e-07	17.449	VAC 8 hpi
A_23_P129209	NM_002168	ENSG00000182054	3418	IDH2	A_23_P129209	-1.09537	9.62547	-7.077	1.80929e-07	0.00449645	6.83181	VAC 8 hpi
A_23_P333218	NM_001031711	ENSG00000113719	57222	ERGIC1	A_24_P97770	-1.09484	10.6719	-7.22081	1.27701e-07	0.00317363	7.18437	VAC 8 hpi
A_33_P3297930	NM_005202	ENSG00000171812	1296	COL8A2	A_24_P365975	-1.09452	6.22679	-6.31715	1.18791e-06	0.0295218	4.93074	VAC 8 hpi
A_33_P3229402	NM_000442	ENSG00000261371	5175	PECAM1	A_33_P3229402	-1.09393	6.54345	-8.77824	3.48366e-09	8.65759e-05	10.835	VAC 8 hpi
A_32_P76035	NM_033109	ENSG00000138035	87178	PNPT1	A_32_P76035	-1.09379	6.40133	-6.56012	6.46158e-07	0.0160583	5.54521	VAC 8 hpi
A_23_P217917	NM_147148	ENSG00000168765	2948	GSTM4		-1.09347	7.45454	-7.15327	1.50354e-07	0.00373659	7.01911	VAC 8 hpi
A_33_P3372451	NM_199184	ENSG00000112667	10591	DNPH1	A_33_P3372451	-1.0931	12.522	-8.97562	2.25805e-09	5.61169e-05	11.2749	VAC 8 hpi
A_23_P383986	NM_015892	ENSG00000182022	51363	CHST15	A_23_P383986	-1.093	8.57875	-9.30127	1.11668e-09	2.77516e-05	11.9894	VAC 8 hpi
A_23_P139682	NM_002864	ENSG00000126838	5858	PZP	A_23_P139682	-1.09222	7.3825	-9.28049	1.16751e-09	2.90149e-05	11.9442	VAC 8 hpi
A_23_P394836	NM_022489	ENSG00000203485	64423	INF2	A_33_P3391865	-1.09213	8.95053	-6.74419	4.09169e-07	0.0101687	6.00674	VAC 8 hpi
A_23_P215735	NM_018412	ENSG00000004866	7982	ST7	A_24_P141019	-1.0913	7.46651	-7.62114	4.90856e-08	0.00121987	8.15257	VAC 8 hpi
A_33_P3260575	NM_016174	ENSG00000167123	51148	CERCAM	A_33_P3671378	-1.09035	10.1776	-9.51025	7.15879e-10	1.7791e-05	12.4405	VAC 8 hpi
A_23_P58002	NM_022171	ENSG00000145022	6988	TCTA	A_23_P58002	-1.09001	7.68925	-10.27	1.49011e-10	3.70322e-06	14.0328	VAC 8 hpi
A_21_P0011306	NM_004710	ENSG00000108639	9144	SYNGR2	A_33_P3342917	-1.08984	11.5172	-8.96038	2.3345e-09	5.80169e-05	11.2412	VAC 8 hpi
A_23_P119562	NM_001928	ENSG00000274619	1675	CFD	A_23_P119562	-1.08974	11.9951	-12.1867	3.86593e-12	9.6076e-08	17.7327	VAC 8 hpi
A_33_P3407835	NM_144641	ENSG00000164088	132160	PPM1M	A_23_P258393	-1.088	7.88016	-7.25356	1.18001e-07	0.00293256	7.26433	VAC 8 hpi
A_23_P420863	NM_022162	ENSG00000167207	64127	NOD2	A_23_P420863	-1.08776	6.76857	-6.66176	5.01832e-07	0.0124715	5.80049	VAC 8 hpi
A_23_P137865	NM_198883	ENSG00000173171	4580	MTX1	A_23_P137865	-1.08695	9.28231	-12.239	3.51911e-12	8.74568e-08	17.8278	VAC 8 hpi
A_32_P171061	NM_005170	ENSG00000183734	430	ASCL2	A_32_P171061	-1.08617	8.81405	-11.5906	1.15094e-11	2.8603e-07	16.6285	VAC 8 hpi
A_24_P410017	NM_001277406	ENSG00000196834	653269	POTEI	A_24_P825874	-1.08474	12.9623	-6.73772	4.15762e-07	0.0103325	5.99058	VAC 8 hpi
A_33_P3307163	NM_001134363	ENSG00000203867	282996	RBM20	A_33_P3307157	-1.08457	6.64777	-6.25077	1.40443e-06	0.034903	4.7619	VAC 8 hpi
A_33_P3341105	NM_002602	ENSG00000185527	5148	PDE6G	A_33_P3341105	-1.08441	7.46203	-10.6471	7.02253e-11	1.74524e-06	14.7958	VAC 8 hpi
A_23_P422724	NM_000943	ENSG00000168938	5480	PPIC	A_23_P422724	-1.08401	9.03873	-8.73702	3.81627e-09	9.48419e-05	10.7425	VAC 8 hpi
A_33_P3262181	NM_001006666	ENSG00000128394	200316	APOBEC3F	A_33_P3262181	-1.08393	7.06959	-8.83121	3.09945e-09	7.70276e-05	10.9536	VAC 8 hpi
A_23_P501985	NM_172249	ENSG00000292357	1438	CSF2RA	A_33_P3232688	-1.08387	6.79808	-6.50051	7.49822e-07	0.0186346	5.39499	VAC 8 hpi
A_33_P3383326	NM_057159	ENSG00000198121	1902	LPAR1	A_33_P3383326	-1.08339	7.88878	-9.5655	6.37097e-10	1.58331e-05	12.5588	VAC 8 hpi
A_33_P3317580	NM_001495	ENSG00000168546	2675	GFRA2	A_33_P3317580	-1.08286	7.44799	-8.48256	6.73435e-09	0.000167362	10.1663	VAC 8 hpi
A_33_P3235053	NM_033452	ENSG00000132481	91107	TRIM47	A_33_P3235053	-1.08274	11.6886	-11.8046	7.74497e-12	1.92478e-07	17.0295	VAC 8 hpi
A_24_P355649	NM_002017	ENSG00000151702	2313	FLI1	A_24_P355649	-1.08266	8.6713	-10.7128	6.17108e-11	1.53364e-06	14.9268	VAC 8 hpi
A_23_P14559	NM_006871	ENSG00000285379	11035	RIPK3	A_23_P14559	-1.08108	6.0115	-6.49535	7.5956e-07	0.0188766	5.38197	VAC 8 hpi
A_23_P211814	NM_002375	ENSG00000047849	4134	MAP4	A_33_P3354137	-1.08086	9.86831	-12.5063	2.1879e-12	5.43737e-08	18.3084	VAC 8 hpi
A_32_P45738	NM_002629	ENSG00000171314	5223	PGAM1	A_33_P3268334	-1.08043	12.5154	-8.70828	4.06732e-09	0.000101081	10.6779	VAC 8 hpi
A_23_P156049	NM_000521	ENSG00000049860	3074	HEXB		-1.08025	11.812	-7.49017	6.69598e-08	0.00166408	7.83802	VAC 8 hpi
A_23_P165090	NM_024407	ENSG00000115286	374291	NDUFS7	A_23_P165090	-1.07932	11.0731	-9.72864	4.52557e-10	1.12469e-05	12.9059	VAC 8 hpi
A_23_P112026	NM_002164	ENSG00000131203	3620	IDO1	A_23_P112026	-1.07909	7.38731	-8.34952	9.09363e-09	0.000225995	9.8617	VAC 8 hpi
A_33_P3388501	NM_003465	ENSG00000133063	1118	CHIT1	A_23_P126278	-1.0789	9.46325	-9.12684	1.62549e-09	4.03966e-05	11.6084	VAC 8 hpi
A_23_P37441	NM_004048	ENSG00000273686	567	B2M	A_23_P37441	-1.07807	14.0458	-6.41861	9.20493e-07	0.0228761	5.18802	VAC 8 hpi
A_33_P3305758	NM_001256140	ENSG00000042493	822	CAPG	A_33_P3389634	-1.07614	10.858	-8.00255	2.01255e-08	0.000500158	9.05615	VAC 8 hpi
A_23_P153360	NM_024104	ENSG00000214046	79086	SMIM7	A_24_P254177	-1.07306	8.91368	-11.1003	2.9084e-11	7.22796e-07	15.6893	VAC 8 hpi
A_23_P300600	NM_021076	ENSG00000100285	4744	NEFH	A_23_P300600	-1.07227	9.32615	-7.89899	2.55893e-08	0.000635945	8.81267	VAC 8 hpi
A_23_P204801	NM_032148	ENSG00000136052	84102	SLC41A2	A_23_P204801	-1.07201	6.84975	-6.55956	6.47053e-07	0.0160806	5.54381	VAC 8 hpi
A_23_P59005	NM_000593	ENSG00000227816	6890	TAP1	A_23_P59005	-1.07155	11.6134	-11.869	6.88122e-12	1.71012e-07	17.1492	VAC 8 hpi
A_24_P82466	NM_201433	ENSG00000007237	8522	GAS7	A_24_P82466	-1.07125	6.87155	-7.24118	1.21577e-07	0.00302143	7.23411	VAC 8 hpi
A_24_P238744	NM_001145442	ENSG00000222036	641455	POTEM	A_33_P3401317	-1.0711	13.1569	-6.70678	4.48844e-07	0.0111547	5.91322	VAC 8 hpi
A_23_P397238	NM_054014	ENSG00000088832	2280	FKBP1A	A_32_P50522	-1.06937	8.2544	-9.57689	6.21995e-10	1.54578e-05	12.5832	VAC 8 hpi
A_24_P135769	NM_198315	ENSG00000110002	4013	VWA5A	A_24_P135769	-1.06913	6.53524	-6.69765	4.591e-07	0.0114096	5.8904	VAC 8 hpi
A_33_P3313055	NM_000435	ENSG00000074181	4854	NOTCH3	A_33_P3313055	-1.06886	9.44785	-7.28145	1.10338e-07	0.00274212	7.33229	VAC 8 hpi
A_33_P3317058	NM_001282717	ENSG00000066923	10734	STAG3	A_23_P145657	-1.06816	7.72628	-8.8206	3.17271e-09	7.88483e-05	10.9299	VAC 8 hpi
A_23_P502312	NM_078481	ENSG00000123146	976	ADGRE5	A_23_P502312	-1.06783	11.6442	-9.10491	1.70452e-09	4.23607e-05	11.5603	VAC 8 hpi
A_23_P256413	NM_138410	ENSG00000153551	112616	CMTM7	A_33_P3376828	-1.06758	11.6102	-8.48039	6.76735e-09	0.000168182	10.1614	VAC 8 hpi
A_24_P343377	NM_001003714	ENSG00000241468	9551	ATP5MF		-1.06652	12.3356	-8.84496	3.00698e-09	7.47295e-05	10.9843	VAC 8 hpi
A_24_P212539	NM_138801	ENSG00000143891	130589	GALM	A_23_P67971	-1.06647	8.02191	-9.18313	1.43937e-09	3.57712e-05	11.7318	VAC 8 hpi
A_33_P3210343	NM_001987	ENSG00000139083	2120	ETV6	A_33_P3356325	-1.06639	8.09199	-9.4947	7.39821e-10	1.8386e-05	12.4072	VAC 8 hpi
A_24_P47182	NM_014000	ENSG00000035403	7414	VCL	A_24_P47182	-1.06583	10.2367	-10.1507	1.89751e-10	4.71568e-06	13.7877	VAC 8 hpi
A_33_P3411075	NM_003088	ENSG00000075618	6624	FSCN1	A_33_P3411075	-1.06454	12.9644	-9.63254	5.53333e-10	1.37514e-05	12.7019	VAC 8 hpi
A_33_P3415551	NM_207328	ENSG00000186281	150763	GPAT2	A_23_P68240	-1.0635	7.83904	-9.21622	1.34033e-09	3.33098e-05	11.8042	VAC 8 hpi
A_23_P202104	NM_005729	ENSG00000108179	10105	PPIF	A_23_P202104	-1.06275	12.3762	-10.6832	6.54046e-11	1.62543e-06	14.8679	VAC 8 hpi
A_33_P3228305	NM_015071	ENSG00000145819	23092	ARHGAP26	A_33_P3228305	-1.06198	7.52343	-8.29813	1.02188e-08	0.000253958	9.74339	VAC 8 hpi
A_23_P14174	NM_006573	ENSG00000102524	10673	TNFSF13B	A_23_P14174	-1.06191	8.6963	-8.79608	3.34906e-09	8.32309e-05	10.875	VAC 8 hpi
A_33_P3288359	NM_002801	ENSG00000205220	5699	PSMB10	A_33_P3288359	-1.06145	12.8681	-10.5672	8.22426e-11	2.04389e-06	14.6356	VAC 8 hpi
A_24_P81947	NM_014325	ENSG00000110880	23603	CORO1C	A_24_P81947	-1.05997	9.63483	-9.67403	5.07258e-10	1.26064e-05	12.7901	VAC 8 hpi
A_24_P224727	NM_004364	ENSG00000245848	1050	CEBPA	A_24_P224727	-1.05825	10.8452	-6.89996	2.78808e-07	0.00692893	6.39448	VAC 8 hpi
A_33_P3303121	NM_002886	ENSG00000181467	5912	RAP2B	A_33_P3303121	-1.0582	6.91257	-9.13587	1.59405e-09	3.96153e-05	11.6283	VAC 8 hpi
A_33_P3246318	NM_014248	ENSG00000100387	9978	RBX1	A_33_P3246318	-1.05784	12.2541	-8.20986	1.24963e-08	0.000310557	9.53935	VAC 8 hpi
A_23_P47517	NM_017966	ENSG00000167987	55048	VPS37C	A_23_P47517	-1.05703	10.7754	-10.1255	1.99752e-10	4.96425e-06	13.7356	VAC 8 hpi
A_33_P3499174	NM_001265582	ENSG00000167118	81605	URM1	A_33_P3387666	-1.05569	11.3478	-8.50441	6.4117e-09	0.000159344	10.2161	VAC 8 hpi
A_33_P3336387	NM_207128	ENSG00000148832	196743	PAOX	A_23_P385771	-1.05537	5.93151	-6.96442	2.38087e-07	0.00591695	6.55413	VAC 8 hpi
A_23_P361405	NM_003549	ENSG00000186792	8372	HYAL3	A_33_P3273624	-1.05486	8.04815	-10.0252	2.4515e-10	6.09247e-06	13.5278	VAC 8 hpi
A_23_P29773	NM_014398	ENSG00000078081	27074	LAMP3	A_23_P29773	-1.05445	7.76123	-6.09814	2.06754e-06	0.0513826	4.37218	VAC 8 hpi
A_23_P161125	NM_020963	ENSG00000155363	4343	MOV10	A_23_P161125	-1.05303	8.34079	-10.3537	1.25911e-10	3.12915e-06	14.2037	VAC 8 hpi
A_23_P98402	NM_001040455	ENSG00000149577	51092	SIDT2	A_33_P3411741	-1.05284	11.6297	-10.0784	2.1988e-10	5.46446e-06	13.6382	VAC 8 hpi
A_33_P3222937	NM_017727	ENSG00000119777	54867	TMEM214	A_33_P3222937	-1.05083	12.0518	-12.0988	4.52983e-12	1.12575e-07	17.5723	VAC 8 hpi
A_24_P160104	NM_018943	ENSG00000183785	51807	TUBA8	A_24_P160104	-1.05053	8.43099	-7.8467	2.89041e-08	0.000718325	8.6892	VAC 8 hpi
A_23_P10647	NM_018659	ENSG00000170891	54360	CYTL1	A_23_P10647	-1.05043	7.48736	-12.5309	2.09502e-12	5.20655e-08	18.3522	VAC 8 hpi
A_23_P356526	NM_033092	ENSG00000132256	85363	TRIM5	A_23_P356526	-1.04913	6.41114	-7.0687	1.84618e-07	0.00458812	6.8114	VAC 8 hpi
A_23_P68899	NM_012473	ENSG00000100348	25828	TXN2	A_23_P68899	-1.04907	10.1011	-8.7209	3.95508e-09	9.82917e-05	10.7063	VAC 8 hpi
A_23_P50146	NM_213602	ENSG00000197046	284266	SIGLEC15		-1.04849	8.13636	-8.11113	1.56687e-08	0.000389399	9.30994	VAC 8 hpi
A_23_P17870	NM_012264	ENSG00000198792	25829	TMEM184B	A_23_P17870	-1.04807	11.436	-8.36712	8.7382e-09	0.000217162	9.90214	VAC 8 hpi
A_33_P3276615	NM_030643	ENSG00000100336	80832	APOL4	A_33_P3276615	-1.04784	5.88889	-6.44204	8.67972e-07	0.0215708	5.24731	VAC 8 hpi
A_23_P203488	NM_000543	ENSG00000166311	6609	SMPD1	A_23_P203488	-1.04766	8.27491	-8.17993	1.33814e-08	0.000332555	9.46995	VAC 8 hpi
A_23_P27584	NM_001020818	ENSG00000179820	91663	MYADM	A_24_P134195	-1.04716	10.7269	-8.61125	5.04764e-09	0.000125444	10.4588	VAC 8 hpi
A_23_P33022	NM_021128	ENSG00000177700	5441	POLR2L		-1.04676	13.9391	-9.92085	3.03777e-10	7.54946e-06	13.3103	VAC 8 hpi
A_33_P3389060	NM_018249	ENSG00000136861	55755	CDK5RAP2	A_33_P3389060	-1.04597	8.01155	-11.2241	2.29542e-11	5.70458e-07	15.9292	VAC 8 hpi
A_33_P3304372	NM_018342	ENSG00000164124	55314	TMEM144	A_33_P3304372	-1.04538	7.11067	-8.39277	8.24566e-09	0.000204921	9.96098	VAC 8 hpi
A_23_P61127	NM_024122	ENSG00000184831	79135	APOO	A_23_P61127	-1.04527	10.426	-7.44718	7.41823e-08	0.00184358	7.73427	VAC 8 hpi
A_33_P3254801	NM_007346	ENSG00000060491	11054	OGFR	A_33_P3254801	-1.04503	10.0386	-9.61327	5.76182e-10	1.43193e-05	12.6608	VAC 8 hpi
A_33_P3268555	NM_001005176	ENSG00000079263	11262	SP140	A_33_P3268555	-1.04497	6.84659	-6.28565	1.28608e-06	0.0319616	4.85067	VAC 8 hpi
A_23_P209055	NM_001771	ENSG00000012124	933	CD22	A_23_P209055	-1.04379	5.92601	-6.07373	2.19989e-06	0.0546717	4.30968	VAC 8 hpi
A_23_P213584	NM_002115	ENSG00000160883	3101	HK3		-1.04348	7.27335	-8.0829	1.67199e-08	0.000415524	9.2441	VAC 8 hpi
A_33_P3223980	NM_001043352	ENSG00000143549	7170	TPM3	A_33_P3346193	-1.04268	10.5322	-6.61293	5.66541e-07	0.0140797	5.67799	VAC 8 hpi
A_23_P160025	NM_005531	ENSG00000163565	3428	IFI16	A_23_P160025	-1.04266	10.1214	-7.5534	5.76215e-08	0.00143201	7.99015	VAC 8 hpi
A_24_P6903	NM_001017992	ENSG00000169067	345651	ACTBL2	A_24_P6903	-1.04234	9.60192	-6.14692	1.82671e-06	0.0453974	4.49695	VAC 8 hpi
A_21_P0011496	NM_001025195	ENSG00000262243	1066	CES1	A_23_P206733	-1.04076	7.57973	-9.44409	8.23574e-10	2.04675e-05	12.2983	VAC 8 hpi
A_23_P419624	NM_006698	ENSG00000166619	10904	BLCAP	A_23_P419624	-1.03917	8.84005	-9.65083	5.32509e-10	1.32339e-05	12.7408	VAC 8 hpi
A_21_P0011514	NM_001190790	ENSG00000214819	256223	CDRT15L2	A_33_P3356762	-1.0382	6.96715	-8.61444	5.01185e-09	0.000124554	10.466	VAC 8 hpi
A_33_P3413701	NM_001040458	ENSG00000164307	51752	ERAP1	A_33_P3413701	-1.03772	8.14751	-8.5165	6.23992e-09	0.000155074	10.2437	VAC 8 hpi
A_33_P3229196	NM_004357	ENSG00000177697	977	CD151	A_33_P3229196	-1.03673	13.5091	-7.78654	3.32673e-08	0.000826758	8.54672	VAC 8 hpi
A_23_P218412	NM_004890	ENSG00000091640	9552	SPAG7		-1.03625	8.87955	-6.401	9.62083e-07	0.0239097	5.14343	VAC 8 hpi
A_33_P3220911	NM_004335	ENSG00000130303	684	BST2	A_23_P39465	-1.03595	12.1193	-9.87056	3.37018e-10	8.37557e-06	13.2049	VAC 8 hpi
A_33_P3368830	NM_001033667	ENSG00000122224	4063	LY9	A_33_P3368830	-1.03592	8.8199	-9.47419	7.72645e-10	1.92018e-05	12.3631	VAC 8 hpi
A_23_P5785	NM_152384	ENSG00000163093	129880	BBS5	A_23_P5785	-1.03548	6.01155	-6.95757	2.42113e-07	0.00601699	6.53717	VAC 8 hpi
A_23_P93623	NM_004231	ENSG00000128524	9296	ATP6V1F	A_23_P93623	-1.03429	13.6198	-8.29251	1.03503e-08	0.000257227	9.73042	VAC 8 hpi
A_23_P60376	NM_153200	ENSG00000107223	8721	EDF1	A_23_P60376	-1.03406	12.541	-11.0545	3.17574e-11	7.89235e-07	15.6002	VAC 8 hpi
A_33_P3267208	NM_022048	ENSG00000169118	53944	CSNK1G1	A_24_P304723	-1.03343	6.59514	-7.36928	8.93623e-08	0.00222083	7.54575	VAC 8 hpi
A_23_P412321	NM_000579	ENSG00000160791	1234	CCR5	A_23_P412321	-1.03303	9.14076	-7.22765	1.25611e-07	0.00312168	7.20107	VAC 8 hpi
A_23_P126757	NM_023015	ENSG00000262826	65123	INTS3	A_23_P126757	-1.03284	7.76761	-6.48503	7.79406e-07	0.0193698	5.35593	VAC 8 hpi
A_23_P50591	NM_004823	ENSG00000099337	9424	KCNK6	A_23_P50591	-1.03231	8.17683	-9.60205	5.8992e-10	1.46607e-05	12.6369	VAC 8 hpi
A_23_P407614	NM_152901	ENSG00000169900	260434	PYDC1	A_23_P407614	-1.03095	7.62658	-10.2813	1.45658e-10	3.61988e-06	14.0559	VAC 8 hpi
A_23_P2203	NM_016281	ENSG00000135090	51347	TAOK3	A_33_P3346102	-1.03091	6.87303	-7.24045	1.2179e-07	0.00302673	7.23234	VAC 8 hpi
A_24_P349466	NM_001005354	ENSG00000205352	54458	PRR13	A_23_P139575	-1.03056	8.08473	-8.10168	1.60129e-08	0.000397953	9.28791	VAC 8 hpi
A_33_P3713357	NM_001627	ENSG00000170017	214	ALCAM	A_33_P3713357	-1.03025	10.2236	-7.84042	2.93311e-08	0.000728936	8.67434	VAC 8 hpi
A_33_P3259801	NM_199129	ENSG00000240849	387521	PEDS1	A_33_P3284939	-1.02987	8.87895	-9.38941	9.25113e-10	2.29909e-05	12.1804	VAC 8 hpi
A_23_P433369	NM_015473	ENSG00000129493	25938	HEATR5A	A_23_P433369	-1.02835	7.57646	-7.40116	8.27994e-08	0.00205773	7.62299	VAC 8 hpi
A_23_P3982	NM_032339	ENSG00000141741	84299	MIEN1	A_23_P3982	-1.02757	10.8505	-10.1566	1.87501e-10	4.65978e-06	13.7998	VAC 8 hpi
A_23_P76488	NM_001423	ENSG00000134531	2012	EMP1	A_23_P76488	-1.0271	12.5929	-8.95323	2.37129e-09	5.89314e-05	11.2253	VAC 8 hpi
A_33_P3244021	NM_020746	ENSG00000088888	57506	MAVS	A_19_P00812044	-1.027	9.54294	-8.55687	5.70005e-09	0.000141658	10.3355	VAC 8 hpi
A_23_P132175	NM_023004	ENSG00000040608	65078	RTN4R	A_23_P132175	-1.02663	8.95677	-8.44934	7.25729e-09	0.000180358	10.0905	VAC 8 hpi
A_23_P148737	NM_004997	ENSG00000133055	4608	MYBPH		-1.02617	7.04154	-7.32921	9.83728e-08	0.00244476	7.44849	VAC 8 hpi
A_33_P3264612	NM_139075	ENSG00000162341	219931	TPCN2	A_33_P3264612	-1.02425	7.99858	-8.11006	1.57072e-08	0.000390356	9.30745	VAC 8 hpi
A_33_P3702055	NM_000578	ENSG00000018280	6556	SLC11A1	A_33_P3317005	-1.02241	7.42156	-8.87494	2.81519e-09	6.9963e-05	11.0512	VAC 8 hpi
A_33_P3263232	NM_030891	ENSG00000160233	81543	LRRC3	A_23_P253597	-1.02161	7.42553	-7.39065	8.49058e-08	0.00211008	7.59755	VAC 8 hpi
A_24_P942354	NM_006224	ENSG00000174238	5306	PITPNA	A_24_P942354	-1.0215	11.2873	-9.58775	6.07929e-10	1.51082e-05	12.6064	VAC 8 hpi
A_33_P3298159	NM_000954	ENSG00000107317	5730	PTGDS	A_33_P3298159	-1.02105	9.11517	-12.1517	4.11719e-12	1.0232e-07	17.669	VAC 8 hpi
A_23_P66117	NM_032039	ENSG00000167930	83986	FAM234A	A_23_P66117	-1.02088	10.5913	-8.47893	6.78954e-09	0.000168734	10.1581	VAC 8 hpi
A_33_P3288039	NM_198531	ENSG00000166377	374868	ATP9B	A_33_P3288039	-1.0195	6.26857	-6.29046	1.27057e-06	0.0315762	4.8629	VAC 8 hpi
A_23_P164596	NM_053003	ENSG00000254521	89858	SIGLEC12	A_23_P164596	-1.01938	5.48712	-7.01897	2.08392e-07	0.00517896	6.68886	VAC 8 hpi
A_23_P212617	NM_003234	ENSG00000072274	7037	TFRC	A_23_P212617	-1.01905	12.5761	-8.47381	6.86819e-09	0.000170688	10.1464	VAC 8 hpi
A_23_P202905	NM_148910	ENSG00000150455	114609	TIRAP	A_23_P202905	-1.01849	5.71842	-6.57668	6.2004e-07	0.0154092	5.58687	VAC 8 hpi
A_23_P89812	NM_018235	ENSG00000133313	55748	CNDP2	A_23_P89812	-1.01749	10.3712	-9.50806	7.19199e-10	1.78735e-05	12.4358	VAC 8 hpi
A_24_P472455	NM_001663	ENSG00000165527	382	ARF6	A_24_P472455	-1.01728	8.69018	-9.93724	2.93688e-10	7.29874e-06	13.3445	VAC 8 hpi
A_32_P175739	NM_000189	ENSG00000159399	3099	HK2		-1.01588	11.4331	-7.84574	2.89692e-08	0.000719942	8.68692	VAC 8 hpi
A_23_P148410	NM_031894	ENSG00000132446	53940	FTHL17	A_23_P148410	-1.0153	13.9787	-7.50285	6.49714e-08	0.00161467	7.86855	VAC 8 hpi
A_23_P68121	NM_012455	ENSG00000125637	23550	PSD4	A_19_P00318982	-1.01523	7.8867	-6.67438	4.86356e-07	0.0120869	5.83214	VAC 8 hpi
A_24_P229531	NM_001031716	ENSG00000173559	64859	NABP1	A_33_P3339701	-1.01521	7.77376	-8.63901	4.7446e-09	0.000117913	10.5216	VAC 8 hpi
A_23_P111804	NM_022750	ENSG00000059378	64761	PARP12	A_23_P111804	-1.01387	9.37283	-9.99567	2.60447e-10	6.47264e-06	13.4664	VAC 8 hpi
A_24_P396650	NM_002953	ENSG00000281877	6195	RPS6KA1	A_24_P396650	-1.01349	9.52078	-6.91175	2.70862e-07	0.00673147	6.42371	VAC 8 hpi
A_33_P3880302	NM_004442	ENSG00000133216	2048	EPHB2	A_33_P3370787	-1.01333	6.1343	-9.06791	1.84694e-09	4.59001e-05	11.4789	VAC 8 hpi
A_33_P3225091	NM_004756	ENSG00000105245	9253	NUMBL	A_33_P3225091	-1.01204	7.24644	-9.00403	2.12236e-09	5.27448e-05	11.3378	VAC 8 hpi
A_23_P55319	NM_004475	ENSG00000132589	2319	FLOT2	A_24_P253818	-1.01179	10.3467	-7.25252	1.18297e-07	0.00293991	7.26179	VAC 8 hpi
A_24_P318967	NM_003681	ENSG00000160209	8566	PDXK	A_23_P68730	-1.01106	11.3181	-9.98513	2.66142e-10	6.61416e-06	13.4445	VAC 8 hpi
A_23_P97296	NM_018090	ENSG00000291380	55707	NECAP2	A_23_P97296	-1.01065	10.9796	-10.1574	1.87194e-10	4.65215e-06	13.8014	VAC 8 hpi
A_23_P14774	NM_004390	ENSG00000103811	1512	CTSH	A_23_P14774	-1.01026	12.1968	-9.25669	1.22867e-09	3.05349e-05	11.8924	VAC 8 hpi
A_33_P3346193	NM_001043351	ENSG00000143549	7170	TPM3	A_33_P3223980	-1.00971	7.60969	-7.62119	4.908e-08	0.00121974	8.15268	VAC 8 hpi
A_24_P347378	NM_001629	ENSG00000132965	241	ALOX5AP	A_24_P347378	-1.00935	7.13416	-8.11795	1.54251e-08	0.000383344	9.32583	VAC 8 hpi
A_23_P138693	NM_004808	ENSG00000152465	9397	NMT2	A_23_P138693	-1.00927	6.89328	-8.87888	2.79093e-09	6.93603e-05	11.06	VAC 8 hpi
A_23_P94736	NM_175039	ENSG00000136840	27090	ST6GALNAC4	A_23_P94736	-1.00826	8.01773	-7.74111	3.70055e-08	0.000919661	8.4388	VAC 8 hpi
A_23_P120942	NM_001469	ENSG00000196419	2547	XRCC6	A_23_P120942	-1.00778	14.2536	-9.82611	3.69512e-10	9.18312e-06	13.1115	VAC 8 hpi
A_23_P200396	NM_019118	ENSG00000160055	56063	TMEM234	A_23_P200396	-1.00651	7.05643	-9.08809	1.76783e-09	4.39342e-05	11.5233	VAC 8 hpi
A_23_P313728	NM_015475	ENSG00000119812	25940	FAM98A	A_23_P313728	-1.0064	7.4811	-9.25176	1.24175e-09	3.086e-05	11.8817	VAC 8 hpi
A_33_P3315779	NM_001165136	ENSG00000138642	55008	HERC6	A_33_P3315779	-1.00609	5.43171	-6.4783	7.92635e-07	0.0196986	5.33894	VAC 8 hpi
A_32_P31618	NM_000637	ENSG00000104687	2936	GSR	A_32_P31618	-1.00602	7.87944	-6.43956	8.73397e-07	0.0217056	5.24102	VAC 8 hpi
A_33_P3210059	NM_005877	ENSG00000099995	10291	SF3A1	A_33_P3210059	-1.00509	8.52007	-6.53721	6.84155e-07	0.0170026	5.48751	VAC 8 hpi
A_33_P3378800	NM_004068	ENSG00000161203	1173	AP2M1	A_33_P3378800	-1.00483	13.5051	-7.52129	6.21849e-08	0.00154542	7.91295	VAC 8 hpi
A_24_P295379	NM_020960	ENSG00000148358	57720	GPR107	A_24_P295379	-1.00454	9.48196	-12.0458	4.98548e-12	1.23899e-07	17.4754	VAC 8 hpi
A_23_P370924	NM_001124767	ENSG00000168273	440957	UQCC5	A_23_P370924	-1.00442	11.2784	-9.64687	5.36952e-10	1.33443e-05	12.7324	VAC 8 hpi
A_23_P133133	NM_025144	ENSG00000073331	80216	ALPK1	A_23_P133133	-1.00437	7.20847	-7.80389	3.19439e-08	0.000793869	8.58786	VAC 8 hpi
A_33_P3421728	NM_001346	ENSG00000058866	1608	DGKG	A_33_P3421728	-1.00436	5.65831	-7.74832	3.63845e-08	0.000904227	8.45595	VAC 8 hpi
A_33_P3348782	NM_030622	ENSG00000167600	29785	CYP2S1	A_23_P101374	-1.00418	6.31743	-7.10119	1.70601e-07	0.00423976	6.89128	VAC 8 hpi
A_23_P153320	NM_000201	ENSG00000090339	3383	ICAM1		-1.00296	9.77545	-9.05405	1.90341e-09	4.73035e-05	11.4483	VAC 8 hpi
A_23_P85952	NM_024901	ENSG00000162777	79961	DENND2D	A_23_P85952	-1.00225	10.0497	-9.49519	7.39045e-10	1.83668e-05	12.4082	VAC 8 hpi
A_33_P3215768	NM_007210	ENSG00000139629	11226	GALNT6	A_33_P3215768	-1.00146	8.67849	-9.56024	6.44193e-10	1.60095e-05	12.5476	VAC 8 hpi
A_23_P61050	NM_152649	ENSG00000168404	197259	MLKL	A_23_P61050	-1.00115	9.03984	-9.8754	3.33663e-10	8.2922e-06	13.2151	VAC 8 hpi
A_23_P207911	NM_016113	ENSG00000187688	51393	TRPV2	A_23_P207911	-1.00092	12.3795	-9.81939	3.74699e-10	9.31203e-06	13.0974	VAC 8 hpi
A_23_P129486	NM_016332	ENSG00000291928	51734	MSRB1	A_23_P129486	-1.00052	10.2592	-11.5775	1.17947e-11	2.93122e-07	16.6037	VAC 8 hpi
A_33_P3343295	NM_024535	ENSG00000282725	79585	CORO7	A_33_P3343295	-1.00049	10.2647	-8.38693	8.35525e-09	0.000207645	9.94759	VAC 8 hpi
A_23_P24077	NM_022153	ENSG00000107738	64115	VSIR	A_23_P24077	-1.00035	8.31231	-6.85619	3.10453e-07	0.00771538	6.28578	VAC 8 hpi
A_23_P46928	NM_002627	ENSG00000067057	5214	PFKP	A_23_P46928	-1.00021	12.2195	-10.5404	8.67306e-11	2.15543e-06	14.5817	VAC 8 hpi
A_24_P201739	NM_005475	ENSG00000111252	10019	SH2B3	A_24_P201739	-0.999848	8.9706	-7.66357	4.4409e-08	0.00110365	8.25401	VAC 8 hpi
A_32_P22338	NM_013374	ENSG00000170248	10015	PDCD6IP	A_24_P945194	-0.999303	8.06689	-8.91656	2.56949e-09	6.38569e-05	11.1438	VAC 8 hpi
A_23_P256172	NM_199069	ENSG00000178057	25915	NDUFAF3	A_23_P256172	-0.999029	12.9395	-9.17856	1.45363e-09	3.61257e-05	11.7218	VAC 8 hpi
A_33_P3404470	NM_030930	ENSG00000110057	81622	UNC93B1	A_23_P98167	-0.997486	9.06393	-7.71192	3.96317e-08	0.000984928	8.36932	VAC 8 hpi
A_33_P3272390	NM_006267	ENSG00000153201	5903	RANBP2	A_33_P3272390	-0.996008	7.65345	-6.13842	1.8665e-06	0.0463863	4.47523	VAC 8 hpi
A_23_P138680	NM_172200	ENSG00000134470	3601	IL15RA	A_33_P3399267	-0.995563	7.31882	-7.63762	4.72118e-08	0.00117331	8.192	VAC 8 hpi
A_23_P64611	NM_176798	ENSG00000171631	5031	P2RY6	A_23_P64611	-0.995467	7.31775	-8.17373	1.35727e-08	0.00033731	9.45555	VAC 8 hpi
A_33_P3263867	NM_002562	ENSG00000089041	5027	P2RX7	A_33_P3263867	-0.994836	9.25054	-10.6339	7.2076e-11	1.79123e-06	14.7694	VAC 8 hpi
A_23_P106874	NM_031293	ENSG00000118557	83449	PMFBP1	A_23_P106874	-0.992335	6.95917	-8.95804	2.34646e-09	5.83143e-05	11.236	VAC 8 hpi
A_33_P3396891	NM_021732	ENSG00000119986	60370	AVPI1	A_23_P1492	-0.991805	9.6098	-9.81669	3.76805e-10	9.36436e-06	13.0917	VAC 8 hpi
A_33_P3330039	NM_016274	ENSG00000023902	51177	PLEKHO1	A_33_P3330039	-0.991628	13.6788	-10.6155	7.47535e-11	1.85778e-06	14.7324	VAC 8 hpi
A_32_P131640	NM_173078	ENSG00000179542	139065	SLITRK4	A_32_P131640	-0.991219	6.80773	-7.56984	5.54202e-08	0.0013773	8.0296	VAC 8 hpi
A_33_P3353552	NM_017842	ENSG00000211584	55652	SLC48A1	A_24_P309594	-0.991099	9.58832	-7.08809	1.76117e-07	0.00437687	6.85908	VAC 8 hpi
A_33_P3351249	NM_001100812	ENSG00000161921	58191	CXCL16	A_23_P38505	-0.990287	8.64872	-7.59059	5.27633e-08	0.00131127	8.07937	VAC 8 hpi
A_23_P425587	NM_001001683	ENSG00000161920	400569	MED11	A_23_P425587	-0.988444	8.50313	-8.07217	1.71382e-08	0.00042592	9.21905	VAC 8 hpi
A_24_P184555	NM_002859	ENSG00000089159	5829	PXN	A_24_P184555	-0.987978	11.5373	-9.04987	1.92081e-09	4.77359e-05	11.4391	VAC 8 hpi
A_24_P913339	NM_017877	ENSG00000213699	54978	SLC35F6	A_24_P913339	-0.985988	8.20451	-8.56193	5.63579e-09	0.000140061	10.347	VAC 8 hpi
A_23_P129956	NM_004090	ENSG00000108861	1845	DUSP3	A_23_P129956	-0.98572	9.18258	-9.71611	4.64542e-10	1.15448e-05	12.8793	VAC 8 hpi
A_24_P81298	NM_001123355	ENSG00000119414	5537	PPP6C	A_24_P81298	-0.985525	6.93465	-6.16711	1.73555e-06	0.043132	4.54853	VAC 8 hpi
A_24_P383523	NM_015589	ENSG00000020577	23034	SAMD4A	A_33_P3343503	-0.984575	7.79651	-9.72347	4.57456e-10	1.13687e-05	12.8949	VAC 8 hpi
A_33_P3245011	NM_015533	ENSG00000149476	26007	TKFC	A_33_P3245011	-0.984562	11.1166	-8.61729	4.98009e-09	0.000123765	10.4725	VAC 8 hpi
A_24_P280113	NM_001560	ENSG00000131724	3597	IL13RA1	A_24_P280113	-0.98456	11.0856	-8.0398	1.84662e-08	0.000458922	9.14338	VAC 8 hpi
A_33_P3255209	NM_002410	ENSG00000152127	4249	MGAT5	A_33_P3255209	-0.984427	11.2761	-7.1166	1.64334e-07	0.00408403	6.92914	VAC 8 hpi
A_33_P3370404	NM_015368	ENSG00000110218	24145	PANX1	A_33_P3370404	-0.984323	8.86447	-6.88293	2.90713e-07	0.0072248	6.3522	VAC 8 hpi
A_33_P3229918	NM_001243168	ENSG00000171611	171558	PTCRA	A_33_P3229918	-0.98389	7.65884	-8.90173	2.65436e-09	6.59662e-05	11.1109	VAC 8 hpi
A_33_P3273436	NM_138801	ENSG00000143891	130589	GALM	A_23_P67971	-0.983884	8.43766	-8.99033	2.18673e-09	5.43445e-05	11.3075	VAC 8 hpi
A_23_P75310	NM_021226	ENSG00000128805	58504	ARHGAP22	A_23_P75310	-0.983756	9.4807	-10.2061	1.69579e-10	4.21439e-06	13.9017	VAC 8 hpi
A_24_P416131	NM_021149	ENSG00000103187	23406	COTL1	A_24_P416131	-0.983483	12.3722	-7.43431	7.6494e-08	0.00190103	7.7032	VAC 8 hpi
A_23_P15375	NM_024585	ENSG00000125449	79637	ARMC7	A_23_P15375	-0.983124	8.0556	-7.5185	6.25988e-08	0.00155571	7.90623	VAC 8 hpi
A_24_P244442	NM_032667	ENSG00000168000	26580	BSCL2	A_24_P244442	-0.982111	8.45104	-7.66963	4.37788e-08	0.00108799	8.26849	VAC 8 hpi
A_32_P18258	NM_006755	ENSG00000177156	6888	TALDO1		-0.981747	13.5194	-9.94452	2.8932e-10	7.19018e-06	13.3598	VAC 8 hpi
A_23_P79803	NM_080607	ENSG00000132821	128434	VSTM2L	A_23_P79803	-0.981717	5.31226	-7.51212	6.35553e-08	0.00157948	7.89087	VAC 8 hpi
A_33_P3299220	NM_025008	ENSG00000143382	54507	ADAMTSL4	A_33_P3299220	-0.981708	8.0297	-7.29737	1.06192e-07	0.00263908	7.37107	VAC 8 hpi
A_23_P352435	NM_002926	ENSG00000159788	6002	RGS12	A_23_P69513	-0.980959	7.64594	-9.06299	1.8668e-09	4.63937e-05	11.468	VAC 8 hpi
A_23_P38446	NM_021137	ENSG00000109079	7126	TNFAIP1	A_23_P38446	-0.980837	9.64148	-7.85331	2.84619e-08	0.000707334	8.70483	VAC 8 hpi
A_23_P23279	NM_052862	ENSG00000198771	92241	RCSD1	A_23_P23279	-0.980798	8.19891	-7.82248	3.05858e-08	0.000760118	8.63189	VAC 8 hpi
A_24_P592012	NM_025224	ENSG00000130584	140685	ZBTB46	A_24_P592012	-0.980525	6.2997	-6.7541	3.9927e-07	0.00992266	6.03148	VAC 8 hpi
A_33_P3295655	NM_001163	ENSG00000107282	320	APBA1	A_33_P3295655	-0.979526	6.03403	-6.17545	1.69926e-06	0.0422299	4.56983	VAC 8 hpi
A_21_P0011120	NM_006437	ENSG00000102699	143	PARP4	A_32_P144342	-0.979138	10.8275	-9.48804	7.50322e-10	1.8647e-05	12.3929	VAC 8 hpi
A_23_P45475	NM_000169	ENSG00000102393	2717	GLA	A_23_P45475	-0.978568	12.5708	-8.59638	5.21798e-09	0.000129677	10.4251	VAC 8 hpi
A_24_P278126	NM_002485	ENSG00000104320	4683	NBN	A_24_P278126	-0.978377	7.35803	-6.38077	1.0122e-06	0.0251553	5.0922	VAC 8 hpi
A_23_P138881	NM_001104	ENSG00000248746	89	ACTN3		-0.977761	6.53852	-8.06902	1.72628e-08	0.000429014	9.21171	VAC 8 hpi
A_32_P91902	NM_030927	ENSG00000108219	81619	TSPAN14	A_33_P3222565	-0.977659	8.53574	-9.85382	3.48895e-10	8.67073e-06	13.1698	VAC 8 hpi
A_23_P58953	NM_000904	ENSG00000124588	4835	NQO2		-0.976864	9.7563	-8.33478	9.40279e-09	0.000233678	9.82779	VAC 8 hpi
A_23_P132226	NM_001008566	ENSG00000128294	8459	TPST2	A_23_P132226	-0.976712	10.1915	-7.16358	1.46647e-07	0.00364448	7.04436	VAC 8 hpi
A_33_P3354322	NM_201397	ENSG00000233276	2876	GPX1	A_33_P3239849	-0.97651	15.0384	-9.16064	1.51096e-09	3.75504e-05	11.6826	VAC 8 hpi
A_23_P153853	NM_001398	ENSG00000282853	1891	ECH1	A_23_P153853	-0.976327	9.94566	-8.15034	1.43202e-08	0.000355884	9.4012	VAC 8 hpi
A_23_P207766	NM_004309	ENSG00000141522	396	ARHGDIA	A_23_P207766	-0.97608	9.9994	-6.13104	1.90181e-06	0.0472638	4.45635	VAC 8 hpi
A_23_P23443	NM_024329	ENSG00000142634	79180	EFHD2	A_23_P23443	-0.975378	11.2134	-7.18677	1.38644e-07	0.00344558	7.10116	VAC 8 hpi
A_24_P309594	NM_017842	ENSG00000211584	55652	SLC48A1	A_24_P309594	-0.97513	9.49418	-8.89496	2.69412e-09	6.69543e-05	11.0958	VAC 8 hpi
A_33_P3252093	NM_006827	ENSG00000170348	10972	TMED10	A_24_P917833	-0.974961	12.4512	-7.63539	4.74615e-08	0.00117951	8.18665	VAC 8 hpi
A_33_P3247042	NM_002030	ENSG00000187474	2359	FPR3	A_33_P3247042	-0.974761	9.61785	-7.00799	2.14051e-07	0.0053196	6.66176	VAC 8 hpi
A_33_P3403044	NM_005911	ENSG00000168906	4144	MAT2A	A_23_P401568	-0.974292	7.96134	-6.9513	2.45852e-07	0.00610991	6.52167	VAC 8 hpi
A_23_P149529	NM_002353	ENSG00000184292	4070	TACSTD2	A_23_P149529	-0.973716	9.82709	-10.8234	4.96911e-11	1.23492e-06	15.1464	VAC 8 hpi
A_24_P362904	NM_004567	ENSG00000114268	5210	PFKFB4	A_24_P362904	-0.973539	9.48089	-9.57531	6.24061e-10	1.55092e-05	12.5798	VAC 8 hpi
A_32_P20454	NM_001098398	ENSG00000122218	1314	COPA	A_32_P20454	-0.973535	8.48376	-6.449	8.52962e-07	0.0211978	5.26491	VAC 8 hpi
A_33_P3222892	NM_019848	ENSG00000126903	8273	SLC10A3	A_33_P3222892	-0.97291	9.36248	-7.76394	3.50762e-08	0.000871713	8.49306	VAC 8 hpi
A_23_P146576	NM_021996	ENSG00000148288	26301	GBGT1	A_33_P3322373	-0.972265	6.11854	-7.19686	1.35304e-07	0.00336257	7.12584	VAC 8 hpi
A_23_P138725	NM_031484	ENSG00000155254	83742	MARVELD1	A_23_P138725	-0.971716	11.5739	-8.52882	6.06986e-09	0.000150848	10.2717	VAC 8 hpi
A_23_P330561	NM_174918	ENSG00000183019	199675	MCEMP1	A_23_P330561	-0.971378	6.65176	-6.84137	3.21971e-07	0.00800164	6.24896	VAC 8 hpi
A_33_P3405114	NM_198573	ENSG00000168913	375704	ENHO	A_33_P3405114	-0.970601	6.61274	-7.23638	1.22992e-07	0.0030566	7.22239	VAC 8 hpi
A_33_P3226832	NM_001993	ENSG00000117525	2152	F3	A_33_P3226832	-0.970306	7.26782	-6.19341	1.62368e-06	0.0403516	4.61568	VAC 8 hpi
A_23_P11543	NM_000147	ENSG00000179163	2517	FUCA1	A_23_P11543	-0.969892	9.91369	-10.6322	7.23172e-11	1.79723e-06	14.766	VAC 8 hpi
A_24_P254177	NM_024104	ENSG00000214046	79086	SMIM7	A_24_P254177	-0.969616	9.90994	-10.3473	1.27534e-10	3.16948e-06	14.1907	VAC 8 hpi
A_23_P105562	NM_000552	ENSG00000110799	7450	VWF	A_23_P105562	-0.968209	6.7574	-8.78462	3.43486e-09	8.53632e-05	10.8493	VAC 8 hpi
A_23_P74229	NM_032017	ENSG00000196182	83931	STK40	A_23_P74229	-0.966259	12.2111	-8.72724	3.89986e-09	9.69192e-05	10.7205	VAC 8 hpi
A_24_P88554	NM_003846	ENSG00000131779	8799	PEX11B	A_24_P88554	-0.964072	8.58735	-9.26308	1.21194e-09	3.0119e-05	11.9064	VAC 8 hpi
A_23_P137035	NM_003662	ENSG00000087842	8544	PIR	A_23_P137035	-0.96369	10.8968	-8.16448	1.38634e-08	0.000344534	9.43406	VAC 8 hpi
A_23_P5089	NM_001001975	ENSG00000099624	513	ATP5F1D	A_23_P5089	-0.963332	11.1033	-7.52687	6.13669e-08	0.00152509	7.92636	VAC 8 hpi
A_24_P80135	NM_014369	ENSG00000072135	26469	PTPN18	A_24_P80135	-0.962976	10.0733	-8.31476	9.83998e-09	0.000244543	9.7817	VAC 8 hpi
A_24_P407930	NM_031216	ENSG00000085415	81929	SEH1L	A_24_P407930	-0.962738	9.02141	-9.54454	6.65869e-10	1.65482e-05	12.514	VAC 8 hpi
A_23_P134426	NM_001005340	ENSG00000136235	10457	GPNMB	A_23_P134426	-0.962193	12.1226	-7.12827	1.59748e-07	0.00397005	6.95778	VAC 8 hpi
A_32_P460973	NM_005516	ENSG00000230254	3133	HLA-E	A_32_P460973	-0.96212	12.9047	-8.29944	1.01885e-08	0.000253204	9.7464	VAC 8 hpi
A_33_P3378212	NM_030973	ENSG00000104973	81857	MED25	A_33_P3322553	-0.961794	10.3072	-7.85773	2.817e-08	0.000700081	8.71528	VAC 8 hpi
A_33_P3237729	NM_003687	ENSG00000131435	8572	PDLIM4	A_33_P3237729	-0.961387	6.46821	-8.52804	6.08051e-09	0.000151113	10.2699	VAC 8 hpi
A_23_P142205	NM_006866	ENSG00000274000	11027	LILRA2		-0.961375	6.78788	-6.36206	1.06094e-06	0.0263666	5.04475	VAC 8 hpi
A_23_P423864	NM_198040	ENSG00000134686	1912	PHC2	A_23_P34510	-0.961266	11.0239	-8.74963	3.71122e-09	9.22312e-05	10.7708	VAC 8 hpi
A_33_P3271594	NM_032546	ENSG00000138100	57159	TRIM54	A_33_P3271594	-0.961182	7.29181	-9.12414	1.63502e-09	4.06334e-05	11.6025	VAC 8 hpi
A_23_P139575	NM_001005354	ENSG00000205352	54458	PRR13	A_23_P139575	-0.960695	13.3824	-8.12834	1.50616e-08	0.000374311	9.35001	VAC 8 hpi
A_23_P141208	NM_015510	ENSG00000109016	25979	DHRS7B	A_23_P141208	-0.960475	8.59277	-10.8244	4.95947e-11	1.23253e-06	15.1484	VAC 8 hpi
A_24_P176493	NM_015251	ENSG00000291953	23300	ATMIN	A_24_P167984	-0.959953	8.07503	-6.58883	6.01555e-07	0.0149498	5.61743	VAC 8 hpi
A_23_P88381	NM_001005743	ENSG00000133961	8650	NUMB	A_23_P88381	-0.959659	9.4937	-10.3685	1.22232e-10	3.0377e-06	14.2337	VAC 8 hpi
A_24_P87931	NM_145343	ENSG00000100342	8542	APOL1	A_24_P87931	-0.959036	9.63602	-8.80696	3.26962e-09	8.12567e-05	10.8994	VAC 8 hpi
A_33_P3281816	NM_006367	ENSG00000131236	10487	CAP1	A_24_P62615	-0.958925	8.89051	-6.73149	4.22214e-07	0.0104929	5.97502	VAC 8 hpi
A_23_P49060	NM_181642	ENSG00000166145	6692	SPINT1	A_23_P49060	-0.958592	8.46184	-6.30119	1.23667e-06	0.0307337	4.89017	VAC 8 hpi
A_23_P10497	NM_198531	ENSG00000166377	374868	ATP9B	A_33_P3288039	-0.957794	7.88677	-10.3178	1.35326e-10	3.36312e-06	14.1305	VAC 8 hpi
A_33_P3211956	NM_005873	ENSG00000171700	10287	RGS19	A_33_P3211956	-0.957413	10.9406	-8.55397	5.73725e-09	0.000142582	10.3289	VAC 8 hpi
A_23_P390172	NM_021133	ENSG00000135828	6041	RNASEL	A_23_P390172	-0.957169	7.72646	-7.04691	1.94672e-07	0.00483799	6.75775	VAC 8 hpi
A_33_P3402304	NM_001039360	ENSG00000184828	201501	ZBTB7C	A_33_P3402304	-0.9569	5.8173	-7.36064	9.12308e-08	0.00226727	7.5248	VAC 8 hpi
A_23_P46356	NM_024575	ENSG00000163154	79626	TNFAIP8L2	A_23_P46356	-0.95467	7.45565	-8.38792	8.33659e-09	0.000207181	9.94986	VAC 8 hpi
A_33_P3320127	NM_005370	ENSG00000167461	4218	RAB8A	A_33_P3320127	-0.95394	10.7293	-9.04904	1.92424e-09	4.78213e-05	11.4372	VAC 8 hpi
A_24_P924862	NM_213589	ENSG00000173166	65059	RAPH1	A_24_P924862	-0.952573	9.11264	-7.52947	6.09882e-08	0.00151568	7.93263	VAC 8 hpi
A_23_P206022	NM_001004439	ENSG00000137809	22801	ITGA11	A_23_P206022	-0.952389	8.42605	-8.90055	2.66125e-09	6.61374e-05	11.1082	VAC 8 hpi
A_23_P60324	NM_016172	ENSG00000130560	10422	UBAC1	A_23_P60324	-0.951558	10.6551	-8.98514	2.21164e-09	5.49636e-05	11.296	VAC 8 hpi
A_23_P104996	NM_004183	ENSG00000167995	7439	BEST1	A_23_P104996	-0.950909	5.76964	-7.13603	1.56769e-07	0.00389601	6.97683	VAC 8 hpi
A_24_P120115	NM_003879	ENSG00000003402	8837	CFLAR	A_23_P209394	-0.950504	7.70852	-6.6537	5.11961e-07	0.0127233	5.78031	VAC 8 hpi
A_23_P66432	NM_032646	ENSG00000141540	94015	TTYH2	A_23_P66432	-0.94967	5.73548	-7.15862	1.48417e-07	0.00368846	7.03223	VAC 8 hpi
A_24_P928052	NM_003873	ENSG00000099250	8829	NRP1	A_24_P928052	-0.949305	9.31303	-8.02777	1.89859e-08	0.000471836	9.11524	VAC 8 hpi
A_23_P18078	NM_002888	ENSG00000118849	5918	RARRES1	A_23_P18078	-0.94902	7.52138	-6.78607	3.68969e-07	0.00916962	6.11124	VAC 8 hpi
A_23_P334892	NM_178518	ENSG00000284228	284114	TMEM102	A_23_P334892	-0.948772	6.65131	-6.62126	5.54935e-07	0.0137912	5.6989	VAC 8 hpi
A_23_P145238	NM_080593	ENSG00000197903	85236	H2BC12	A_23_P145238	-0.948383	11.2567	-8.86062	2.90521e-09	7.22002e-05	11.0192	VAC 8 hpi
A_23_P152002	NM_004049	ENSG00000140379	597	BCL2A1	A_23_P152002	-0.946545	8.82629	-7.56947	5.54687e-08	0.00137851	8.02872	VAC 8 hpi
A_33_P3386726	NM_001198773	ENSG00000143393	5298	PI4KB	A_23_P314726	-0.946383	9.23464	-6.79529	3.60675e-07	0.00896349	6.13422	VAC 8 hpi
A_33_P3213596	NM_015028	ENSG00000154310	23043	TNIK	A_24_P350576	-0.946057	5.91864	-7.48151	6.83546e-08	0.00169875	7.81713	VAC 8 hpi
A_33_P3369760	NM_001287011	ENSG00000122694	152007	GLIPR2	A_23_P414913	-0.945886	9.51279	-8.47474	6.85389e-09	0.000170333	10.1485	VAC 8 hpi
A_23_P162142	NM_015516	ENSG00000182704	25987	TSKU	A_23_P162142	-0.944967	8.66733	-8.84879	2.98178e-09	7.41032e-05	10.9929	VAC 8 hpi
A_23_P255126	NM_080612	ENSG00000160219	139716	GAB3	A_23_P255126	-0.944694	6.63021	-8.165	1.3847e-08	0.000344125	9.43527	VAC 8 hpi
A_24_P376391	NM_015103	ENSG00000004399	23129	PLXND1	A_24_P376391	-0.943755	10.4818	-9.69209	4.88446e-10	1.21389e-05	12.8284	VAC 8 hpi
A_23_P54041	NM_024328	ENSG00000259431	79178	THTPA	A_23_P54041	-0.943563	7.74581	-7.6381	4.71585e-08	0.00117198	8.19314	VAC 8 hpi
A_23_P213000	NM_017491	ENSG00000071127	9948	WDR1	A_33_P3360426	-0.942925	9.3401	-7.82216	3.06088e-08	0.00076069	8.63113	VAC 8 hpi
A_24_P66001	NM_001003684	ENSG00000184076	29796	UQCR10	A_24_P66001	-0.941895	7.11371	-8.67169	4.41173e-09	0.00010964	10.5954	VAC 8 hpi
A_23_P68866	NM_001003684	ENSG00000184076	29796	UQCR10	A_24_P66001	-0.941334	13.4895	-8.33245	9.45266e-09	0.000234917	9.82243	VAC 8 hpi
A_23_P257111	NM_000507	ENSG00000165140	2203	FBP1	A_23_P257111	-0.941317	12.0662	-8.51927	6.20125e-09	0.000154114	10.25	VAC 8 hpi
A_32_P144342	NM_006437	ENSG00000102699	143	PARP4	A_32_P144342	-0.940366	7.38795	-6.45442	8.41465e-07	0.0209121	5.27861	VAC 8 hpi
A_23_P24444	NM_001360	ENSG00000172893	1717	DHCR7	A_23_P24444	-0.939983	12.1356	-8.61131	5.04692e-09	0.000125426	10.4589	VAC 8 hpi
A_32_P57854	NM_001134693	ENSG00000228474	100128731	OST4	A_32_P57854	-0.939888	12.355	-7.44805	7.40277e-08	0.00183974	7.73639	VAC 8 hpi
A_32_P208350	NM_153046	ENSG00000156414	122402	TDRD9	A_32_P208350	-0.939766	7.92216	-8.48483	6.7e-09	0.000166508	10.1715	VAC 8 hpi
A_23_P316974	NM_003898	ENSG00000078269	8871	SYNJ2	A_23_P316974	-0.938155	8.91692	-7.27092	1.13168e-07	0.00281245	7.30666	VAC 8 hpi
A_33_P3418010	NM_016553	ENSG00000213024	23636	NUP62	A_24_P322444	-0.93786	10.2574	-7.84563	2.89763e-08	0.000720119	8.68667	VAC 8 hpi
A_23_P67971	NM_138801	ENSG00000143891	130589	GALM	A_23_P67971	-0.93688	9.04905	-8.60551	5.11266e-09	0.00012706	10.4458	VAC 8 hpi
A_24_P48898	NM_145637	ENSG00000128335	23780	APOL2	A_24_P48898	-0.935754	10.951	-11.2494	2.18737e-11	5.43606e-07	15.978	VAC 8 hpi
A_23_P39076	NM_006270	ENSG00000126458	6237	RRAS	A_23_P39076	-0.935658	9.76049	-6.84545	3.18762e-07	0.00792187	6.25908	VAC 8 hpi
A_24_P222911	NM_001031684	ENSG00000115875	6432	SRSF7	A_24_P222911	-0.935572	8.04508	-9.4143	8.77375e-10	2.18045e-05	12.2341	VAC 8 hpi
A_23_P218086	NM_001143819	ENSG00000186815	53373	TPCN1		-0.935457	10.9341	-9.15799	1.51962e-09	3.77656e-05	11.6768	VAC 8 hpi
A_23_P52676	NM_053054	ENSG00000175294	117144	CATSPER1	A_23_P52676	-0.935348	6.44563	-7.03276	2.01504e-07	0.00500777	6.72286	VAC 8 hpi
A_23_P45560	NM_000273	ENSG00000101850	4935	GPR143	A_23_P45560	-0.934516	6.36067	-6.94777	2.47987e-07	0.00616298	6.51293	VAC 8 hpi
A_23_P254842	NM_012080	ENSG00000130021	8226	PUDP	A_23_P254842	-0.934484	8.05275	-8.23865	1.17013e-08	0.0002908	9.606	VAC 8 hpi
A_23_P34733	NM_000143	ENSG00000091483	2271	FH	A_23_P34733	-0.93445	10.2055	-8.61915	4.95944e-09	0.000123252	10.4767	VAC 8 hpi
A_33_P3214650	NM_000544	ENSG00000225967	6891	TAP2	A_33_P3214650	-0.93377	8.87177	-9.34736	1.01189e-09	2.51474e-05	12.0894	VAC 8 hpi
A_23_P92954	NM_000414	ENSG00000133835	3295	HSD17B4		-0.93275	10.4052	-6.6883	4.69863e-07	0.011677	5.86699	VAC 8 hpi
A_23_P313	NM_012392	ENSG00000162517	553115	PEF1	A_23_P313	-0.932281	9.03997	-8.45437	7.17546e-09	0.000178324	10.102	VAC 8 hpi
A_32_P26376	NM_152305	ENSG00000163389	56983	POGLUT1	A_32_P26376	-0.931974	8.14386	-8.84653	2.99666e-09	7.4473e-05	10.9878	VAC 8 hpi
A_33_P3330608	NM_032152	ENSG00000133246	84106	PRAM1	A_33_P3330608	-0.931885	8.21342	-8.11896	1.53893e-08	0.000382454	9.32819	VAC 8 hpi
A_21_P0000671	NM_175617	ENSG00000169715	4493	MT1E	A_23_P206724	-0.931869	9.89311	-6.84781	3.16912e-07	0.0078759	6.26497	VAC 8 hpi
A_23_P99661	NM_018071	ENSG00000165801	55701	ARHGEF40	A_23_P99661	-0.931394	11.215	-8.66776	4.45052e-09	0.000110604	10.5865	VAC 8 hpi
A_23_P99360	NM_213590	ENSG00000204977	10206	TRIM13	A_23_P99360	-0.93103	7.11375	-8.30754	1.00027e-08	0.000248587	9.76507	VAC 8 hpi
A_23_P106056	NM_001344	ENSG00000129562	1603	DAD1	A_23_P106056	-0.930853	12.521	-10.4441	1.05062e-10	2.61099e-06	14.3873	VAC 8 hpi
A_23_P394064	NM_012232	ENSG00000177469	284119	CAVIN1	A_23_P394064	-0.930814	11.6279	-6.91518	2.68592e-07	0.00667504	6.43222	VAC 8 hpi
A_24_P39101	NM_031954	ENSG00000110906	83892	KCTD10	A_24_P39101	-0.930756	7.29714	-9.39028	9.23389e-10	2.29481e-05	12.1823	VAC 8 hpi
A_33_P3354569	NM_001083112	ENSG00000115159	2820	GPD2	A_33_P3354564	-0.930703	8.21136	-6.73478	4.18796e-07	0.0104079	5.98324	VAC 8 hpi
A_23_P141974	NM_003290	ENSG00000167460	7171	TPM4	A_23_P141974	-0.929824	11.5062	-9.77981	4.06803e-10	1.01099e-05	13.014	VAC 8 hpi
A_33_P3391865	NM_001031714	ENSG00000203485	64423	INF2	A_33_P3391865	-0.929623	7.49117	-6.32247	1.17211e-06	0.0291293	4.94424	VAC 8 hpi
A_23_P48056	NM_006825	ENSG00000136026	10970	CKAP4	A_23_P48056	-0.929316	10.0488	-7.39115	8.4804e-08	0.00210755	7.59877	VAC 8 hpi
A_23_P35456	NM_014631	ENSG00000107957	9644	SH3PXD2A	A_23_P345220	-0.928587	9.53491	-9.77668	4.09462e-10	1.01759e-05	13.0074	VAC 8 hpi
A_24_P396994	NM_001690	ENSG00000114573	523	ATP6V1A	A_24_P396994	-0.928352	11.9604	-10.7295	5.97143e-11	1.48402e-06	14.9601	VAC 8 hpi
A_24_P381962	NM_001030007	ENSG00000166747	164	AP1G1		-0.925668	9.73392	-7.48758	6.73742e-08	0.00167438	7.83177	VAC 8 hpi
A_33_P3224809	NM_014339	ENSG00000177663	23765	IL17RA	A_33_P3540143	-0.925656	10.7954	-7.94164	2.31754e-08	0.000575956	8.9131	VAC 8 hpi
A_23_P253791	NM_004345	ENSG00000164047	820	CAMP	A_23_P253791	-0.923839	5.81831	-6.95881	2.41379e-07	0.00599875	6.54024	VAC 8 hpi
A_23_P213959	NM_133263	ENSG00000155846	133522	PPARGC1B	A_33_P3816688	-0.923743	8.09072	-7.68353	4.2369e-08	0.00105295	8.30165	VAC 8 hpi
A_23_P68922	NM_033386	ENSG00000100139	85377	MICALL1	A_23_P68922	-0.922524	6.54113	-6.75786	3.95578e-07	0.0098309	6.04087	VAC 8 hpi
A_23_P98900	NM_025140	ENSG00000275035	80212	CCDC92	A_33_P3415124	-0.922445	9.0304	-9.14681	1.55676e-09	3.86886e-05	11.6523	VAC 8 hpi
A_24_P8768	NM_017971	ENSG00000242485	55052	MRPL20	A_24_P8768	-0.922042	11.3775	-8.82473	3.14401e-09	7.81349e-05	10.9391	VAC 8 hpi
A_23_P98345	NM_014758	ENSG00000120451	399979	SNX19	A_23_P98345	-0.921969	8.1188	-7.92409	2.41391e-08	0.000599905	8.8718	VAC 8 hpi
A_33_P3387050	NM_001001795	ENSG00000213563	414919	C8orf82	A_33_P3387050	-0.921625	11.556	-8.81122	3.23903e-09	8.04964e-05	10.9089	VAC 8 hpi
A_33_P3413840	NM_001205019	ENSG00000198814	2710	GK		-0.921592	7.15751	-7.50286	6.49691e-08	0.00161461	7.86858	VAC 8 hpi
A_21_P0012568	NM_030930	ENSG00000110057	81622	UNC93B1	A_23_P98167	-0.921263	12.2477	-7.31902	1.00808e-07	0.00250529	7.42373	VAC 8 hpi
A_33_P3244122	NM_012205	ENSG00000162882	23498	HAAO	A_33_P3244122	-0.920943	8.45119	-7.72035	3.88544e-08	0.00096561	8.38939	VAC 8 hpi
A_24_P389959	NM_016057	ENSG00000111481	22818	COPZ1	A_24_P389959	-0.920891	11.113	-9.31833	1.07664e-09	2.67566e-05	12.0265	VAC 8 hpi
A_19_P00315718	NM_001145191	ENSG00000237765	285550	FAM200B	A_33_P3411145	-0.920657	9.2493	-7.04631	1.94957e-07	0.00484507	6.75627	VAC 8 hpi
A_24_P80181	NM_017849	ENSG00000135956	55654	TMEM127	A_24_P80181	-0.91929	10.4172	-8.22703	1.20157e-08	0.000298614	9.57911	VAC 8 hpi
A_23_P25835	NM_002028	ENSG00000257365	2342	FNTB	A_23_P25835	-0.918289	7.88583	-9.89187	3.22499e-10	8.01475e-06	13.2496	VAC 8 hpi
A_23_P390596	NM_006742	ENSG00000159792	5681	PSKH1	A_23_P390596	-0.918115	9.72251	-9.87192	3.3607e-10	8.352e-06	13.2078	VAC 8 hpi
A_23_P119627	NM_015965	ENSG00000186010	51079	NDUFA13	A_23_P119627	-0.91712	12.5966	-8.14388	1.45338e-08	0.000361195	9.38618	VAC 8 hpi
A_32_P2452	NM_175861	ENSG00000133687	83857	TMTC1	A_32_P2452	-0.916745	7.76083	-8.48869	6.64224e-09	0.000165073	10.1803	VAC 8 hpi
A_33_P3333982	NM_022359	ENSG00000178104	9659	PDE4DIP	A_33_P3246985	-0.916655	10.489	-7.7489	3.63355e-08	0.000903009	8.45732	VAC 8 hpi
A_23_P211522	NM_145738	ENSG00000100321	9145	SYNGR1	A_33_P3379091	-0.916627	8.83587	-9.92208	3.03006e-10	7.53031e-06	13.3129	VAC 8 hpi
A_24_P270144	NM_001257389	ENSG00000135404	967	CD63		-0.916517	14.9766	-7.15429	1.49983e-07	0.00372738	7.0216	VAC 8 hpi
A_23_P87257	NM_022061	ENSG00000158042	63875	MRPL17	A_23_P87257	-0.915162	9.41195	-7.72109	3.87871e-08	0.000963938	8.39115	VAC 8 hpi
A_23_P503233	NM_080738	ENSG00000186197	128178	EDARADD	A_23_P503233	-0.915029	12.6762	-6.18647	1.65246e-06	0.0410669	4.59797	VAC 8 hpi
A_23_P334608	NM_000181	ENSG00000169919	2990	GUSB	A_23_P334608	-0.914738	12.4677	-8.6058	5.10944e-09	0.00012698	10.4465	VAC 8 hpi
A_23_P103398	NM_000447	ENSG00000143801	5664	PSEN2	A_23_P103398	-0.914309	10.1746	-8.78243	3.45152e-09	8.57771e-05	10.8444	VAC 8 hpi
A_32_P104478	NM_018351	ENSG00000180263	55785	FGD6	A_32_P104478	-0.913538	7.02408	-7.88625	2.63594e-08	0.000655083	8.78261	VAC 8 hpi
A_23_P98382	NM_012459	ENSG00000150779	26521	TIMM8B	A_23_P98382	-0.912784	13.0053	-7.68122	4.26001e-08	0.0010587	8.29614	VAC 8 hpi
A_24_P18105	NM_032466	ENSG00000198363	444	ASPH	A_24_P295245	-0.912525	9.06173	-8.45368	7.18661e-09	0.000178602	10.1004	VAC 8 hpi
A_33_P3474319	NM_198277	ENSG00000134955	219855	SLC37A2	A_33_P3474319	-0.912472	10.141	-8.68568	4.27662e-09	0.000106282	10.627	VAC 8 hpi
A_23_P256948	NM_005098	ENSG00000178860	9242	MSC	A_23_P256948	-0.912432	7.10342	-6.23114	1.47586e-06	0.036678	4.71189	VAC 8 hpi
A_23_P116898	NM_000014	ENSG00000175899	2	A2M	A_23_P116898	-0.912156	13.2211	-8.42207	7.71754e-09	0.000191796	10.0281	VAC 8 hpi
A_24_P931443	NM_003485	ENSG00000119714	8111	GPR68	A_24_P931443	-0.911162	9.82298	-10.5404	8.67408e-11	2.15568e-06	14.5816	VAC 8 hpi
A_24_P73577	NM_170697	ENSG00000128918	8854	ALDH1A2		-0.910915	7.12117	-6.99544	2.2071e-07	0.00548509	6.63077	VAC 8 hpi
A_23_P150394	NM_022003	ENSG00000137726	53826	FXYD6	A_23_P150394	-0.91021	6.66988	-7.77023	3.4563e-08	0.00085896	8.50799	VAC 8 hpi
A_23_P97853	NM_025125	ENSG00000133678	80195	TMEM254	A_33_P3280784	-0.910024	8.11969	-7.52027	6.2336e-08	0.00154918	7.91049	VAC 8 hpi
A_23_P21207	NM_003335	ENSG00000182179	7318	UBA7	A_23_P21207	-0.909979	7.76547	-7.58081	5.39986e-08	0.00134197	8.05593	VAC 8 hpi
A_23_P391637	NM_020705	ENSG00000162065	57465	TBC1D24	A_23_P391637	-0.909811	6.95589	-7.78808	3.31481e-08	0.000823797	8.55035	VAC 8 hpi
A_24_P475814	NM_025136	ENSG00000125741	80207	OPA3		-0.909681	9.66764	-8.78196	3.45515e-09	8.58675e-05	10.8434	VAC 8 hpi
A_23_P106389	NM_003612	ENSG00000288455	8482	SEMA7A	A_23_P106389	-0.909634	6.92127	-6.7287	4.25139e-07	0.0105655	5.96805	VAC 8 hpi
A_33_P3329023	NM_001252273	ENSG00000154511	388650	DIPK1A	A_33_P3329023	-0.909326	5.5732	-6.5946	5.92977e-07	0.0147367	5.63193	VAC 8 hpi
A_23_P209394	NM_001127184	ENSG00000003402	8837	CFLAR	A_23_P209394	-0.908429	8.76216	-8.43977	7.41541e-09	0.000184288	10.0686	VAC 8 hpi
A_23_P414978	NM_177533	ENSG00000183828	256281	NUDT14	A_23_P414978	-0.907742	7.22337	-7.69197	4.15354e-08	0.00103224	8.32178	VAC 8 hpi
A_24_P268893	NM_144721	ENSG00000174796	152815	THAP6	A_24_P268893	-0.907227	7.23719	-8.19373	1.29656e-08	0.00032222	9.50196	VAC 8 hpi
A_33_P3366053	NM_001125	ENSG00000144843	141	ADPRH	A_33_P3366053	-0.906876	8.22916	-8.5676	5.56475e-09	0.000138295	10.3599	VAC 8 hpi
A_33_P3398548	NM_003666	ENSG00000117475	8548	BLZF1	A_33_P3398548	-0.906868	5.72008	-7.27859	1.11099e-07	0.00276103	7.32534	VAC 8 hpi
A_23_P14515	NM_152331	ENSG00000177465	122970	ACOT4	A_23_P14515	-0.906117	6.98759	-6.49146	7.66978e-07	0.0190609	5.37215	VAC 8 hpi
A_24_P917833	NM_006827	ENSG00000170348	10972	TMED10	A_24_P917833	-0.90596	10.1537	-8.33324	9.43578e-09	0.000234498	9.82424	VAC 8 hpi
A_24_P252497	NM_025195	ENSG00000173334	10221	TRIB1	A_24_P252497	-0.90539	12.1654	-10.0291	2.4321e-10	6.04425e-06	13.5359	VAC 8 hpi
A_33_P3330109	NM_001243042	ENSG00000233841	3107	HLA-C	A_33_P3330109	-0.905256	14.5269	-7.71319	3.95137e-08	0.000981995	8.37234	VAC 8 hpi
A_23_P73493	NM_004344	ENSG00000292191	1069	CETN2	A_23_P73493	-0.905209	8.6175	-10.49	9.58714e-11	2.3826e-06	14.4801	VAC 8 hpi
A_21_P0000534	NM_001159287	ENSG00000111669	7167	TPI1		-0.904829	13.4492	-6.35692	1.07474e-06	0.0267095	5.03172	VAC 8 hpi
A_23_P162486	NM_002831	ENSG00000111679	5777	PTPN6	A_23_P162486	-0.903315	8.73894	-6.26615	1.35094e-06	0.0335734	4.80106	VAC 8 hpi
A_23_P70785	NM_001624	ENSG00000112297	202	CRYBG1	A_23_P70785	-0.902806	8.51749	-9.86618	3.40086e-10	8.45182e-06	13.1957	VAC 8 hpi
A_23_P346302	NM_144723	ENSG00000146007	153527	ZMAT2	A_23_P346302	-0.90164	10.4175	-8.60783	5.08627e-09	0.000126404	10.4511	VAC 8 hpi
A_23_P30050	NM_006345	ENSG00000014824	10463	SLC30A9	A_23_P30050	-0.901262	7.03403	-6.54911	6.64143e-07	0.0165053	5.51749	VAC 8 hpi
A_33_P3585268	NM_001282619	ENSG00000114353	2771	GNAI2	A_33_P3585268	-0.901	14.285	-6.64804	5.19208e-07	0.0129034	5.76611	VAC 8 hpi
A_23_P399001	NM_016463	ENSG00000171604	51523	CXXC5	A_23_P399001	-0.900199	11.8384	-7.74181	3.69444e-08	0.000918143	8.44047	VAC 8 hpi
A_33_P3594654	NM_024121	ENSG00000226479	79134	TMEM185B	A_23_P119789	-0.899322	8.04303	-7.41568	7.99742e-08	0.00198752	7.65814	VAC 8 hpi
A_23_P54649	NM_003789	ENSG00000102871	8717	TRADD	A_23_P54649	-0.899267	11.1657	-9.7547	4.28622e-10	1.06521e-05	12.961	VAC 8 hpi
A_23_P29046	NM_001757	ENSG00000159228	873	CBR1	A_23_P29046	-0.896395	10.6904	-7.21778	1.28636e-07	0.00319687	7.17698	VAC 8 hpi
A_23_P208674	NM_175063	ENSG00000161671	284361	EMC10	A_23_P208674	-0.896223	11.1709	-7.18922	1.37825e-07	0.00342523	7.10715	VAC 8 hpi
A_23_P327370	NM_017712	ENSG00000130517	54858	PGPEP1	A_23_P327370	-0.89612	8.69276	-7.97326	2.15371e-08	0.00053524	8.98742	VAC 8 hpi
A_24_P256307	NM_001659	ENSG00000134287	377	ARF3	A_24_P256307	-0.895993	11.3859	-6.61835	5.58962e-07	0.0138913	5.69159	VAC 8 hpi
A_23_P159920	NM_003639	ENSG00000269335	8517	IKBKG	A_23_P159920	-0.895442	8.77239	-8.02038	1.93127e-08	0.000479959	9.09794	VAC 8 hpi
A_33_P3394615	NM_023934	ENSG00000165775	65991	FUNDC2	A_33_P3371588	-0.894247	9.66544	-10.3761	1.20371e-10	2.99146e-06	14.2493	VAC 8 hpi
A_23_P401568	NM_005911	ENSG00000168906	4144	MAT2A	A_23_P401568	-0.892322	10.9759	-7.38674	8.57052e-08	0.00212995	7.58806	VAC 8 hpi
A_24_P942370	NM_003774	ENSG00000257594	8693	GALNT4	A_24_P942370	-0.892036	5.67681	-6.26123	1.36782e-06	0.033993	4.78854	VAC 8 hpi
A_23_P341275	NM_015029	ENSG00000104356	10940	POP1	A_23_P341275	-0.891066	9.4978	-10.0308	2.42353e-10	6.02295e-06	13.5395	VAC 8 hpi
A_33_P3340025	NM_021067	ENSG00000101003	9837	GINS1	A_33_P3340025	-0.890472	9.2884	-6.48608	7.77375e-07	0.0193193	5.35856	VAC 8 hpi
A_23_P8196	NM_002395	ENSG00000065833	4199	ME1	A_23_P8196	-0.889567	7.28227	-7.09322	1.73936e-07	0.00432265	6.87169	VAC 8 hpi
A_24_P944827	NM_006395	ENSG00000197548	10533	ATG7	A_24_P944827	-0.888777	6.88289	-6.38051	1.01289e-06	0.0251722	5.09152	VAC 8 hpi
A_24_P415601	NM_002939	ENSG00000276230	6050	RNH1		-0.888086	11.3301	-8.60143	5.15951e-09	0.000128224	10.4366	VAC 8 hpi
A_24_P240065	NM_016079	ENSG00000115561	51652	CHMP3	A_33_P3316639	-0.887683	9.27721	-9.91179	3.0951e-10	7.69194e-06	13.2913	VAC 8 hpi
A_32_P70135	NM_025138	ENSG00000120685	80209	PROSER1	A_33_P3398533	-0.886679	8.78395	-6.22278	1.50741e-06	0.037462	4.69057	VAC 8 hpi
A_23_P18692	NM_000671	ENSG00000197894	128	ADH5	A_23_P18692	-0.886567	7.9901	-7.50699	6.43339e-08	0.00159883	7.87853	VAC 8 hpi
A_33_P3387901	NM_001126121	ENSG00000125454	60386	SLC25A19	A_33_P3350074	-0.886286	7.39515	-7.9358	2.34917e-08	0.000583815	8.89936	VAC 8 hpi
A_23_P60146	NM_006207	ENSG00000104213	5157	PDGFRL	A_23_P60146	-0.884841	6.63175	-6.42151	9.13828e-07	0.0227105	5.19536	VAC 8 hpi
A_24_P278747	NM_001759	ENSG00000118971	894	CCND2	A_24_P278747	-0.884226	9.48375	-9.4444	8.23042e-10	2.04542e-05	12.299	VAC 8 hpi
A_23_P78563	NM_024292	ENSG00000198258	59286	UBL5		-0.884162	13.0788	-9.47633	7.69157e-10	1.91151e-05	12.3677	VAC 8 hpi
A_33_P3365002	NM_001069	ENSG00000137267	7280	TUBB2A	A_23_P19291	-0.882522	9.35165	-6.31461	1.19554e-06	0.0297114	4.92429	VAC 8 hpi
A_24_P151	NM_003636	ENSG00000069424	8514	KCNAB2	A_24_P151	-0.880934	8.25854	-8.25773	1.12031e-08	0.000278419	9.65013	VAC 8 hpi
A_23_P20606	NM_015469	ENSG00000136783	25934	NIPSNAP3A	A_23_P20606	-0.879728	8.33061	-6.97768	2.30494e-07	0.00572825	6.5869	VAC 8 hpi
A_33_P3399433	NM_001258430	ENSG00000101220	54976	ADISSP	A_33_P3399433	-0.879194	12.9905	-6.71124	4.43911e-07	0.0110321	5.92439	VAC 8 hpi
A_33_P3264875	NM_001004105	ENSG00000198055	2870	GRK6	A_33_P3264875	-0.878615	8.50034	-6.69565	4.61388e-07	0.0114664	5.88538	VAC 8 hpi
A_33_P3399263	NM_001243539	ENSG00000134470	3601	IL15RA	A_33_P3399267	-0.878058	7.14664	-8.0959	1.62271e-08	0.000403275	9.27444	VAC 8 hpi
A_33_P3369034	NM_001170714	ENSG00000050820	9564	BCAR1	A_33_P3369034	-0.877474	10.4029	-6.98848	2.24493e-07	0.0055791	6.61359	VAC 8 hpi
A_19_P00805272	NM_001145206	ENSG00000197077	85379	KIAA1671	A_23_P309619	-0.876674	8.71096	-6.31859	1.18361e-06	0.029415	4.9344	VAC 8 hpi
A_23_P63289	NM_014188	ENSG00000160075	29101	SSU72	A_23_P63289	-0.876557	11.4701	-6.73335	4.20278e-07	0.0104447	5.97967	VAC 8 hpi
A_23_P48771	NM_024952	ENSG00000133943	80017	DGLUCY	A_23_P48771	-0.875131	8.62516	-8.5972	5.20848e-09	0.000129441	10.427	VAC 8 hpi
A_33_P3389230	NM_001142797	ENSG00000186810	2833	CXCR3	A_23_P114299	-0.874844	6.90109	-6.61478	5.63947e-07	0.0140152	5.68263	VAC 8 hpi
A_23_P15714	NM_006178	ENSG00000276262	4905	NSF	A_33_P3284108	-0.87443	10.9816	-9.81101	3.81268e-10	9.47527e-06	13.0798	VAC 8 hpi
A_24_P357465	NM_021202	ENSG00000078804	58476	TP53INP2	A_24_P357465	-0.874286	6.93987	-6.53597	6.8627e-07	0.0170552	5.4844	VAC 8 hpi
A_23_P304171	NM_001145642	ENSG00000145016	9711	RUBCN	A_24_P66545	-0.873761	9.59112	-7.63099	4.7957e-08	0.00119183	8.17613	VAC 8 hpi
A_33_P3275846	NM_023035	ENSG00000141837	773	CACNA1A		-0.873145	6.85882	-6.51003	7.322e-07	0.0181966	5.419	VAC 8 hpi
A_23_P141715	NM_015476	ENSG00000134779	25941	TPGS2	A_23_P141715	-0.872097	9.62224	-8.5062	6.38586e-09	0.000158701	10.2202	VAC 8 hpi
A_23_P88249	NM_001077351	ENSG00000100461	55147	RBM23	A_24_P219156	-0.871895	8.41508	-8.54547	5.84749e-09	0.000145322	10.3096	VAC 8 hpi
A_23_P200325	NM_014857	ENSG00000152061	9910	RABGAP1L	A_24_P49349	-0.870604	8.56051	-7.27771	1.11336e-07	0.00276692	7.32318	VAC 8 hpi
A_23_P211748	NM_005513	ENSG00000153767	2960	GTF2E1	A_23_P211748	-0.869988	8.83652	-11.0225	3.37783e-11	8.39458e-07	15.5377	VAC 8 hpi
A_33_P3215575	NM_018125	ENSG00000074964	55160	ARHGEF10L	A_33_P3215575	-0.869909	9.19393	-8.62722	4.87093e-09	0.000121052	10.495	VAC 8 hpi
A_23_P61202	NM_058190	ENSG00000160256	85395	SLX9	A_23_P61202	-0.868872	8.99023	-8.75939	3.63189e-09	9.02598e-05	10.7927	VAC 8 hpi
A_23_P41390	NM_018986	ENSG00000125089	54436	SH3TC1		-0.868858	7.87258	-7.41566	7.99776e-08	0.0019876	7.6581	VAC 8 hpi
A_32_P18440	NM_032199	ENSG00000150347	84159	ARID5B	A_33_P3324980	-0.868536	8.93244	-8.55016	5.78633e-09	0.000143802	10.3203	VAC 8 hpi
A_23_P350451	NM_001198	ENSG00000057657	639	PRDM1	A_23_P350451	-0.868111	6.76765	-7.8226	3.0577e-08	0.000759899	8.63218	VAC 8 hpi
A_24_P71373	NM_003047	ENSG00000090020	6548	SLC9A1	A_24_P71373	-0.867947	6.39362	-7.07305	1.82676e-07	0.00453986	6.82209	VAC 8 hpi
A_23_P34402	NM_015331	ENSG00000162736	23385	NCSTN	A_23_P34402	-0.867554	11.562	-6.22259	1.50814e-06	0.0374802	4.69008	VAC 8 hpi
A_33_P3338733	NM_198159	ENSG00000187098	4286	MITF	A_33_P3338733	-0.867547	11.2153	-7.23109	1.2457e-07	0.00309582	7.20949	VAC 8 hpi
A_33_P3262515	NM_007368	ENSG00000280477	22821	RASA3	A_33_P3262515	-0.867324	10.3031	-8.60905	5.07246e-09	0.000126061	10.4538	VAC 8 hpi
A_23_P210900	NM_018677	ENSG00000131069	55902	ACSS2		-0.867178	9.28115	-8.50789	6.36177e-09	0.000158103	10.2241	VAC 8 hpi
A_19_P00319295	NM_020746	ENSG00000088888	57506	MAVS	A_19_P00812044	-0.866154	7.66402	-6.91005	2.71994e-07	0.00675959	6.41949	VAC 8 hpi
A_33_P3293474	NM_014322	ENSG00000054277	23596	OPN3	A_33_P3293474	-0.865893	7.22775	-6.51315	7.26503e-07	0.018055	5.42688	VAC 8 hpi
A_24_P235266	NM_001001555	ENSG00000106070	2887	GRB10	A_24_P235266	-0.865636	8.6811	-6.10987	2.00681e-06	0.0498732	4.40221	VAC 8 hpi
A_23_P217339	NM_005044	ENSG00000183943	5613	PRKX	A_23_P217339	-0.864994	7.88253	-7.79404	3.26886e-08	0.000812376	8.5645	VAC 8 hpi
A_23_P83781	NM_004762	ENSG00000108669	9267	CYTH1	A_23_P83781	-0.864889	11.3785	-9.52516	6.93675e-10	1.72392e-05	12.4725	VAC 8 hpi
A_33_P3245439	NM_001250	ENSG00000101017	958	CD40	A_23_P57036	-0.864181	7.44133	-7.83654	2.95979e-08	0.000735566	8.66516	VAC 8 hpi
A_23_P21838	NM_033133	ENSG00000173786	1267	CNP	A_23_P21838	-0.862656	13.0326	-8.76901	3.55547e-09	8.83604e-05	10.8143	VAC 8 hpi
A_23_P161022	NM_012437	ENSG00000143553	23557	SNAPIN	A_23_P161022	-0.862494	9.57867	-8.57739	5.44425e-09	0.0001353	10.3821	VAC 8 hpi
A_23_P356330	NM_015704	ENSG00000100418	27351	DESI1	A_23_P356330	-0.862419	8.64501	-7.75402	3.59015e-08	0.000892223	8.46949	VAC 8 hpi
A_23_P86182	NM_031901	ENSG00000266472	54460	MRPS21	A_23_P86182	-0.861819	12.1792	-9.87862	3.31448e-10	8.23714e-06	13.2218	VAC 8 hpi
A_23_P372255	NM_002221	ENSG00000143772	3707	ITPKB	A_23_P372255	-0.861744	9.50478	-8.68819	4.25291e-09	0.000105693	10.6326	VAC 8 hpi
A_24_P168510	NM_024069	ENSG00000105700	79036	KXD1		-0.861503	8.41436	-6.26446	1.35673e-06	0.0337176	4.79674	VAC 8 hpi
A_23_P77048	NM_001039355	ENSG00000197119	123096	SLC25A29	A_23_P77048	-0.860289	11.0188	-8.78343	3.44395e-09	8.5589e-05	10.8467	VAC 8 hpi
A_23_P150903	NM_018099	ENSG00000064763	55711	FAR2		-0.859811	6.44306	-7.79494	3.26201e-08	0.000810675	8.56663	VAC 8 hpi
A_23_P398566	NM_173200	ENSG00000119508	8013	NR4A3	A_23_P398566	-0.85956	10.0636	-7.59809	5.18351e-08	0.0012882	8.09735	VAC 8 hpi
A_23_P382045	NM_020245	ENSG00000130338	56995	TULP4	A_23_P382045	-0.859195	8.67874	-8.25677	1.12277e-08	0.000279031	9.6479	VAC 8 hpi
A_33_P3295283	NM_005768	ENSG00000111684	10162	LPCAT3	A_33_P3295283	-0.858892	11.5106	-8.99407	2.16895e-09	5.39028e-05	11.3158	VAC 8 hpi
A_23_P400378	NM_001077191	ENSG00000179921	151306	GPBAR1	A_23_P400378	-0.858466	5.96403	-7.05882	1.89112e-07	0.00469981	6.78706	VAC 8 hpi
A_24_P219785	NM_005184	ENSG00000160014	808	CALM3	A_24_P219785	-0.857765	10.0716	-9.6242	5.63101e-10	1.39942e-05	12.6841	VAC 8 hpi
A_23_P200443	NM_003029	ENSG00000160691	6464	SHC1	A_23_P200443	-0.857761	10.1022	-9.05099	1.91613e-09	4.76197e-05	11.4415	VAC 8 hpi
A_24_P406986	NM_199329	ENSG00000134802	29015	SLC43A3		-0.857658	9.32312	-8.81044	3.24462e-09	8.06353e-05	10.9071	VAC 8 hpi
A_23_P24345	NM_152264	ENSG00000165915	91252	SLC39A13	A_23_P24345	-0.857056	11.4639	-9.51509	7.08596e-10	1.761e-05	12.4509	VAC 8 hpi
A_24_P247978	NM_016089	ENSG00000164048	51385	ZNF589	A_33_P3350306	-0.855787	6.03567	-6.39943	9.65865e-07	0.0240037	5.13948	VAC 8 hpi
A_24_P106681	NM_012479	ENSG00000170027	7532	YWHAG	A_24_P106681	-0.855768	12.8949	-7.31277	1.02335e-07	0.00254323	7.40852	VAC 8 hpi
A_33_P3332396	NM_024587	ENSG00000126106	79639	TMEM53	A_33_P3266863	-0.85511	7.17332	-7.86517	2.7686e-08	0.000688052	8.73284	VAC 8 hpi
A_23_P29769	NM_015472	ENSG00000018408	25937	WWTR1	A_23_P29769	-0.855031	6.96443	-9.22394	1.31825e-09	3.27611e-05	11.821	VAC 8 hpi
A_23_P44581	NM_014287	ENSG00000274779	23420	NOMO1	A_23_P44581	-0.854621	8.73252	-7.21937	1.28145e-07	0.00318465	7.18086	VAC 8 hpi
A_24_P17722	NM_198868	ENSG00000284400	23061	TBC1D9B	A_24_P17722	-0.854331	11.1573	-8.95661	2.35384e-09	5.84977e-05	11.2328	VAC 8 hpi
A_23_P258190	NM_001628	ENSG00000085662	231	AKR1B1	A_23_P258190	-0.854165	11.1917	-6.77314	3.80927e-07	0.00946679	6.07901	VAC 8 hpi
A_23_P254944	NM_000853	ENSG00000277656	2952	GSTT1	A_23_P254944	-0.854111	9.79398	-8.46323	7.03367e-09	0.000174801	10.1222	VAC 8 hpi
A_23_P169887	NM_001521	ENSG00000115207	2976	GTF3C2		-0.854054	10.2487	-8.11369	1.5577e-08	0.000387119	9.31589	VAC 8 hpi
A_33_P3292028	NM_139159	ENSG00000142002	91039	DPP9	A_33_P3292028	-0.852764	10.2421	-7.48792	6.73201e-08	0.00167304	7.83258	VAC 8 hpi
A_24_P278299	NM_024701	ENSG00000196372	79754	ASB13	A_33_P3210622	-0.852252	9.52715	-8.1385	1.47144e-08	0.000365682	9.37366	VAC 8 hpi
A_23_P252283	NM_032322	ENSG00000291712	84282	RNF135	A_23_P252283	-0.85049	9.8642	-7.29223	1.07513e-07	0.00267191	7.35855	VAC 8 hpi
A_23_P140146	NM_032036	ENSG00000276879	83982	IFI27L2	A_23_P140146	-0.849627	11.2596	-7.56215	5.64395e-08	0.00140264	8.01114	VAC 8 hpi
A_23_P213678	NM_000919	ENSG00000145730	5066	PAM	A_33_P3369190	-0.848706	11.2473	-8.13057	1.49844e-08	0.000372392	9.35522	VAC 8 hpi
A_33_P3291176	NM_001017921	ENSG00000292061	400673	VMAC	A_33_P3291176	-0.848621	6.65491	-6.78571	3.69293e-07	0.00917768	6.11036	VAC 8 hpi
A_23_P65651	NM_004184	ENSG00000140105	7453	WARS1	A_23_P65651	-0.848398	10.4805	-8.12174	1.52914e-08	0.000380021	9.33466	VAC 8 hpi
A_24_P376339	NM_001039577	ENSG00000221978	81669	CCNL2	A_24_P376339	-0.848186	8.65589	-6.30666	1.21972e-06	0.0303124	4.90409	VAC 8 hpi
A_33_P3239849	NM_201397	ENSG00000233276	2876	GPX1	A_33_P3239849	-0.846758	13.5052	-6.85455	3.11706e-07	0.00774651	6.28171	VAC 8 hpi
A_33_P3389153	NM_005990	ENSG00000072786	6793	STK10	A_33_P3389153	-0.846456	8.25231	-8.50248	6.43951e-09	0.000160035	10.2118	VAC 8 hpi
A_33_P3227443	NM_175900	ENSG00000185905	283897	C16orf54	A_33_P3227443	-0.844523	8.11212	-6.18827	1.64495e-06	0.0408804	4.60256	VAC 8 hpi
A_33_P3296707	NM_001078173	ENSG00000212747	441518	RTL8B	A_33_P3296707	-0.844278	6.43368	-6.11527	1.97951e-06	0.0491948	4.41601	VAC 8 hpi
A_19_P00315717	NM_001145191	ENSG00000237765	285550	FAM200B	A_33_P3411145	-0.843819	8.85393	-6.99066	2.23299e-07	0.00554941	6.61898	VAC 8 hpi
A_23_P145657	NM_012447	ENSG00000066923	10734	STAG3	A_23_P145657	-0.843018	10.1954	-7.02707	2.04315e-07	0.00507765	6.70884	VAC 8 hpi
A_23_P500381	NM_019859	ENSG00000148680	3363	HTR7	A_23_P500381	-0.840934	7.51499	-6.09189	2.10062e-06	0.0522047	4.35619	VAC 8 hpi
A_33_P3417150	NM_002563	ENSG00000169860	5028	P2RY1	A_23_P382835	-0.840133	5.5425	-6.50177	7.4746e-07	0.0185759	5.39818	VAC 8 hpi
A_33_P3331366	NM_005082	ENSG00000121060	7706	TRIM25	A_33_P3331366	-0.838951	11.0778	-8.34633	9.15966e-09	0.000227636	9.85436	VAC 8 hpi
A_33_P3354564	NM_001083112	ENSG00000115159	2820	GPD2	A_33_P3354564	-0.838275	7.905	-6.36261	1.05949e-06	0.0263303	5.04614	VAC 8 hpi
A_24_P282578	NM_003145	ENSG00000163479	6746	SSR2	A_24_P282578	-0.837565	10.6858	-6.66637	4.9612e-07	0.0123296	5.81206	VAC 8 hpi
A_33_P3363560	NM_001136216	ENSG00000171729	55092	TMEM51	A_33_P3363560	-0.836706	10.8287	-10.3458	1.27933e-10	3.1794e-06	14.1875	VAC 8 hpi
A_23_P117082	NM_015987	ENSG00000013583	50865	HEBP1	A_23_P117082	-0.83624	11.3778	-6.51653	7.20399e-07	0.0179034	5.4354	VAC 8 hpi
A_23_P68730	NM_003681	ENSG00000160209	8566	PDXK	A_23_P68730	-0.835062	11.1135	-7.79618	3.25251e-08	0.000808314	8.56958	VAC 8 hpi
A_23_P80342	NM_006116	ENSG00000100324	10454	TAB1		-0.834998	6.95367	-7.20808	1.31686e-07	0.00327266	7.15327	VAC 8 hpi
A_23_P36647	NM_177441	ENSG00000168591	79089	TMUB2	A_23_P36647	-0.83404	8.88394	-7.50614	6.44653e-08	0.00160209	7.87647	VAC 8 hpi
A_23_P57856	NM_001130845	ENSG00000113916	604	BCL6		-0.833415	9.72019	-8.93074	2.49092e-09	6.19043e-05	11.1753	VAC 8 hpi
A_23_P77328	NM_005258	ENSG00000137880	2644	GCHFR	A_23_P77328	-0.833374	9.94863	-8.73117	3.86609e-09	9.608e-05	10.7293	VAC 8 hpi
A_33_P3399267	NM_172200	ENSG00000134470	3601	IL15RA	A_33_P3399267	-0.83271	5.29905	-6.13296	1.89255e-06	0.0470337	4.46127	VAC 8 hpi
A_33_P3380101	NM_018067	ENSG00000116871	55700	MAP7D1	A_32_P22401	-0.832624	10.9755	-7.39502	8.40228e-08	0.00208813	7.60814	VAC 8 hpi
A_23_P52219	NM_006459	ENSG00000107566	10613	ERLIN1	A_23_P52219	-0.83256	6.52615	-6.89464	2.82475e-07	0.00702008	6.38126	VAC 8 hpi
A_24_P234415	NM_003149	ENSG00000144681	6769	STAC	A_24_P234415	-0.83174	6.86328	-6.69107	4.6665e-07	0.0115972	5.87392	VAC 8 hpi
A_33_P3242623	NM_014331	ENSG00000151012	23657	SLC7A11	A_33_P3242623	-0.831494	10.5164	-7.4745	6.95055e-08	0.00172735	7.80022	VAC 8 hpi
A_23_P39517	NM_018079	ENSG00000068784	55133	SRBD1	A_23_P39517	-0.831068	7.37489	-8.12932	1.50276e-08	0.000373466	9.3523	VAC 8 hpi
A_33_P3359268	NM_006339	ENSG00000064961	10362	HMG20B	A_33_P3394599	-0.830487	13.4151	-8.06907	1.72609e-08	0.000428969	9.21181	VAC 8 hpi
A_23_P151159	NM_032300	ENSG00000139437	84260	TCHP	A_23_P151159	-0.830303	7.17316	-7.80906	3.15605e-08	0.000784341	8.60009	VAC 8 hpi
A_23_P40453	NM_001236	ENSG00000159231	874	CBR3	A_23_P40453	-0.829666	8.87123	-9.33016	1.04977e-09	2.60888e-05	12.0521	VAC 8 hpi
A_23_P200056	NM_023018	ENSG00000008130	65220	NADK	A_24_P389994	-0.829325	9.0419	-8.25862	1.11805e-08	0.000277857	9.65218	VAC 8 hpi
A_24_P8220	NM_004807	ENSG00000136720	9394	HS6ST1	A_24_P8220	-0.829305	10.392	-7.50658	6.43978e-08	0.00160041	7.87753	VAC 8 hpi
A_24_P115621	NM_004096	ENSG00000148730	1979	EIF4EBP2	A_23_P115922	-0.8288	9.14676	-7.75453	3.58584e-08	0.000891152	8.47071	VAC 8 hpi
A_23_P423197	NM_002957	ENSG00000186350	6256	RXRA	A_23_P423197	-0.828546	11.3902	-9.08079	1.79602e-09	4.46346e-05	11.5072	VAC 8 hpi
A_23_P17706	NM_014339	ENSG00000177663	23765	IL17RA	A_33_P3540143	-0.8275	9.31751	-6.89789	2.8023e-07	0.00696427	6.38933	VAC 8 hpi
A_33_P3272563	NM_004808	ENSG00000152465	9397	NMT2	A_23_P138693	-0.827042	6.83733	-7.20609	1.32319e-07	0.0032884	7.14841	VAC 8 hpi
A_23_P106562	NM_000512	ENSG00000141012	2588	GALNS	A_23_P106562	-0.826959	8.04372	-6.38413	1.0037e-06	0.0249439	5.10071	VAC 8 hpi
A_24_P102821	NM_000952	ENSG00000169403	5724	PTAFR	A_24_P102821	-0.826784	7.95243	-6.96415	2.38247e-07	0.00592092	6.55345	VAC 8 hpi
A_23_P30655	NM_004556	ENSG00000146232	4794	NFKBIE	A_23_P30655	-0.82636	11.4137	-7.21107	1.30738e-07	0.0032491	7.16058	VAC 8 hpi
A_23_P97195	NM_019557	ENSG00000117640	56181	MTFR1L	A_23_P97195	-0.826145	8.0835	-6.34098	1.11873e-06	0.0278028	4.99125	VAC 8 hpi
A_24_P322847	NM_001018050	ENSG00000100413	171568	POLR3H	A_24_P322847	-0.825922	9.99433	-7.25818	1.16694e-07	0.00290009	7.2756	VAC 8 hpi
A_23_P217109	NM_001860	ENSG00000136867	1318	SLC31A2	A_23_P217109	-0.825588	9.86606	-6.5631	6.41378e-07	0.0159395	5.5527	VAC 8 hpi
A_24_P64362	NM_017787	ENSG00000166272	54838	WBP1L	A_24_P64362	-0.824242	7.68006	-6.61006	5.70599e-07	0.0141805	5.67078	VAC 8 hpi
A_33_P3219279	NM_032452	ENSG00000092051	84502	JPH4	A_33_P3219279	-0.82407	7.17451	-6.62087	5.55469e-07	0.0138045	5.69792	VAC 8 hpi
A_23_P329573	NM_000211	ENSG00000160255	3689	ITGB2	A_23_P329573	-0.823694	11.8781	-8.33285	9.44414e-09	0.000234706	9.82334	VAC 8 hpi
A_23_P81912	NM_178014	ENSG00000224156	203068	TUBB	A_23_P81912	-0.823258	12.0287	-7.186	1.38904e-07	0.00345205	7.09926	VAC 8 hpi
A_23_P502678	NM_031940	ENSG00000169490	83877	TM2D2	A_23_P502678	-0.82274	9.55658	-8.99007	2.18796e-09	5.43751e-05	11.3069	VAC 8 hpi
A_33_P3252043	NM_000918	ENSG00000185624	5034	P4HB	A_23_P107412	-0.822542	14.1212	-7.37856	8.7398e-08	0.00217202	7.56826	VAC 8 hpi
A_33_P3256347	NM_012459	ENSG00000150779	26521	TIMM8B	A_23_P98382	-0.821801	12.1371	-6.86237	3.05768e-07	0.00759894	6.30116	VAC 8 hpi
A_24_P143440	NM_014183	ENSG00000125971	83658	DYNLRB1	A_24_P143440	-0.821254	9.90767	-8.21599	1.23223e-08	0.000306234	9.55356	VAC 8 hpi
A_23_P19333	NM_018643	ENSG00000124731	54210	TREM1	A_33_P3319905	-0.82117	6.38893	-6.39732	9.71013e-07	0.0241316	5.13411	VAC 8 hpi
A_23_P4572	NM_006471	ENSG00000101608	10627	MYL12A	A_23_P4572	-0.820691	12.7728	-6.42415	9.07779e-07	0.0225601	5.20206	VAC 8 hpi
A_23_P115922	NM_004096	ENSG00000148730	1979	EIF4EBP2	A_23_P115922	-0.820349	11.244	-8.83903	3.04649e-09	7.57114e-05	10.9711	VAC 8 hpi
A_23_P129246	NM_025201	ENSG00000241839	80301	PLEKHO2	A_23_P129246	-0.820075	10.5554	-7.22263	1.2714e-07	0.00315969	7.18882	VAC 8 hpi
A_23_P132405	NM_014049	ENSG00000177646	28976	ACAD9	A_23_P132405	-0.819992	10.911	-6.34561	1.10576e-06	0.0274804	5.00302	VAC 8 hpi
A_24_P65910	NM_018244	ENSG00000101019	55245	UQCC1	A_23_P210948	-0.819546	9.22463	-7.38482	8.60986e-08	0.00213972	7.58343	VAC 8 hpi
A_23_P397376	NM_001031804	ENSG00000178573	4094	MAF	A_23_P397376	-0.819523	10.3269	-6.52331	7.08305e-07	0.0176028	5.45249	VAC 8 hpi
A_33_P3220837	NM_005461	ENSG00000204103	9935	MAFB	A_33_P3220837	-0.818817	12.2463	-8.70928	4.05833e-09	0.000100858	10.6801	VAC 8 hpi
A_23_P36397	NM_000785	ENSG00000111012	1594	CYP27B1	A_23_P36397	-0.818446	6.7386	-6.41193	9.36052e-07	0.0232628	5.17111	VAC 8 hpi
A_33_P3350056	NM_005952	ENSG00000187193	4501	MT1X	A_33_P3236868	-0.81821	11.7021	-6.41969	9.17989e-07	0.0228139	5.19077	VAC 8 hpi
A_33_P3245908	NM_001010863	ENSG00000204161	170371	TMEM273	A_33_P3245908	-0.817929	8.10217	-6.19875	1.60187e-06	0.0398097	4.62931	VAC 8 hpi
A_24_P236235	NM_013231	ENSG00000185070	23768	FLRT2	A_24_P236235	-0.815225	5.55896	-6.98528	2.26255e-07	0.00562288	6.60568	VAC 8 hpi
A_33_P3310929	NM_003474	ENSG00000148848	8038	ADAM12	A_33_P3310929	-0.81507	7.26068	-6.90734	2.7381e-07	0.00680472	6.41277	VAC 8 hpi
A_23_P103149	NM_001098	ENSG00000100412	50	ACO2	A_23_P103149	-0.815036	11.5894	-8.03521	1.86627e-08	0.000463804	9.13265	VAC 8 hpi
A_23_P13797	NM_024738	ENSG00000111412	79794	SPRING1	A_23_P13797	-0.812558	7.10616	-6.14432	1.83877e-06	0.0456971	4.49032	VAC 8 hpi
A_23_P203957	NM_175861	ENSG00000133687	83857	TMTC1	A_32_P2452	-0.812056	7.49703	-6.37162	1.03575e-06	0.0257406	5.06899	VAC 8 hpi
A_33_P3342917	NM_004710	ENSG00000108639	9144	SYNGR2	A_33_P3342917	-0.810163	7.78392	-9.47519	7.71013e-10	1.91612e-05	12.3653	VAC 8 hpi
A_23_P157809	NM_012212	ENSG00000106853	22949	PTGR1	A_23_P157809	-0.809529	9.50303	-6.30093	1.23746e-06	0.0307534	4.88953	VAC 8 hpi
A_24_P98047	NM_018593	ENSG00000112394	117247	SLC16A10	A_33_P3308512	-0.809201	5.62543	-6.24088	1.43998e-06	0.0357864	4.7367	VAC 8 hpi
A_23_P68106	NM_021103	ENSG00000034510	9168	TMSB10	A_23_P68106	-0.809123	14.2256	-8.85554	2.93782e-09	7.30108e-05	11.0079	VAC 8 hpi
A_23_P31224	NM_178273	ENSG00000085514	29992	PILRA	A_23_P31224	-0.808592	9.10089	-6.62303	5.52491e-07	0.0137305	5.70335	VAC 8 hpi
A_23_P146367	NM_032310	ENSG00000165233	84270	CARD19	A_23_P146367	-0.808383	11.6059	-7.954	2.25202e-08	0.000559671	8.94218	VAC 8 hpi
A_24_P30923	NM_003498	ENSG00000184602	8303	SNN	A_24_P30923	-0.807203	8.88684	-8.98805	2.19763e-09	5.46156e-05	11.3025	VAC 8 hpi
A_23_P845	NM_032174	ENSG00000158882	84134	TOMM40L	A_23_P845	-0.806158	9.21443	-7.80708	3.17069e-08	0.00078798	8.5954	VAC 8 hpi
A_24_P378987	NM_145177	ENSG00000292338	207063	DHRSX	A_24_P378987	-0.805873	9.71326	-8.21644	1.23097e-08	0.000305922	9.5546	VAC 8 hpi
A_24_P252078	NM_007047	ENSG00000186470	11118	BTN3A2	A_24_P252078	-0.805752	9.08212	-8.97862	2.24333e-09	5.57513e-05	11.2816	VAC 8 hpi
A_24_P259276	NM_207340	ENSG00000174165	254359	ZDHHC24	A_24_P259276	-0.805604	9.46074	-8.34887	9.10722e-09	0.000226333	9.86019	VAC 8 hpi
A_33_P3298024	NM_001144070	ENSG00000108846	8714	ABCC3	A_33_P3298024	-0.805175	8.84179	-6.98078	2.28754e-07	0.00568499	6.59457	VAC 8 hpi
A_24_P310894	NM_006135	ENSG00000116489	829	CAPZA1	A_24_P310894	-0.805071	11.9278	-7.06721	1.8529e-07	0.00460484	6.80772	VAC 8 hpi
A_23_P340333	NM_033397	ENSG00000148841	85450	ITPRIP	A_23_P340333	-0.804575	10.0204	-6.99163	2.22773e-07	0.00553637	6.62136	VAC 8 hpi
A_23_P141429	NM_016428	ENSG00000108798	51225	ABI3	A_23_P141429	-0.804217	6.74912	-6.4197	9.17966e-07	0.0228133	5.1908	VAC 8 hpi
A_24_P36745	NM_144970	ENSG00000185753	159013	CXorf38	A_24_P36745	-0.803396	8.66671	-7.29805	1.06018e-07	0.00263477	7.37272	VAC 8 hpi
A_32_P4364	NM_005745	ENSG00000185825	10134	BCAP31		-0.80268	13.5896	-7.51438	6.3215e-08	0.00157102	7.8963	VAC 8 hpi
A_23_P200792	NM_024408	ENSG00000134250	4853	NOTCH2	A_33_P3258824	-0.802427	11.7408	-7.34564	9.45709e-08	0.00235028	7.4884	VAC 8 hpi
A_23_P423389	NM_006368	ENSG00000107175	10488	CREB3		-0.8024	8.5476	-7.79293	3.27734e-08	0.000814484	8.56188	VAC 8 hpi
A_33_P3211213	NM_001282332	ENSG00000275165	79042	TSEN34	A_33_P3211213	-0.800731	11.8406	-7.56808	5.56509e-08	0.00138304	8.0254	VAC 8 hpi
A_24_P152968	NM_001353	ENSG00000187134	1645	AKR1C1	A_24_P152968	-0.799325	7.76551	-6.466	8.17429e-07	0.0203148	5.30785	VAC 8 hpi
A_23_P128919	NM_002306	ENSG00000131981	3958	LGALS3	A_23_P128919	-0.798314	14.845	-6.47341	8.02391e-07	0.019941	5.3266	VAC 8 hpi
A_23_P7791	NM_024576	ENSG00000119900	79627	OGFRL1	A_19_P00804357	-0.797418	10.0161	-7.98794	2.08173e-08	0.000517351	9.02189	VAC 8 hpi
A_24_P107941	NM_024598	ENSG00000103005	79650	USB1	A_24_P107941	-0.797178	10.9448	-7.58022	5.40736e-08	0.00134384	8.05452	VAC 8 hpi
A_19_P00315506	NM_001162893	ENSG00000235750	9674	KIAA0040	A_24_P79617	-0.796913	7.56856	-9.09783	1.73086e-09	4.30153e-05	11.5447	VAC 8 hpi
A_24_P295010	NM_004155	ENSG00000170542	5272	SERPINB9	A_24_P295010	-0.79611	8.27392	-6.49571	7.58875e-07	0.0188596	5.38288	VAC 8 hpi
A_33_P3248982	NM_012306	ENSG00000135472	23017	FAIM2	A_33_P3248982	-0.795886	7.53366	-7.67682	4.30444e-08	0.00106974	8.28563	VAC 8 hpi
A_33_P3326682	NM_003001	ENSG00000143252	6391	SDHC	A_33_P3410724	-0.795799	7.21668	-6.16352	1.75142e-06	0.0435263	4.53936	VAC 8 hpi
A_33_P3295108	NM_198141	ENSG00000214013	2595	GANC	A_33_P3295108	-0.795064	7.56365	-7.02918	2.03268e-07	0.00505161	6.71404	VAC 8 hpi
A_23_P408768	NM_032482	ENSG00000104885	84444	DOT1L	A_23_P408768	-0.794183	8.17552	-8.08195	1.67566e-08	0.000416435	9.24188	VAC 8 hpi
A_23_P212458	NM_013336	ENSG00000058262	29927	SEC61A1	A_23_P212458	-0.793748	9.42729	-6.15169	1.80474e-06	0.0448513	4.50914	VAC 8 hpi
A_33_P3268304	NM_001161404	ENSG00000072163	55679	LIMS2	A_33_P3268304	-0.792349	10.7213	-8.28044	1.06383e-08	0.000264384	9.70258	VAC 8 hpi
A_32_P22401	NM_018067	ENSG00000116871	55700	MAP7D1	A_32_P22401	-0.79201	11.7943	-6.26395	1.35848e-06	0.0337609	4.79544	VAC 8 hpi
A_23_P201035	NM_001005741	ENSG00000262446	2629	GBA1	A_23_P201035	-0.790811	9.80986	-7.87003	2.73742e-08	0.000680304	8.74432	VAC 8 hpi
A_23_P316381	NM_003501	ENSG00000087008	8310	ACOX3	A_23_P316381	-0.790756	7.84943	-6.74225	4.11136e-07	0.0102176	6.00189	VAC 8 hpi
A_23_P13554	NM_001007027	ENSG00000159063	79053	ALG8	A_23_P13554	-0.790541	11.4119	-8.2452	1.15277e-08	0.000286485	9.62116	VAC 8 hpi
A_23_P201808	NM_003713	ENSG00000162407	8613	PLPP3	A_23_P201808	-0.790312	10.0702	-6.8458	3.18487e-07	0.00791503	6.25996	VAC 8 hpi
A_24_P56130	NM_079423	ENSG00000092841	4637	MYL6		-0.790282	13.8284	-6.45739	8.3524e-07	0.0207574	5.2861	VAC 8 hpi
A_23_P156739	NM_032340	ENSG00000137288	84300	UQCC2	A_23_P156739	-0.790146	11.1082	-8.74904	3.71601e-09	9.23504e-05	10.7695	VAC 8 hpi
A_23_P109593	NM_014346	ENSG00000054611	25771	TBC1D22A	A_23_P109593	-0.78986	8.27076	-7.56959	5.54522e-08	0.0013781	8.02902	VAC 8 hpi
A_24_P96403	NM_001001890	ENSG00000159216	861	RUNX1	A_24_P96403	-0.789019	9.51016	-7.84834	2.87942e-08	0.000715594	8.69306	VAC 8 hpi
A_24_P284324	NM_017728	ENSG00000109066	54868	TMEM104	A_24_P284324	-0.788931	9.66556	-8.16345	1.38961e-08	0.000345346	9.43167	VAC 8 hpi
A_23_P384499	NM_020761	ENSG00000141564	57521	RPTOR	A_23_P384499	-0.788231	9.83944	-6.72007	4.34309e-07	0.0107935	5.94648	VAC 8 hpi
A_33_P3407042	NM_080605	ENSG00000176022	126792	B3GALT6	A_33_P3407042	-0.786778	9.50519	-7.2047	1.32766e-07	0.0032995	7.145	VAC 8 hpi
A_23_P75978	NM_030813	ENSG00000162129	81570	CLPB	A_23_P75978	-0.786286	8.52273	-7.99985	2.02517e-08	0.000503295	9.04981	VAC 8 hpi
A_23_P109345	NM_004339	ENSG00000183255	754	PTTG1IP	A_23_P109345	-0.786238	12.1319	-7.66291	4.44783e-08	0.00110537	8.25243	VAC 8 hpi
A_24_P296698	NM_145109	ENSG00000034152	5606	MAP2K3	A_24_P296698	-0.786212	12.0485	-7.74685	3.65103e-08	0.000907355	8.45245	VAC 8 hpi
A_23_P90626	NM_004288	ENSG00000115165	9595	CYTIP	A_23_P90626	-0.784586	9.46317	-7.45366	7.30447e-08	0.00181531	7.74993	VAC 8 hpi
A_23_P70688	NM_004271	ENSG00000112799	9450	LY86	A_23_P70688	-0.784353	9.66774	-8.11004	1.57079e-08	0.000390373	9.30741	VAC 8 hpi
A_23_P358009	NM_015291	ENSG00000116138	23341	DNAJC16	A_23_P358009	-0.783621	7.28457	-6.75436	3.99008e-07	0.00991614	6.03215	VAC 8 hpi
A_33_P3416286	NM_006047	ENSG00000244462	10137	RBM12	A_23_P502832	-0.783564	7.43635	-7.02217	2.06771e-07	0.00513866	6.69676	VAC 8 hpi
A_24_P322474	NM_006202	ENSG00000065989	5141	PDE4A	A_33_P3395876	-0.783422	10.698	-7.39114	8.4807e-08	0.00210762	7.59873	VAC 8 hpi
A_24_P928217	NM_024293	ENSG00000144567	79137	RETREG2	A_23_P142688	-0.783121	7.29706	-7.50123	6.52216e-08	0.00162089	7.86465	VAC 8 hpi
A_23_P38427	NM_032932	ENSG00000131242	84440	RAB11FIP4	A_23_P38427	-0.782834	7.81159	-6.11349	1.98848e-06	0.0494177	4.41146	VAC 8 hpi
A_33_P3222203	NM_148962	ENSG00000162881	165140	OXER1	A_33_P3222203	-0.781734	8.29753	-6.71663	4.38028e-07	0.0108859	5.93787	VAC 8 hpi
A_24_P915007	NM_052876	ENSG00000160877	112939	NACC1	A_24_P915007	-0.781293	11.0021	-8.07843	1.6893e-08	0.000419824	9.23366	VAC 8 hpi
A_23_P321703	NM_004049	ENSG00000140379	597	BCL2A1	A_23_P152002	-0.780922	10.5298	-7.30579	1.04064e-07	0.0025862	7.39155	VAC 8 hpi
A_33_P3279431	NM_001007024	ENSG00000108587	9527	GOSR1		-0.780783	8.13936	-7.21091	1.30788e-07	0.00325033	7.1602	VAC 8 hpi
A_33_P3299829	NM_002695	ENSG00000099817	5434	POLR2E	A_33_P3299829	-0.780461	12.4982	-8.6724	4.40477e-09	0.000109467	10.597	VAC 8 hpi
A_33_P3212112	NM_001042496	ENSG00000140199	9990	SLC12A6		-0.7801	7.80309	-7.09083	1.74947e-07	0.00434778	6.86583	VAC 8 hpi
A_33_P3284404	NM_145731	ENSG00000100321	9145	SYNGR1	A_33_P3379091	-0.780096	8.90519	-7.50804	6.41743e-08	0.00159486	7.88105	VAC 8 hpi
A_24_P160001	NM_054014	ENSG00000088832	2280	FKBP1A	A_32_P50522	-0.778546	8.92864	-6.10479	2.03288e-06	0.0505212	4.38921	VAC 8 hpi
A_23_P210515	NM_020967	ENSG00000124160	57727	NCOA5	A_23_P315843	-0.778375	6.5461	-6.20629	1.57161e-06	0.0390576	4.64853	VAC 8 hpi
A_24_P89701	NM_000883	ENSG00000106348	3614	IMPDH1	A_24_P89701	-0.778239	13.2664	-7.71961	3.89218e-08	0.000967283	8.38764	VAC 8 hpi
A_23_P137016	NM_002970	ENSG00000130066	6303	SAT1	A_23_P137016	-0.77817	12.831	-6.18717	1.64954e-06	0.0409944	4.59975	VAC 8 hpi
A_23_P112241	NM_012266	ENSG00000137094	25822	DNAJB5	A_23_P112241	-0.777443	9.30462	-8.0615	1.75645e-08	0.000436514	9.19414	VAC 8 hpi
A_33_P3233550	NM_020532	ENSG00000115310	57142	RTN4	A_33_P3233550	-0.777174	14.4981	-6.55499	6.54476e-07	0.016265	5.53229	VAC 8 hpi
A_23_P101246	NM_001163922	ENSG00000186806	147645	VSIG10L	A_23_P101246	-0.776751	7.31393	-9.4416	8.27945e-10	2.05761e-05	12.293	VAC 8 hpi
A_23_P31873	NM_001002814	ENSG00000156675	80223	RAB11FIP1	A_33_P3232798	-0.77621	9.79459	-6.62443	5.50579e-07	0.013683	5.70686	VAC 8 hpi
A_23_P62807	NM_016002	ENSG00000143653	51097	SCCPDH	A_23_P62807	-0.775747	11.3902	-6.08397	2.14335e-06	0.0532665	4.33591	VAC 8 hpi
A_33_P3212490	NM_001195573	ENSG00000100697	23405	DICER1		-0.7754	9.27606	-6.52515	7.05056e-07	0.0175221	5.45713	VAC 8 hpi
A_24_P179816	NM_024330	ENSG00000263163	11000	SLC27A3	A_24_P179816	-0.774424	10.1128	-6.40068	9.62845e-07	0.0239286	5.14264	VAC 8 hpi
A_23_P146084	NM_000637	ENSG00000104687	2936	GSR	A_32_P31618	-0.774203	9.31245	-7.33946	9.59833e-08	0.00238538	7.47339	VAC 8 hpi
A_23_P25684	NM_016026	ENSG00000072042	51109	RDH11	A_23_P25684	-0.77379	11.4746	-7.40754	8.15452e-08	0.00202656	7.63845	VAC 8 hpi
A_33_P3298535	NM_080748	ENSG00000125995	140823	ROMO1	A_23_P143414	-0.772945	12.9211	-7.18915	1.3785e-07	0.00342586	7.10697	VAC 8 hpi
A_33_P3318671	NM_007260	ENSG00000011009	11313	LYPLA2	A_33_P3258510	-0.772234	12.059	-6.7987	3.57652e-07	0.00888837	6.14273	VAC 8 hpi
A_33_P3271323	NM_012249	ENSG00000119729	23433	RHOQ	A_33_P3327921	-0.77197	11.0373	-6.39009	9.88785e-07	0.0245733	5.11581	VAC 8 hpi
A_23_P391689	NM_001171155	ENSG00000229833	100131801	PET100	A_23_P391689	-0.771447	12.1252	-8.55597	5.71149e-09	0.000141942	10.3335	VAC 8 hpi
A_33_P3277447	NM_000112	ENSG00000155850	1836	SLC26A2	A_33_P3277447	-0.770829	8.56314	-6.61702	5.60814e-07	0.0139374	5.68825	VAC 8 hpi
A_33_P3274851	NM_001862	ENSG00000291596	1329	COX5B	A_33_P3274851	-0.770747	12.9366	-6.26419	1.35765e-06	0.0337403	4.79606	VAC 8 hpi
A_23_P83098	NM_000689	ENSG00000165092	216	ALDH1A1	A_23_P83098	-0.7706	9.48602	-6.28487	1.28861e-06	0.0320245	4.84869	VAC 8 hpi
A_24_P132787	NM_021252	ENSG00000099246	22931	RAB18	A_24_P132787	-0.76992	8.80587	-8.8357	3.0689e-09	7.62684e-05	10.9636	VAC 8 hpi
A_23_P85164	NM_006730	ENSG00000013563	1774	DNASE1L1	A_23_P85164	-0.769228	8.64033	-7.3969	8.3647e-08	0.00207879	7.61268	VAC 8 hpi
A_23_P128532	NM_152318	ENSG00000151131	121053	NOPCHAP1	A_23_P128532	-0.768777	9.69423	-6.84511	3.19025e-07	0.00792841	6.25825	VAC 8 hpi
A_33_P3244347	NM_001040716	ENSG00000173599	5091	PC	A_33_P3244347	-0.768756	10.0467	-7.45244	7.32566e-08	0.00182057	7.74699	VAC 8 hpi
A_33_P3375368	NM_001195381	ENSG00000178623	2859	GPR35	A_33_P3375368	-0.768651	7.97142	-6.32804	1.15578e-06	0.0287234	4.95839	VAC 8 hpi
A_23_P30745	NM_014623	ENSG00000124733	4201	MEA1	A_23_P30745	-0.768595	11.1167	-6.58566	6.06321e-07	0.0150683	5.60946	VAC 8 hpi
A_24_P940921	NM_015046	ENSG00000107290	23064	SETX	A_24_P940921	-0.768101	9.07147	-7.89722	2.56947e-08	0.000638564	8.8085	VAC 8 hpi
A_23_P54376	NM_004809	ENSG00000067221	9399	STOML1	A_23_P54376	-0.767138	9.61332	-7.39366	8.42971e-08	0.00209495	7.60484	VAC 8 hpi
A_23_P204269	NM_006313	ENSG00000135655	9958	USP15	A_23_P204269	-0.766656	7.12774	-7.14155	1.54686e-07	0.00384425	6.99037	VAC 8 hpi
A_23_P105592	NM_000431	ENSG00000110921	4598	MVK	A_23_P105592	-0.766475	11.9057	-6.53873	6.81556e-07	0.016938	5.49136	VAC 8 hpi
A_33_P3365357	NM_033158	ENSG00000068001	8692	HYAL2	A_33_P3365357	-0.765751	12.16	-8.84449	3.01012e-09	7.48076e-05	10.9833	VAC 8 hpi
A_24_P95439	NM_001014437	ENSG00000278191	833	CARS1	A_24_P95439	-0.765508	7.50286	-6.83932	3.23602e-07	0.00804216	6.24385	VAC 8 hpi
A_24_P89971	NM_033161	ENSG00000280951	6836	SURF4	A_24_P89971	-0.765472	10.7056	-7.06057	1.88308e-07	0.00467983	6.79137	VAC 8 hpi
A_33_P3408898	NM_001008739	ENSG00000221821	441150	PEX39	A_32_P149174	-0.765372	8.79213	-6.08199	2.15416e-06	0.0535352	4.33084	VAC 8 hpi
A_23_P4036	NM_018469	ENSG00000136478	55852	TEX2	A_23_P4036	-0.763965	8.66719	-7.43413	7.65269e-08	0.00190185	7.70276	VAC 8 hpi
A_33_P3318122	NM_020314	ENSG00000103544	57020	VPS35L	A_33_P3318122	-0.763368	7.3705	-6.4008	9.62564e-07	0.0239216	5.14293	VAC 8 hpi
A_23_P52761	NM_002423	ENSG00000137673	4316	MMP7	A_23_P52761	-0.762673	5.27876	-7.05357	1.91543e-07	0.00476023	6.77414	VAC 8 hpi
A_23_P24723	NM_016464	ENSG00000149483	51524	TMEM138	A_23_P24723	-0.762624	9.40618	-7.81521	3.111e-08	0.000773145	8.61467	VAC 8 hpi
A_23_P215265	NM_007353	ENSG00000146535	2768	GNA12	A_23_P215265	-0.762498	7.93775	-7.17326	1.43253e-07	0.00356012	7.06807	VAC 8 hpi
A_33_P3218356	NM_020141	ENSG00000215717	56900	TMEM167B	A_32_P73217	-0.76179	8.51502	-7.92358	2.41677e-08	0.000600615	8.87061	VAC 8 hpi
A_23_P74928	NM_001531	ENSG00000153029	3140	MR1	A_23_P74928	-0.761776	6.93982	-6.55091	6.61165e-07	0.0164313	5.52202	VAC 8 hpi
A_23_P255057	NM_017945	ENSG00000138459	55032	SLC35A5	A_23_P255057	-0.760396	7.39784	-6.44612	8.59138e-07	0.0213513	5.25763	VAC 8 hpi
A_23_P57036	NM_001250	ENSG00000101017	958	CD40	A_23_P57036	-0.759971	7.99484	-8.52851	6.07411e-09	0.000150954	10.271	VAC 8 hpi
A_33_P3242080	NM_018332	ENSG00000168872	55308	DDX19A	A_33_P3242080	-0.759913	9.77682	-7.55961	5.67794e-08	0.00141108	8.00506	VAC 8 hpi
A_33_P3242543	NM_001270458	ENSG00000189221	4128	MAOA	A_33_P3242543	-0.759277	8.87285	-7.2589	1.16494e-07	0.00289511	7.27734	VAC 8 hpi
A_23_P56314	NM_006830	ENSG00000127540	10975	UQCR11	A_23_P56314	-0.758369	13.9152	-7.19715	1.35211e-07	0.00336027	7.12653	VAC 8 hpi
A_23_P204702	NM_003217	ENSG00000139644	7009	TMBIM6	A_24_P355876	-0.758237	12.3005	-8.32152	9.68999e-09	0.000240816	9.79728	VAC 8 hpi
A_33_P3805090	NM_020840	ENSG00000052795	57600	FNIP2		-0.758023	9.56123	-6.98552	2.26118e-07	0.00561949	6.60629	VAC 8 hpi
A_33_P3691916	NM_014883	ENSG00000138640	10144	FAM13A	A_33_P3691916	-0.758002	6.99713	-6.09834	2.06647e-06	0.0513559	4.3727	VAC 8 hpi
A_33_P3369452	NM_001283106	ENSG00000183597	128989	TANGO2	A_33_P3369452	-0.757577	8.33884	-6.60719	5.74688e-07	0.0142821	5.66357	VAC 8 hpi
A_33_P3350828	NM_021235	ENSG00000127527	58513	EPS15L1	A_33_P3350828	-0.755951	8.32456	-6.87872	2.93734e-07	0.00729988	6.34175	VAC 8 hpi
A_33_P3360728	NM_000713	ENSG00000090013	645	BLVRB	A_33_P3360728	-0.755936	13.2474	-7.79346	3.27334e-08	0.00081349	8.56311	VAC 8 hpi
A_33_P3288023	NM_016453	ENSG00000213672	51517	NCKIPSD	A_33_P3288023	-0.754827	6.85294	-6.06796	2.23243e-06	0.0554803	4.2949	VAC 8 hpi
A_32_P116660	NM_198557	ENSG00000184898	375287	RBM43	A_32_P116660	-0.754431	6.64664	-6.16007	1.76678e-06	0.0439081	4.53056	VAC 8 hpi
A_23_P39840	NM_006634	ENSG00000168899	10791	VAMP5	A_23_P39840	-0.754087	8.64063	-6.13669	1.87472e-06	0.0465904	4.47081	VAC 8 hpi
A_23_P101374	NM_030622	ENSG00000167600	29785	CYP2S1	A_23_P101374	-0.753555	7.21062	-7.13994	1.55289e-07	0.00385924	6.98643	VAC 8 hpi
A_24_P295806	NM_023947	ENSG00000177830	66005	CHID1	A_24_P295806	-0.752837	8.43938	-6.10138	2.05055e-06	0.0509602	4.38049	VAC 8 hpi
A_23_P202587	NM_018330	ENSG00000187164	57698	SHTN1	A_23_P202587	-0.752706	9.2952	-6.51229	7.28072e-07	0.0180941	5.4247	VAC 8 hpi
A_23_P168211	NM_030796	ENSG00000154978	81552	VOPP1	A_23_P168211	-0.752286	10.7793	-6.53345	6.90607e-07	0.017163	5.47804	VAC 8 hpi
A_23_P142708	NM_030805	ENSG00000114988	81562	LMAN2L	A_23_P142708	-0.751602	8.65255	-6.10014	2.05704e-06	0.0511215	4.37731	VAC 8 hpi
A_33_P3377060	NM_003144	ENSG00000124783	6745	SSR1	A_33_P3377060	-0.749383	12.1042	-6.52804	6.99991e-07	0.0173962	5.46441	VAC 8 hpi
A_33_P3389942	NM_017838	ENSG00000145912	55651	NHP2	A_33_P3389942	-0.749219	12.4979	-8.00946	1.98065e-08	0.000492231	9.07235	VAC 8 hpi
A_33_P3381751	NM_003253	ENSG00000156299	7074	TIAM1	A_33_P3381751	-0.748689	9.76432	-7.99281	2.05841e-08	0.000511555	9.03331	VAC 8 hpi
A_23_P1782	NM_002231	ENSG00000085117	3732	CD82	A_23_P1782	-0.748599	9.71036	-6.15089	1.8084e-06	0.0449425	4.50709	VAC 8 hpi
A_32_P19716	NM_001080470	ENSG00000143067	90874	ZNF697	A_33_P3240727	-0.747985	8.1018	-7.16716	1.45383e-07	0.00361306	7.05313	VAC 8 hpi
A_33_P3333810	NM_003350	ENSG00000169139	7336	UBE2V2	A_33_P3333810	-0.747624	7.6193	-6.22437	1.50136e-06	0.0373117	4.69463	VAC 8 hpi
A_33_P3385101	NM_019009	ENSG00000291426	54472	TOLLIP	A_33_P3385101	-0.74734	11.7827	-6.69619	4.60763e-07	0.0114509	5.88675	VAC 8 hpi
A_23_P256735	NM_016134	ENSG00000104324	10404	CPQ	A_23_P256735	-0.746774	9.27256	-7.3791	8.72846e-08	0.0021692	7.56957	VAC 8 hpi
A_23_P206684	NM_199424	ENSG00000198373	11060	WWP2	A_23_P206684	-0.745361	7.81192	-6.34121	1.11808e-06	0.0277864	4.99185	VAC 8 hpi
A_23_P106694	NM_002768	ENSG00000131165	5119	CHMP1A	A_24_P287780	-0.745304	10.0292	-6.27542	1.31972e-06	0.0327977	4.82463	VAC 8 hpi
A_33_P3382162	NM_000449	ENSG00000143390	5993	RFX5	A_24_P20032	-0.744731	8.89525	-6.23648	1.45609e-06	0.0361868	4.72549	VAC 8 hpi
A_23_P250629	NM_004159	ENSG00000230669	5696	PSMB8		-0.744554	9.31198	-6.65297	5.12893e-07	0.0127464	5.77847	VAC 8 hpi
A_23_P379026	NM_019096	ENSG00000172432	54676	GTPBP2	A_23_P379026	-0.744461	9.94628	-7.22521	1.26352e-07	0.0031401	7.19512	VAC 8 hpi
A_23_P140256	NM_000270	ENSG00000291814	4860	PNP	A_23_P140256	-0.743951	12.142	-7.86398	2.77625e-08	0.000689954	8.73005	VAC 8 hpi
A_23_P147605	NM_001003676	ENSG00000149179	79096	CSTPP1	A_23_P147605	-0.743879	8.29649	-7.5044	6.47323e-08	0.00160873	7.87228	VAC 8 hpi
A_23_P151166	NM_001040107	ENSG00000122986	84329	HVCN1	A_33_P3368014	-0.743824	7.67616	-6.81689	3.41975e-07	0.00849877	6.18803	VAC 8 hpi
A_23_P162846	NM_005561	ENSG00000185896	3916	LAMP1	A_23_P162846	-0.743545	13.9546	-6.49032	7.6917e-07	0.0191154	5.36927	VAC 8 hpi
A_23_P83094	NM_007005	ENSG00000106829	7091	TLE4	A_23_P83094	-0.743514	8.68904	-7.08586	1.77071e-07	0.00440057	6.85362	VAC 8 hpi
A_23_P100486	NM_206824	ENSG00000167397	79001	VKORC1	A_23_P100486	-0.743217	11.8771	-7.86179	2.79051e-08	0.000693498	8.72485	VAC 8 hpi
A_33_P3362088	NM_001256796	ENSG00000135124	5025	P2RX4	A_33_P3362088	-0.74311	11.605	-7.83799	2.94975e-08	0.000733072	8.66861	VAC 8 hpi
A_23_P33759	NM_004753	ENSG00000162496	9249	DHRS3	A_23_P33759	-0.742994	9.93601	-7.74778	3.64305e-08	0.000905372	8.45467	VAC 8 hpi
A_23_P250462	NM_001183	ENSG00000071553	537	ATP6AP1	A_23_P250462	-0.742903	12.7501	-7.02767	2.04019e-07	0.00507027	6.71031	VAC 8 hpi
A_23_P258093	NM_006411	ENSG00000236873	10554	AGPAT1	A_23_P258093	-0.741119	9.94615	-6.16505	1.74463e-06	0.0433576	4.54327	VAC 8 hpi
A_23_P97906	NM_012229	ENSG00000076685	22978	NT5C2	A_23_P97906	-0.740731	8.81497	-6.31605	1.19122e-06	0.0296042	4.92793	VAC 8 hpi
A_23_P210015	NM_014369	ENSG00000072135	26469	PTPN18	A_24_P80135	-0.740039	7.95614	-7.09869	1.71638e-07	0.00426555	6.88515	VAC 8 hpi
A_33_P3272090	NM_014644	ENSG00000178104	9659	PDE4DIP	A_33_P3246985	-0.739967	6.38891	-6.17365	1.70701e-06	0.0424227	4.56524	VAC 8 hpi
A_23_P41487	NM_015130	ENSG00000109436	23158	TBC1D9	A_33_P3327539	-0.739237	8.92794	-6.63174	5.40664e-07	0.0134366	5.72521	VAC 8 hpi
A_23_P88420	NM_006156	ENSG00000285246	4738	NEDD8	A_23_P88420	-0.737539	13.8166	-6.9	2.78781e-07	0.00692827	6.39457	VAC 8 hpi
A_23_P133770	NM_138493	ENSG00000198937	154467	CCDC167	A_33_P3260100	-0.737218	9.22927	-8.38965	8.30398e-09	0.000206371	9.95383	VAC 8 hpi
A_23_P154605	NM_018837	ENSG00000196562	55959	SULF2	A_23_P154605	-0.73629	13.1146	-7.11786	1.63831e-07	0.00407154	6.93224	VAC 8 hpi
A_24_P75230	NM_033546	ENSG00000118680	103910	MYL12B	A_32_P42925	-0.735923	13.0026	-6.89208	2.84255e-07	0.00706431	6.37491	VAC 8 hpi
A_21_P0013909	NM_004477	ENSG00000283153	2483	FRG1		-0.733835	10.2582	-7.32339	9.97568e-08	0.00247916	7.43435	VAC 8 hpi
A_24_P409330	NM_181304	ENSG00000172590	122704	MRPL52	A_24_P409330	-0.733398	11.0824	-7.51794	6.26819e-08	0.00155777	7.90488	VAC 8 hpi
A_23_P54477	NM_018648	ENSG00000291996	55505	NOP10	A_23_P54477	-0.731649	13.0269	-7.21718	1.28823e-07	0.00320152	7.17551	VAC 8 hpi
A_23_P256855	NM_020750	ENSG00000124571	57510	XPO5	A_33_P3228366	-0.731454	8.13837	-6.42684	9.01678e-07	0.0224085	5.20886	VAC 8 hpi
A_32_P99432	NM_174894	ENSG00000181029	126003	TRAPPC5	A_32_P99432	-0.730709	10.8756	-7.68087	4.26357e-08	0.00105958	8.29529	VAC 8 hpi
A_23_P127964	NM_199418	ENSG00000137509	5547	PRCP	A_23_P127964	-0.730641	13.3867	-6.3588	1.06969e-06	0.0265839	5.03647	VAC 8 hpi
A_23_P70355	NM_004568	ENSG00000124570	5269	SERPINB6	A_33_P3303136	-0.729764	8.98959	-7.02405	2.05827e-07	0.00511522	6.70139	VAC 8 hpi
A_23_P159663	NM_004182	ENSG00000126756	8409	UXT	A_23_P159663	-0.729268	11.6722	-7.28511	1.0937e-07	0.00271806	7.34121	VAC 8 hpi
A_23_P50331	NM_014077	ENSG00000105058	26017	FAM32A	A_23_P50331	-0.728889	9.84441	-6.38965	9.89884e-07	0.0246006	5.11469	VAC 8 hpi
A_33_P3410935	NM_001086521	ENSG00000224877	284184	NDUFAF8	A_24_P653603	-0.728419	11.8434	-7.1253	1.60902e-07	0.00399873	6.9505	VAC 8 hpi
A_24_P40594	NM_020834	ENSG00000290292	57594	HOMEZ	A_24_P40594	-0.728366	6.91709	-6.23095	1.47657e-06	0.0366958	4.71141	VAC 8 hpi
A_33_P3398448	NM_032789	ENSG00000178685	84875	PARP10	A_24_P340853	-0.728299	10.7122	-6.95811	2.41792e-07	0.00600902	6.53851	VAC 8 hpi
A_23_P94660	NM_018201	ENSG00000107021	54662	TBC1D13	A_23_P94660	-0.728073	10.9745	-6.96359	2.3857e-07	0.00592894	6.55208	VAC 8 hpi
A_23_P717	NM_018252	ENSG00000065600	55248	PACC1	A_23_P717	-0.727985	8.80897	-6.99746	2.19623e-07	0.00545808	6.63577	VAC 8 hpi
A_33_P3294608	NM_017458	ENSG00000013364	9961	MVP	A_33_P3294608	-0.727889	13.0157	-6.79986	3.56634e-07	0.00886306	6.14561	VAC 8 hpi
A_23_P150053	NM_001613	ENSG00000107796	59	ACTA2	A_23_P150053	-0.727353	7.4886	-6.47284	8.03541e-07	0.0199696	5.32515	VAC 8 hpi
A_24_P390403	NM_015138	ENSG00000137815	23168	RTF1	A_24_P390403	-0.725162	8.42169	-7.61446	4.98664e-08	0.00123928	8.13658	VAC 8 hpi
A_23_P350107	NM_030961	ENSG00000169871	81844	TRIM56	A_23_P350107	-0.724701	9.26233	-7.4608	7.18111e-08	0.00178465	7.76717	VAC 8 hpi
A_23_P162746	NM_015974	ENSG00000165475	51084	CRYL1	A_23_P162746	-0.724476	9.85713	-6.92264	2.6373e-07	0.00655422	6.45069	VAC 8 hpi
A_33_P3408203	NM_003236	ENSG00000163235	7039	TGFA	A_23_P377291	-0.724083	9.50244	-6.3943	9.78407e-07	0.0243154	5.12646	VAC 8 hpi
A_33_P3359413	NM_003021	ENSG00000104969	6449	SGTA	A_33_P3359413	-0.723287	9.95429	-7.23199	1.243e-07	0.0030891	7.21169	VAC 8 hpi
A_32_P180958	NM_016297	ENSG00000116005	51449	PCYOX1	A_32_P180958	-0.723067	9.03789	-7.57682	5.45117e-08	0.00135472	8.04635	VAC 8 hpi
A_24_P270728	NM_001042483	ENSG00000176046	26471	NUPR1	A_24_P270728	-0.722302	10.8932	-7.61749	4.95103e-08	0.00123043	8.14384	VAC 8 hpi
A_33_P3350207	NM_017885	ENSG00000103145	54985	HCFC1R1	A_33_P3350207	-0.722153	11.4664	-7.40007	8.3015e-08	0.00206309	7.62036	VAC 8 hpi
A_33_P3393766	NM_001130677	ENSG00000277303	100170841	EPOP	A_33_P3393766	-0.721201	11.3208	-6.33805	1.127e-06	0.0280082	4.98383	VAC 8 hpi
A_33_P3569068	NM_003550	ENSG00000002822	8379	MAD1L1	A_33_P3569068	-0.720915	8.49018	-6.48648	7.76584e-07	0.0192997	5.35959	VAC 8 hpi
A_33_P3319596	NM_001283106	ENSG00000183597	128989	TANGO2	A_33_P3369452	-0.720764	11.5189	-8.99638	2.15803e-09	5.36313e-05	11.3209	VAC 8 hpi
A_23_P36658	NM_145791	ENSG00000008394	4257	MGST1	A_23_P36658	-0.720688	12.3455	-6.64482	5.23381e-07	0.0130071	5.75802	VAC 8 hpi
A_21_P0013806	NM_001281513	ENSG00000138029	3032	HADHB		-0.720621	9.43076	-7.08688	1.76635e-07	0.00438974	6.85611	VAC 8 hpi
A_32_P9842	NM_001077526	ENSG00000163719	64419	MTMR14	A_32_P9842	-0.720474	12.2569	-6.88591	2.88588e-07	0.00717198	6.35962	VAC 8 hpi
A_23_P160787	NM_004565	ENSG00000142655	5195	PEX14	A_23_P160787	-0.719945	11.2344	-7.82572	3.03551e-08	0.000754385	8.63956	VAC 8 hpi
A_32_P197489	NM_015995	ENSG00000275746	51621	KLF13	A_32_P197489	-0.719663	10.9728	-7.29264	1.07408e-07	0.00266929	7.35954	VAC 8 hpi
A_33_P3381851	NM_181688	ENSG00000221859	353333	KRTAP10-10	A_33_P3381851	-0.719654	9.03872	-6.2394	1.44538e-06	0.0359207	4.73293	VAC 8 hpi
A_23_P323227	NM_001008709	ENSG00000172531	5499	PPP1CA		-0.718708	10.7673	-6.30609	1.22147e-06	0.0303561	4.90264	VAC 8 hpi
A_23_P252681	NM_005017	ENSG00000161217	5130	PCYT1A	A_23_P252681	-0.717589	8.04006	-6.93234	2.57533e-07	0.00640022	6.47473	VAC 8 hpi
A_24_P138713	NM_182922	ENSG00000155393	55027	HEATR3		-0.716568	7.43812	-6.17755	1.69022e-06	0.0420054	4.5752	VAC 8 hpi
A_23_P121326	NM_007022	ENSG00000114395	11068	CYB561D2	A_23_P121326	-0.71567	9.45962	-6.17768	1.6897e-06	0.0419923	4.57551	VAC 8 hpi
A_33_P3227472	NM_138432	ENSG00000139410	113675	SDSL	A_33_P3227472	-0.714479	10.8693	-6.8967	2.81048e-07	0.00698461	6.38638	VAC 8 hpi
A_23_P147431	NM_002350	ENSG00000254087	4067	LYN	A_23_P147431	-0.71417	10.3162	-6.81551	3.43141e-07	0.00852774	6.18459	VAC 8 hpi
A_24_P20120	NM_018084	ENSG00000115355	55704	CCDC88A	A_24_P20120	-0.713987	9.80344	-8.03229	1.87889e-08	0.000466941	9.12582	VAC 8 hpi
A_23_P151710	NM_000956	ENSG00000125384	5732	PTGER2	A_23_P151710	-0.713923	7.83476	-6.35215	1.08773e-06	0.0270322	5.0196	VAC 8 hpi
A_23_P87150	NM_004811	ENSG00000110031	9404	LPXN	A_23_P87150	-0.713718	9.66338	-6.67742	4.82714e-07	0.0119964	5.83973	VAC 8 hpi
A_23_P61057	NM_004513	ENSG00000172349	3603	IL16		-0.712533	7.22456	-7.46725	7.07158e-08	0.00175743	7.78274	VAC 8 hpi
A_23_P218375	NM_002208	ENSG00000083457	3682	ITGAE	A_23_P218375	-0.711526	9.20094	-6.83061	3.30616e-07	0.00821648	6.22217	VAC 8 hpi
A_23_P432947	NM_013372	ENSG00000276886	26585	GREM1	A_23_P432947	-0.710312	4.8185	-6.41022	9.4007e-07	0.0233626	5.16679	VAC 8 hpi
A_23_P92202	NM_021971	ENSG00000173540	29925	GMPPB	A_23_P92202	-0.710081	7.11673	-6.14335	1.84332e-06	0.0458103	4.48782	VAC 8 hpi
A_33_P3417745	NM_003870	ENSG00000140575	8826	IQGAP1	A_33_P3417745	-0.710023	12.2619	-7.77767	3.39661e-08	0.000844125	8.52565	VAC 8 hpi
A_24_P145066	NM_183416	ENSG00000054523	23095	KIF1B	A_24_P145066	-0.709547	7.12855	-6.1338	1.88853e-06	0.0469338	4.46341	VAC 8 hpi
A_33_P3299525	NM_001029859	ENSG00000188997	283219	KCTD21	A_33_P3299525	-0.709451	7.63894	-6.60113	5.8342e-07	0.0144991	5.64834	VAC 8 hpi
A_23_P12989	NM_012094	ENSG00000126432	25824	PRDX5	A_23_P12989	-0.709096	12.9158	-6.23007	1.47988e-06	0.0367781	4.70915	VAC 8 hpi
A_33_P3386581	NM_052855	ENSG00000154945	91369	ANKRD40	A_33_P3386581	-0.708809	9.34765	-6.75558	3.97806e-07	0.00988628	6.03519	VAC 8 hpi
A_23_P208540	NM_004542	ENSG00000276220	4696	NDUFA3	A_23_P208540	-0.708572	12.3242	-6.4651	8.19261e-07	0.0203603	5.3056	VAC 8 hpi
A_23_P206661	NM_000903	ENSG00000181019	1728	NQO1	A_23_P206661	-0.708565	7.11096	-6.59914	5.86314e-07	0.0145711	5.64335	VAC 8 hpi
A_23_P121196	NM_024334	ENSG00000170876	79188	TMEM43	A_23_P121196	-0.708013	9.25777	-7.11166	1.66318e-07	0.00413334	6.917	VAC 8 hpi
A_23_P259333	NM_016487	ENSG00000130349	51250	MTRES1		-0.707917	8.79416	-6.33844	1.12591e-06	0.0279811	4.98481	VAC 8 hpi
A_21_P0013728	NM_004477	ENSG00000283153	2483	FRG1		-0.707646	10.0253	-6.35606	1.07709e-06	0.0267679	5.02951	VAC 8 hpi
A_23_P32404	NM_002201	ENSG00000172183	3669	ISG20	A_23_P32404	-0.707308	11.6975	-7.33754	9.64271e-08	0.00239641	7.46872	VAC 8 hpi
A_24_P44931	NM_032868	ENSG00000008382	84954	MPND	A_24_P44931	-0.707034	8.51765	-6.74264	4.10739e-07	0.0102077	6.00287	VAC 8 hpi
A_23_P143016	NM_212481	ENSG00000196843	10865	ARID5A	A_23_P143016	-0.705686	10.249	-7.13789	1.56065e-07	0.00387854	6.98138	VAC 8 hpi
A_23_P203299	NM_002901	ENSG00000049449	5954	RCN1	A_23_P203299	-0.705187	10.2	-6.77447	3.79681e-07	0.00943584	6.08232	VAC 8 hpi
A_23_P127565	NM_178834	ENSG00000204381	143903	LAYN	A_23_P127565	-0.705181	6.57219	-6.13553	1.88024e-06	0.0467277	4.46785	VAC 8 hpi
A_24_P466374	NM_001990	ENSG00000158161	2140	EYA3	A_23_P74737	-0.704702	8.04631	-6.86599	3.03064e-07	0.00753174	6.31014	VAC 8 hpi
A_24_P192994	NM_013402	ENSG00000149485	3992	FADS1	A_24_P192994	-0.704385	11.4922	-7.22083	1.27694e-07	0.00317344	7.18443	VAC 8 hpi
A_32_P169131	NM_019109	ENSG00000033011	56052	ALG1	A_23_P66306	-0.704285	8.46367	-6.40284	9.57636e-07	0.0237992	5.14811	VAC 8 hpi
A_23_P34915	NM_001040619	ENSG00000162772	467	ATF3	A_24_P33895	-0.701783	12.2495	-6.94469	2.49863e-07	0.00620959	6.50531	VAC 8 hpi
A_32_P163858	NM_005063	ENSG00000099194	6319	SCD		-0.700778	10.1048	-7.38307	8.64596e-08	0.00214869	7.57919	VAC 8 hpi
A_23_P146233	NM_000237	ENSG00000175445	4023	LPL	A_23_P146233	-0.700118	10.1448	-6.09643	2.07653e-06	0.0516059	4.36781	VAC 8 hpi
A_23_P330908	NM_024295	ENSG00000136986	79139	DERL1		-0.699828	8.24954	-7.98804	2.08124e-08	0.000517229	9.02212	VAC 8 hpi
A_33_P3290622	NM_016484	ENSG00000120509	51248	PDZD11	A_33_P3219260	-0.699489	7.71305	-6.18419	1.66205e-06	0.0413053	4.59214	VAC 8 hpi
A_33_P3242748	NM_001267549	ENSG00000101246	10139	ARFRP1	A_33_P3242748	-0.699301	10.5343	-6.62919	5.44098e-07	0.0135219	5.71881	VAC 8 hpi
A_32_P181077	NM_203447	ENSG00000107099	81704	DOCK8	A_32_P181077	-0.698945	8.797	-6.92867	2.59863e-07	0.00645812	6.46563	VAC 8 hpi
A_32_P52911	NM_018269	ENSG00000280830	55256	ADI1	A_32_P52911	-0.698941	8.49469	-6.48146	7.86396e-07	0.0195435	5.34692	VAC 8 hpi
A_33_P3238966	NM_017921	ENSG00000182446	55666	NPLOC4	A_33_P3238966	-0.69878	11.6572	-8.1879	1.31397e-08	0.000326547	9.48844	VAC 8 hpi
A_23_P46924	NM_001007793	ENSG00000154473	9184	BUB3	A_23_P46924	-0.698609	9.6123	-7.05292	1.91845e-07	0.00476773	6.77255	VAC 8 hpi
A_23_P132277	NM_006739	ENSG00000100297	4174	MCM5	A_33_P3284951	-0.697551	10.1633	-6.88221	2.91226e-07	0.00723754	6.35042	VAC 8 hpi
A_23_P202138	NM_030971	ENSG00000107819	81855	SFXN3	A_23_P202138	-0.696877	8.74331	-6.39612	9.73926e-07	0.024204	5.13109	VAC 8 hpi
A_33_P3272698	NM_017823	ENSG00000158716	54935	DUSP23	A_33_P3272698	-0.696689	11.2377	-6.46873	8.11847e-07	0.020176	5.31477	VAC 8 hpi
A_32_P133884	NM_001004125	ENSG00000198680	286319	TUSC1	A_32_P133884	-0.696592	7.47533	-6.09516	2.08322e-06	0.0517722	4.36457	VAC 8 hpi
A_23_P352266	NM_000633	ENSG00000171791	596	BCL2	A_23_P352266	-0.695496	7.16594	-6.45068	8.49393e-07	0.0211091	5.26914	VAC 8 hpi
A_23_P314584	NM_004635	ENSG00000114738	7867	MAPKAPK3	A_23_P314584	-0.695194	11.0172	-6.5851	6.07173e-07	0.0150895	5.60804	VAC 8 hpi
A_33_P3351554	NM_018208	ENSG00000143845	55224	ETNK2	A_33_P3351554	-0.695093	9.25372	-7.85239	2.85229e-08	0.00070885	8.70266	VAC 8 hpi
A_23_P218751	NM_053004	ENSG00000185838	54584	GNB1L	A_23_P218751	-0.694793	9.68534	-6.49781	7.549e-07	0.0187608	5.38818	VAC 8 hpi
A_23_P126135	NM_014874	ENSG00000116688	9927	MFN2	A_23_P126135	-0.694611	11.8778	-6.62894	5.44438e-07	0.0135304	5.71818	VAC 8 hpi
A_23_P79043	NM_032635	ENSG00000105677	10430	TMEM147	A_23_P79043	-0.694471	11.3908	-6.59691	5.89572e-07	0.0146521	5.63775	VAC 8 hpi
A_23_P99642	NM_001126106	ENSG00000155465	9056	SLC7A7	A_23_P99642	-0.69414	8.41047	-6.38897	9.91585e-07	0.0246429	5.11296	VAC 8 hpi
A_33_P3398912	NM_017585	ENSG00000281165	11182	SLC2A6	A_33_P3398912	-0.693533	10.7788	-6.54355	6.73416e-07	0.0167357	5.50349	VAC 8 hpi
A_23_P30243	NM_022350	ENSG00000164308	64167	ERAP2	A_23_P30243	-0.693094	9.06013	-8.15914	1.40339e-08	0.000348772	9.42167	VAC 8 hpi
A_33_P3363620	NM_001098824	ENSG00000142046	641649	TMEM91	A_33_P3363620	-0.693057	9.09002	-6.49357	7.62933e-07	0.0189604	5.37749	VAC 8 hpi
A_23_P53081	NM_020896	ENSG00000021762	114879	OSBPL5	A_33_P3394972	-0.692056	9.02256	-6.44612	8.59157e-07	0.0213518	5.25761	VAC 8 hpi
A_33_P3372941	NM_012461	ENSG00000284915	26277	TINF2	A_33_P3372941	-0.69123	10.8473	-7.39358	8.43129e-08	0.00209534	7.60465	VAC 8 hpi
A_24_P42501	NM_001037171	ENSG00000123130	23597	ACOT9	A_24_P42501	-0.690044	9.21317	-6.69852	4.58118e-07	0.0113852	5.89256	VAC 8 hpi
A_23_P45396	NM_004493	ENSG00000072506	3028	HSD17B10	A_23_P45396	-0.686402	11.5392	-6.12041	1.95383e-06	0.0485566	4.42917	VAC 8 hpi
A_33_P3229725	NM_000487	ENSG00000100299	410	ARSA	A_33_P3229725	-0.685737	11.3841	-6.8788	2.93674e-07	0.00729839	6.34195	VAC 8 hpi
A_33_P3390335	NM_012425	ENSG00000148484	6251	RSU1	A_33_P3390335	-0.685722	8.91516	-6.77705	3.77271e-07	0.00937593	6.08876	VAC 8 hpi
A_33_P3371320	NM_001261840	ENSG00000158019	9577	BABAM2	A_33_P3371320	-0.685687	7.82966	-6.28087	1.30168e-06	0.0323494	4.83851	VAC 8 hpi
A_23_P25935	NM_007176	ENSG00000133935	11161	ERG28	A_24_P313180	-0.685654	8.3469	-7.26688	1.14275e-07	0.00283995	7.29681	VAC 8 hpi
A_33_P3220570	NM_024954	ENSG00000165886	80019	UBTD1	A_33_P3220570	-0.685069	10.1612	-6.33207	1.14412e-06	0.0284336	4.96862	VAC 8 hpi
A_24_P351283	NM_018000	ENSG00000118242	55686	MREG	A_23_P108948	-0.684663	8.02286	-6.58104	6.13335e-07	0.0152426	5.59785	VAC 8 hpi
A_23_P12336	NM_018137	ENSG00000198890	55170	PRMT6	A_23_P12336	-0.68414	8.39309	-9.21609	1.3407e-09	3.33191e-05	11.8039	VAC 8 hpi
A_23_P95823	NM_145080	ENSG00000169189	197370	NSMCE1	A_33_P3215059	-0.683581	9.79544	-6.75777	3.95658e-07	0.00983289	6.04067	VAC 8 hpi
A_33_P3228558	NM_001282290	ENSG00000276907	201176	ARHGAP27	A_33_P3228558	-0.682872	10.539	-6.15091	1.8083e-06	0.0449399	4.50715	VAC 8 hpi
A_24_P390928	NM_024108	ENSG00000007255	79090	TRAPPC6A	A_24_P390928	-0.681773	9.3545	-6.4118	9.36357e-07	0.0232703	5.17078	VAC 8 hpi
A_33_P3286041	NM_018119	ENSG00000284282	55718	POLR3E	A_23_P152181	-0.681752	9.33864	-6.74424	4.09117e-07	0.0101674	6.00686	VAC 8 hpi
A_33_P3251703	NM_001311	ENSG00000213145	1396	CRIP1	A_33_P3354965	-0.681714	13.4761	-6.25326	1.39563e-06	0.0346842	4.76824	VAC 8 hpi
A_23_P107994	NM_017854	ENSG00000130748	54958	TMEM160	A_23_P107994	-0.680928	9.95901	-6.28673	1.28258e-06	0.0318747	4.85341	VAC 8 hpi
A_24_P379693	NM_012100	ENSG00000123992	23549	DNPEP	A_24_P379693	-0.679446	6.73173	-6.9046	2.75652e-07	0.0068505	6.40599	VAC 8 hpi
A_24_P154948	NM_002047	ENSG00000106105	2617	GARS1		-0.679374	9.69995	-6.39573	9.74882e-07	0.0242278	5.1301	VAC 8 hpi
A_23_P151368	NM_174928	ENSG00000150456	221143	EEF1AKMT1	A_23_P151368	-0.678485	7.58923	-7.3416	9.54925e-08	0.00237318	7.47858	VAC 8 hpi
A_23_P314070	NM_004308	ENSG00000175220	392	ARHGAP1	A_23_P314070	-0.678329	11.8525	-6.67001	4.91658e-07	0.0122187	5.82118	VAC 8 hpi
A_23_P165879	NM_016131	ENSG00000084733	10890	RAB10	A_23_P165879	-0.677543	11.5745	-8.36008	8.87881e-09	0.000220656	9.88595	VAC 8 hpi
A_23_P379630	NM_138570	ENSG00000157637	124565	SLC38A10	A_23_P379630	-0.677522	7.30159	-7.0255	2.051e-07	0.00509716	6.70496	VAC 8 hpi
A_23_P347632	NM_014751	ENSG00000170873	9788	MTSS1	A_23_P347632	-0.677015	7.33716	-6.38589	9.99291e-07	0.0248344	5.10515	VAC 8 hpi
A_33_P3358601	NM_001170820	ENSG00000281618	402778	IFITM10	A_33_P3358601	-0.676925	7.59864	-6.98233	2.27887e-07	0.00566346	6.59841	VAC 8 hpi
A_33_P3313889	NM_000113	ENSG00000136827	1861	TOR1A	A_33_P3313889	-0.676687	9.13467	-6.48768	7.7426e-07	0.0192419	5.36262	VAC 8 hpi
A_23_P40025	NM_014764	ENSG00000183283	9802	DAZAP2	A_23_P40025	-0.675142	12.6121	-6.42746	9.00288e-07	0.022374	5.21042	VAC 8 hpi
A_33_P3384562	NM_213636	ENSG00000196923	9260	PDLIM7	A_33_P3384562	-0.674956	10.6216	-6.21913	1.52137e-06	0.037809	4.68128	VAC 8 hpi
A_33_P3379199	NM_013387	ENSG00000184076	29796	UQCR10	A_24_P66001	-0.673702	10.9607	-6.08144	2.15719e-06	0.0536106	4.32942	VAC 8 hpi
A_32_P62571	NM_005105	ENSG00000265241	9939	RBM8A	A_23_P104116	-0.673156	9.23856	-6.35214	1.08776e-06	0.0270329	5.01958	VAC 8 hpi
A_33_P3266396	NM_001029885	ENSG00000224051	80772	CPTP	A_24_P225518	-0.67258	10.4871	-6.6736	4.87308e-07	0.0121106	5.83016	VAC 8 hpi
A_23_P51548	NM_004528	ENSG00000143198	4259	MGST3	A_33_P3316555	-0.672563	13.3678	-7.17918	1.41213e-07	0.00350944	7.08258	VAC 8 hpi
A_23_P307761	NM_031215	ENSG00000149679	81928	CABLES2	A_23_P307761	-0.672071	6.73522	-6.63555	5.35572e-07	0.01331	5.73477	VAC 8 hpi
A_24_P653603	NM_001086521	ENSG00000224877	284184	NDUFAF8	A_24_P653603	-0.671294	12.4003	-6.17759	1.69006e-06	0.0420013	4.5753	VAC 8 hpi
A_23_P97932	NM_012228	ENSG00000148450	22921	MSRB2	A_33_P3278318	-0.669437	9.87196	-6.18807	1.64581e-06	0.0409017	4.60203	VAC 8 hpi
A_23_P142974	NM_001007231	ENSG00000163219	9938	ARHGAP25	A_23_P142974	-0.668722	9.33295	-6.6837	4.75253e-07	0.011811	5.85547	VAC 8 hpi
A_23_P79703	NM_000183	ENSG00000138029	3032	HADHB		-0.667857	11.9781	-6.3673	1.04708e-06	0.0260219	5.05803	VAC 8 hpi
A_23_P140648	NM_014608	ENSG00000288461	23191	CYFIP1		-0.667345	10.2995	-6.4304	8.93672e-07	0.0222095	5.21786	VAC 8 hpi
A_32_P139894	NM_007314	ENSG00000143322	27	ABL2	A_32_P139894	-0.663979	9.19271	-6.43083	8.92705e-07	0.0221855	5.21895	VAC 8 hpi
A_23_P24751	NM_173810	ENSG00000162222	283237	TTC9C	A_23_P24751	-0.662811	9.66828	-7.13202	1.58301e-07	0.00393409	6.96699	VAC 8 hpi
A_33_P3354434	NM_033549	ENSG00000146063	90933	TRIM41	A_33_P3354434	-0.662626	11.0019	-7.66707	4.40442e-08	0.00109459	8.26236	VAC 8 hpi
A_23_P110473	NM_004536	ENSG00000276068	4671	NAIP	A_23_P110473	-0.662347	8.92682	-6.74043	4.12987e-07	0.0102636	5.99735	VAC 8 hpi
A_33_P3343428	NM_147686	ENSG00000056972	10758	TRAF3IP2	A_23_P110879	-0.662243	8.41566	-6.9486	2.47485e-07	0.00615049	6.51498	VAC 8 hpi
A_24_P286465	NM_033224	ENSG00000146676	5814	PURB	A_23_P134517	-0.662103	10.0379	-6.3855	1.00027e-06	0.0248587	5.10416	VAC 8 hpi
A_23_P60240	NM_032634	ENSG00000165282	84720	PIGO		-0.6621	8.83943	-6.48055	7.88189e-07	0.0195881	5.34462	VAC 8 hpi
A_23_P100441	NM_024946	ENSG00000172775	80011	PSME3IP1	A_23_P100441	-0.659592	8.33089	-6.5735	6.24971e-07	0.0155318	5.57887	VAC 8 hpi
A_23_P165494	NM_015530	ENSG00000115806	26003	GORASP2	A_23_P165494	-0.659553	10.573	-7.58974	5.28686e-08	0.00131389	8.07735	VAC 8 hpi
A_23_P26254	NM_016013	ENSG00000137806	51103	NDUFAF1	A_23_P26254	-0.659365	10.0483	-7.06518	1.86205e-07	0.00462757	6.80273	VAC 8 hpi
A_33_P3228375	NM_020750	ENSG00000124571	57510	XPO5	A_33_P3228366	-0.658789	5.63279	-6.16478	1.74582e-06	0.0433871	4.54258	VAC 8 hpi
A_33_P3252695	NM_018659	ENSG00000170891	54360	CYTL1	A_23_P10647	-0.658335	7.49788	-6.16152	1.7603e-06	0.0437471	4.53426	VAC 8 hpi
A_23_P319617	NM_019886	ENSG00000147119	56548	CHST7	A_23_P319617	-0.657912	8.73996	-6.47267	8.03898e-07	0.0199785	5.3247	VAC 8 hpi
A_33_P3331242	NM_005754	ENSG00000145907	10146	G3BP1	A_33_P3331242	-0.657717	11.3336	-6.55907	6.47854e-07	0.0161005	5.54256	VAC 8 hpi
A_23_P150018	NM_004419	ENSG00000138166	1847	DUSP5	A_23_P150018	-0.657394	8.64917	-7.13628	1.56673e-07	0.00389365	6.97745	VAC 8 hpi
A_33_P3221293	NM_004403	ENSG00000105928	1687	GSDME	A_33_P3221293	-0.657191	7.22966	-6.31702	1.1883e-06	0.0295318	4.9304	VAC 8 hpi
A_23_P331928	NM_133493	ENSG00000156535	135228	CD109	A_23_P331928	-0.657116	9.3949	-6.73074	4.22996e-07	0.0105123	5.97315	VAC 8 hpi
A_33_P3214303	NM_001244808	ENSG00000114861	27086	FOXP1	A_23_P155257	-0.655216	11.3149	-6.64521	5.22878e-07	0.0129946	5.75899	VAC 8 hpi
A_33_P3369969	NM_001137675	ENSG00000224470	342371	ATXN1L	A_33_P3369969	-0.653782	8.69668	-7.74824	3.6392e-08	0.000904415	8.45574	VAC 8 hpi
A_23_P214474	NM_001134493	ENSG00000214736	100188893	TOMM6	A_23_P214474	-0.653084	11.9663	-7.16948	1.44568e-07	0.00359281	7.05882	VAC 8 hpi
A_23_P29204	NM_016498	ENSG00000242114	51537	MTFP1	A_23_P29204	-0.650581	9.30645	-6.20831	1.56362e-06	0.038859	4.65367	VAC 8 hpi
A_23_P367816	NM_032167	ENSG00000048471	92017	SNX29	A_32_P107002	-0.649964	9.04529	-6.3249	1.16494e-06	0.0289511	4.95043	VAC 8 hpi
A_23_P134953	NM_001122	ENSG00000147872	123	PLIN2	A_23_P134953	-0.649642	10.5302	-6.40113	9.61751e-07	0.0239014	5.14378	VAC 8 hpi
A_24_P219552	NM_003204	ENSG00000082641	4779	NFE2L1	A_24_P219552	-0.649592	11.162	-8.51565	6.25187e-09	0.000155372	10.2418	VAC 8 hpi
A_24_P12435	NM_181782	ENSG00000111912	135112	NCOA7	A_24_P12435	-0.648739	9.82758	-6.88124	2.91916e-07	0.00725471	6.34802	VAC 8 hpi
A_23_P431939	NM_001531	ENSG00000153029	3140	MR1	A_23_P74928	-0.646941	8.23172	-6.2673	1.34702e-06	0.0334762	4.80398	VAC 8 hpi
A_23_P140154	NM_001098621	ENSG00000275947	26175	LYSET	A_23_P140154	-0.646641	8.75323	-7.11115	1.66524e-07	0.00413844	6.91575	VAC 8 hpi
A_24_P82880	NM_003290	ENSG00000167460	7171	TPM4	A_23_P141974	-0.646339	11.0208	-7.05753	1.89705e-07	0.00471454	6.7839	VAC 8 hpi
A_23_P103968	NM_012067	ENSG00000162482	22977	AKR7A3		-0.643805	9.31384	-7.12789	1.59895e-07	0.00397372	6.95685	VAC 8 hpi
A_23_P160154	NM_000403	ENSG00000117308	2582	GALE	A_23_P160154	-0.643401	7.547	-6.13671	1.87464e-06	0.0465886	4.47085	VAC 8 hpi
A_23_P152284	NM_024571	ENSG00000161981	79622	SNRNP25	A_23_P152284	-0.640112	10.1874	-6.51993	7.14317e-07	0.0177522	5.44396	VAC 8 hpi
A_23_P209426	NM_015049	ENSG00000115993	66008	TRAK2	A_23_P209426	-0.638562	7.55845	-6.28146	1.29975e-06	0.0323014	4.84	VAC 8 hpi
A_33_P3236558	NM_019118	ENSG00000160055	56063	TMEM234	A_23_P200396	-0.638361	6.49426	-6.17593	1.6972e-06	0.0421788	4.57105	VAC 8 hpi
A_24_P250650	NM_013412	ENSG00000144134	11158	RABL2A	A_24_P250650	-0.63829	10.0618	-6.39526	9.76033e-07	0.0242564	5.12891	VAC 8 hpi
A_23_P432610	NM_153029	ENSG00000102921	9683	N4BP1	A_23_P432610	-0.63698	7.9544	-6.20866	1.56219e-06	0.0388236	4.65459	VAC 8 hpi
A_23_P203819	NM_005895	ENSG00000090615	2802	GOLGA3	A_23_P203819	-0.63637	10.0091	-7.09186	1.7451e-07	0.00433691	6.86836	VAC 8 hpi
A_33_P3328426	NM_001204831	ENSG00000160746	55129	ANO10	A_33_P3371224	-0.636261	10.3742	-6.62593	5.48527e-07	0.013632	5.71063	VAC 8 hpi
A_23_P108244	NM_001863	ENSG00000126267	1340	COX6B1	A_23_P108244	-0.635132	12.9786	-6.96034	2.40476e-07	0.00597632	6.54403	VAC 8 hpi
A_33_P3248654	NM_006513	ENSG00000031698	6301	SARS1	A_33_P3248654	-0.633339	11.599	-7.08898	1.75736e-07	0.00436739	6.86127	VAC 8 hpi
A_23_P143748	NM_015140	ENSG00000100304	23170	TTLL12	A_23_P143748	-0.633245	10.0018	-6.2821	1.29766e-06	0.0322495	4.84163	VAC 8 hpi
A_23_P365719	NM_003190	ENSG00000236490	6892	TAPBP	A_23_P365719	-0.630023	11.739	-6.24923	1.40993e-06	0.0350396	4.75797	VAC 8 hpi
A_33_P3295358	NM_139314	ENSG00000167772	51129	ANGPTL4	A_33_P3295358	-0.629229	8.93347	-6.32295	1.17067e-06	0.0290935	4.94548	VAC 8 hpi
A_23_P206310	NM_014732	ENSG00000135709	9764	KIAA0513	A_23_P206310	-0.628915	9.62007	-7.07008	1.83998e-07	0.00457271	6.8148	VAC 8 hpi
A_23_P420326	NM_153756	ENSG00000160097	252995	FNDC5	A_23_P420326	-0.628487	5.78984	-6.39835	9.68491e-07	0.0240689	5.13674	VAC 8 hpi
A_23_P104692	NM_145065	ENSG00000174516	246330	PELI3	A_23_P104692	-0.628425	8.52517	-6.31127	1.20563e-06	0.0299624	4.9158	VAC 8 hpi
A_23_P97532	NM_004781	ENSG00000049245	9341	VAMP3	A_24_P370887	-0.627582	8.6194	-7.09034	1.75157e-07	0.00435301	6.86461	VAC 8 hpi
A_23_P116829	NM_003348	ENSG00000177889	7334	UBE2N	A_23_P116829	-0.626617	7.34479	-7.2752	1.1201e-07	0.00278368	7.31707	VAC 8 hpi
A_23_P425516	NM_012171	ENSG00000048140	26262	TSPAN17	A_23_P425516	-0.625639	7.04357	-6.64	5.29678e-07	0.0131636	5.74594	VAC 8 hpi
A_23_P252062	NM_138711	ENSG00000132170	5468	PPARG	A_23_P252062	-0.625166	8.844	-7.69615	4.11296e-08	0.00102215	8.33173	VAC 8 hpi
A_23_P47565	NM_005566	ENSG00000288299	3939	LDHA	A_23_P47565	-0.624562	13.7802	-6.25	1.40719e-06	0.0349714	4.75993	VAC 8 hpi
A_24_P107336	NM_052875	ENSG00000151502	112936	VPS26B	A_24_P107336	-0.623654	8.41589	-6.26737	1.34679e-06	0.0334705	4.80415	VAC 8 hpi
A_23_P83192	NM_014172	ENSG00000054148	29085	PHPT1	A_23_P83192	-0.62354	11.5811	-6.66804	4.94075e-07	0.0122788	5.81623	VAC 8 hpi
A_33_P3839760	NM_017914	ENSG00000310576	55009	FAM174C	A_33_P3839760	-0.623356	12.1991	-6.82428	3.35802e-07	0.00834535	6.20644	VAC 8 hpi
A_23_P88710	NM_015497	ENSG00000103978	25963	TMEM87A	A_33_P3247659	-0.623302	11.0892	-6.79244	3.63216e-07	0.00902663	6.12713	VAC 8 hpi
A_23_P214587	NM_003449	ENSG00000228881	7726	TRIM26	A_23_P214587	-0.622634	8.17733	-7.2241	1.26691e-07	0.00314853	7.1924	VAC 8 hpi
A_24_P340066	NM_001421	ENSG00000102034	2000	ELF4	A_24_P340066	-0.621576	10.9648	-7.28933	1.08266e-07	0.00269063	7.35148	VAC 8 hpi
A_23_P37191	NM_002797	ENSG00000100804	5693	PSMB5	A_23_P37191	-0.620399	12.3283	-6.53261	6.92057e-07	0.017199	5.47592	VAC 8 hpi
A_23_P202978	NM_033292	ENSG00000137752	834	CASP1		-0.620347	9.78467	-6.10713	2.02081e-06	0.0502212	4.39521	VAC 8 hpi
A_24_P201404	NM_014039	ENSG00000182919	28970	C11orf54	A_24_P201404	-0.619667	8.40993	-6.30526	1.22404e-06	0.0304198	4.90052	VAC 8 hpi
A_19_P00812044	NM_020746	ENSG00000088888	57506	MAVS	A_19_P00812044	-0.618917	9.05544	-6.29213	1.26524e-06	0.0314439	4.86714	VAC 8 hpi
A_23_P5392	NM_004881	ENSG00000115129	9540	TP53I3	A_23_P5392	-0.618736	9.52298	-6.11226	1.99469e-06	0.0495721	4.40831	VAC 8 hpi
A_23_P372925	NM_033426	ENSG00000198894	85457	CIPC	A_23_P372925	-0.618317	9.14581	-6.73638	4.17137e-07	0.0103667	5.98725	VAC 8 hpi
A_23_P204277	NM_177925	ENSG00000246705	55766	H2AJ	A_23_P204277	-0.616761	11.9693	-7.29258	1.07424e-07	0.00266969	7.35939	VAC 8 hpi
A_21_P0011851	NM_012249	ENSG00000119729	23433	RHOQ	A_33_P3327921	-0.615005	9.09566	-6.18295	1.66728e-06	0.0414352	4.58897	VAC 8 hpi
A_23_P10591	NM_001004431	ENSG00000275031	284207	METRNL	A_23_P10591	-0.61442	12.1182	-7.3796	8.71808e-08	0.00216662	7.57078	VAC 8 hpi
A_33_P3361457	NM_000874	ENSG00000159110	3455	IFNAR2	A_33_P3361457	-0.613805	8.99615	-7.26418	1.15021e-07	0.00285849	7.29022	VAC 8 hpi
A_33_P3242234	NM_001007523	ENSG00000288709	474383	F8A2	A_23_P11262	-0.612349	9.87912	-6.18688	1.65077e-06	0.041025	4.599	VAC 8 hpi
A_24_P361006	NM_005002	ENSG00000139180	4704	NDUFA9	A_19_P00322045	-0.609986	9.6414	-6.51999	7.14204e-07	0.0177494	5.44412	VAC 8 hpi
A_24_P329065	NM_007048	ENSG00000026950	11119	BTN3A1	A_33_P3388466	-0.608702	7.37043	-6.7836	3.71224e-07	0.00922565	6.10509	VAC 8 hpi
A_23_P338890	NM_002827	ENSG00000196396	5770	PTPN1	A_23_P338890	-0.606623	10.3702	-6.14787	1.82233e-06	0.0452885	4.49937	VAC 8 hpi
A_23_P31135	NM_005891	ENSG00000120437	39	ACAT2	A_23_P31135	-0.603985	12.0252	-7.17212	1.43647e-07	0.00356993	7.06528	VAC 8 hpi
A_23_P106362	NM_020980	ENSG00000103569	366	AQP9	A_23_P106362	-0.602434	8.632	-6.31865	1.18343e-06	0.0294106	4.93455	VAC 8 hpi
A_23_P96041	NM_032227	ENSG00000157600	84187	TMEM164	A_23_P96041	-0.60195	10.0955	-6.21672	1.53067e-06	0.0380403	4.67513	VAC 8 hpi
A_23_P154507	NM_022334	ENSG00000119185	9270	ITGB1BP1	A_33_P3216232	-0.60126	11.3681	-6.63511	5.36153e-07	0.0133245	5.73367	VAC 8 hpi
A_33_P3357530	NM_006598	ENSG00000276482	10723	SLC12A7	A_33_P3357530	-0.598592	12.1277	-6.51246	7.27763e-07	0.0180864	5.42513	VAC 8 hpi
A_23_P104689	NM_021975	ENSG00000173039	5970	RELA	A_33_P3209433	-0.597684	9.00248	-7.03211	2.01824e-07	0.00501573	6.72125	VAC 8 hpi
A_33_P3215059	NM_145080	ENSG00000169189	197370	NSMCE1	A_33_P3215059	-0.596581	8.86973	-6.16543	1.74295e-06	0.0433159	4.54424	VAC 8 hpi
A_23_P58353	NM_031370	ENSG00000138668	3184	HNRNPD	A_24_P123245	-0.594163	12.6841	-7.56451	5.61241e-08	0.0013948	8.01682	VAC 8 hpi
A_23_P102122	NM_152862	ENSG00000163466	10109	ARPC2	A_23_P102122	-0.5937	13.4998	-7.17187	1.43735e-07	0.0035721	7.06467	VAC 8 hpi
A_23_P157726	NM_017925	ENSG00000137145	55667	DENND4C	A_23_P157726	-0.589281	9.57929	-6.81773	3.41263e-07	0.00848108	6.19014	VAC 8 hpi
A_23_P102965	NM_015367	ENSG00000099968	23786	BCL2L13	A_24_P410389	-0.588468	8.8678	-6.3678	1.04576e-06	0.0259892	5.0593	VAC 8 hpi
A_32_P51084	NM_015135	ENSG00000155561	23165	NUP205	A_32_P51084	-0.586722	11.081	-7.07306	1.82669e-07	0.00453968	6.82213	VAC 8 hpi
A_23_P252775	NM_175073	ENSG00000137074	54840	APTX	A_33_P3344308	-0.579538	8.4628	-6.98092	2.28678e-07	0.00568312	6.5949	VAC 8 hpi
A_23_P118406	NM_001033046	ENSG00000178927	79415	CYBC1	A_23_P118406	-0.57945	8.84461	-7.31014	1.02984e-07	0.00255935	7.40212	VAC 8 hpi
A_32_P827528	NM_004230	ENSG00000267534	9294	S1PR2	A_32_P827528	-0.578456	9.9935	-6.14746	1.82421e-06	0.0453352	4.49833	VAC 8 hpi
A_23_P387045	NM_174923	ENSG00000159884	203260	CCDC107	A_23_P387045	-0.57691	9.45714	-6.53658	6.85235e-07	0.0170295	5.48592	VAC 8 hpi
A_24_P673786	NM_005028	ENSG00000150867	5305	PIP4K2A		-0.576408	9.96176	-6.48629	7.7696e-07	0.019309	5.3591	VAC 8 hpi
A_23_P165078	NM_031213	ENSG00000129968	81926	ABHD17A	A_23_P165078	-0.574074	8.45687	-6.1836	1.66451e-06	0.0413664	4.59065	VAC 8 hpi
A_24_P228667	NM_003776	ENSG00000185608	64976	MRPL40	A_24_P228667	-0.573342	9.83298	-6.2413	1.43845e-06	0.0357484	4.73777	VAC 8 hpi
A_23_P58102	NM_015004	ENSG00000075914	23016	EXOSC7		-0.561122	9.42617	-6.21677	1.53051e-06	0.0380361	4.67524	VAC 8 hpi
A_33_P3303687	NM_002802	ENSG00000100764	5700	PSMC1	A_24_P347488	-0.560818	10.5031	-6.94018	2.52635e-07	0.0062785	6.49415	VAC 8 hpi
A_24_P347488	NM_002802	ENSG00000100764	5700	PSMC1	A_24_P347488	-0.56048	12.4443	-6.74146	4.11939e-07	0.0102375	5.99992	VAC 8 hpi
A_23_P11295	NM_001018024	ENSG00000182712	100272147	CMC4	A_23_P11295	-0.559885	9.50178	-6.85171	3.13887e-07	0.00780072	6.27466	VAC 8 hpi
A_23_P152807	NM_018346	ENSG00000136444	55316	RSAD1	A_23_P152807	-0.559271	9.78455	-6.50797	7.3597e-07	0.0182903	5.41381	VAC 8 hpi
A_23_P154199	NM_002712	ENSG00000115685	5510	PPP1R7		-0.556492	10.8277	-6.33575	1.13354e-06	0.0281708	4.97799	VAC 8 hpi
A_33_P3343220	NM_001029885	ENSG00000224051	80772	CPTP	A_24_P225518	-0.555126	10.5659	-6.0802	2.16402e-06	0.0537803	4.32624	VAC 8 hpi
A_23_P89163	NM_001013839	ENSG00000182473	23265	EXOC7	A_23_P89163	-0.554288	10.4485	-6.74703	4.06305e-07	0.0100975	6.01383	VAC 8 hpi
A_24_P383581	NM_205767	ENSG00000174917	125988	MICOS13		-0.553764	10.7655	-6.17413	1.70494e-06	0.0423713	4.56646	VAC 8 hpi
A_33_P3356701	NM_032799	ENSG00000160446	84885	ZDHHC12	A_33_P3356701	-0.553199	10.6687	-6.19309	1.625e-06	0.0403844	4.61486	VAC 8 hpi
A_23_P155907	NM_015143	ENSG00000164024	23173	METAP1	A_23_P155907	-0.553085	10.2909	-6.29635	1.25184e-06	0.0311107	4.87788	VAC 8 hpi
A_23_P30495	NM_000859	ENSG00000113161	3156	HMGCR	A_23_P30495	-0.552703	10.3475	-6.30321	1.23038e-06	0.0305773	4.89532	VAC 8 hpi
A_23_P168868	NM_014754	ENSG00000156471	9791	PTDSS1	A_23_P168868	-0.540051	12.3213	-6.10226	2.04599e-06	0.0508469	4.38274	VAC 8 hpi
A_23_P320185	NM_175614	ENSG00000292058	126328	NDUFA11		-0.538128	12.1615	-6.11214	1.99526e-06	0.0495862	4.40803	VAC 8 hpi
A_23_P110661	NM_015360	ENSG00000039123	23517	MTREX	A_23_P110661	-0.529538	10.482	-6.73447	4.19116e-07	0.0104159	5.98246	VAC 8 hpi
A_23_P202837	NM_053056	ENSG00000110092	595	CCND1	A_23_P202837	-0.529513	8.0368	-6.16987	1.72346e-06	0.0428313	4.55558	VAC 8 hpi
A_23_P114808	NM_001024732	ENSG00000116353	51102	MECR		-0.528284	8.10746	-6.16139	1.7609e-06	0.0437618	4.53392	VAC 8 hpi
A_32_P112881	NM_001256185	ENSG00000147164	29934	SNX12	A_32_P112881	-0.522723	11.6155	-6.1129	1.99146e-06	0.0494916	4.40995	VAC 8 hpi
A_23_P14105	NM_001268	ENSG00000136161	1102	RCBTB2	A_23_P14105	-0.521955	9.18115	-6.4337	8.86301e-07	0.0220263	5.22622	VAC 8 hpi
A_23_P86504	NM_024541	ENSG00000120029	79591	ARMH3	A_23_P86504	-0.512384	8.86375	-6.08611	2.13172e-06	0.0529775	4.34139	VAC 8 hpi
A_23_P5601	NM_001381	ENSG00000115325	1796	DOK1	A_23_P5601	-0.474918	10.7274	-6.11572	1.97721e-06	0.0491375	4.41718	VAC 8 hpi
A_23_P115346	NM_006893	ENSG00000143486	1939	EIF2D	A_23_P115346	0.476566	8.3017	6.10921	2.0102e-06	0.0499574	4.40051	VAC 8 hpi
A_23_P12405	NM_031475	ENSG00000187017	83715	ESPN	A_23_P12405	0.486809	6.52965	6.09647	2.07632e-06	0.0516007	4.36791	VAC 8 hpi
A_23_P59798	NM_013446	ENSG00000133606	23608	MKRN1	A_23_P59798	0.49095	12.1883	6.29402	1.25921e-06	0.0312939	4.87196	VAC 8 hpi
A_33_P3240767	NM_022094	ENSG00000187288	63924	CIDEC	A_23_P92025	0.499654	9.04792	6.07265	2.20594e-06	0.0548221	4.30692	VAC 8 hpi
A_24_P167614	NM_012141	ENSG00000102786	26512	INTS6	A_24_P167614	0.52031	8.50185	6.1487	1.81848e-06	0.045193	4.50149	VAC 8 hpi
A_21_P0011841	NM_000430	ENSG00000007168	5048	PAFAH1B1	A_23_P118888	0.525413	10.1612	6.57428	6.23748e-07	0.0155014	5.58085	VAC 8 hpi
A_23_P112159	NM_012154	ENSG00000123908	27161	AGO2	A_23_P112159	0.55858	9.33442	6.73981	4.13623e-07	0.0102794	5.9958	VAC 8 hpi
A_23_P501849	NM_033251	ENSG00000167526	6137	RPL13	A_24_P142228	0.56122	12.8865	6.48859	7.72508e-07	0.0191984	5.3649	VAC 8 hpi
A_33_P3284557	NM_016653	ENSG00000091436	51776	MAP3K20	A_33_P3284557	0.561362	10.2327	6.32885	1.15341e-06	0.0286647	4.96046	VAC 8 hpi
A_33_P3221064	NM_001042544	ENSG00000090006	8425	LTBP4	A_33_P3348091	0.561454	10.8513	6.40155	9.60746e-07	0.0238765	5.14484	VAC 8 hpi
A_23_P162336	NM_014515	ENSG00000111596	4848	CNOT2		0.56259	11.1019	6.18666	1.65167e-06	0.0410473	4.59845	VAC 8 hpi
A_23_P11507	NM_015534	ENSG00000036549	26009	ZZZ3	A_23_P11507	0.563349	8.28326	6.45398	8.42396e-07	0.0209352	5.27749	VAC 8 hpi
A_23_P105028	NM_015459	ENSG00000184743	25923	ATL3	A_23_P105028	0.56397	9.76709	6.83843	3.24311e-07	0.00805978	6.24164	VAC 8 hpi
A_24_P305623	NM_006134	ENSG00000263160	757	TMEM50B	A_24_P305623	0.564608	8.80017	6.65199	5.14148e-07	0.0127776	5.776	VAC 8 hpi
A_23_P66563	NM_018149	ENSG00000167447	55181	SMG8	A_23_P66563	0.566073	8.14855	6.50031	7.50198e-07	0.0186439	5.39448	VAC 8 hpi
A_23_P112201	NM_015061	ENSG00000107077	23081	KDM4C	A_23_P112201	0.57818	8.22493	6.11828	1.96442e-06	0.0488198	4.42372	VAC 8 hpi
A_23_P114947	NM_002923	ENSG00000116741	5997	RGS2	A_23_P114947	0.579073	9.72865	6.66113	5.02613e-07	0.0124909	5.79892	VAC 8 hpi
A_32_P194821	NM_000982	ENSG00000122026	6144	RPL21	A_23_P2725	0.579665	12.5255	6.38367	1.00487e-06	0.0249729	5.09954	VAC 8 hpi
A_23_P372334	NM_144716	ENSG00000160799	151903	CCDC12	A_23_P372334	0.580086	11.5364	7.15005	1.51533e-07	0.0037659	7.0112	VAC 8 hpi
A_23_P27285	NM_023075	ENSG00000154889	65258	MPPE1	A_23_P27285	0.580975	9.42426	6.56367	6.4047e-07	0.015917	5.55413	VAC 8 hpi
A_23_P24384	NM_032251	ENSG00000168071	283234	CCDC88B	A_23_P24384	0.584729	10.8775	6.22817	1.48699e-06	0.0369546	4.70432	VAC 8 hpi
A_23_P25638	NM_024546	ENSG00000152193	79596	OBI1	A_23_P25638	0.585857	8.70475	6.35822	1.07124e-06	0.0266225	5.03501	VAC 8 hpi
A_24_P122682	NM_004578	ENSG00000168118	5867	RAB4A	A_23_P217938	0.587128	8.59106	6.63475	5.36639e-07	0.0133366	5.73276	VAC 8 hpi
A_33_P3268472	NM_001114173	ENSG00000109861	1075	CTSC	A_33_P3268472	0.587644	10.7199	6.73853	4.14934e-07	0.0103119	5.9926	VAC 8 hpi
A_23_P57306	NM_005441	ENSG00000159259	8208	CHAF1B	A_23_P57306	0.590823	8.52725	6.52911	6.98118e-07	0.0173496	5.46712	VAC 8 hpi
A_23_P121095	NM_001068	ENSG00000077097	7155	TOP2B	A_23_P121095	0.591736	10.805	6.99159	2.22792e-07	0.00553682	6.62128	VAC 8 hpi
A_24_P932418	NM_012305	ENSG00000280759	161	AP2A2	A_24_P932418	0.591983	9.61315	6.86284	3.05414e-07	0.00759014	6.30233	VAC 8 hpi
A_33_P3263756	NM_017908	ENSG00000083838	55663	ZNF446	A_33_P3263756	0.592011	9.49349	7.21781	1.28628e-07	0.00319666	7.17705	VAC 8 hpi
A_33_P3382560	NM_000984	ENSG00000198242	6147	RPL23A	A_23_P29747	0.592135	14.1611	6.48821	7.73246e-07	0.0192167	5.36394	VAC 8 hpi
A_24_P769672	NM_001135570	ENSG00000204954	728568	UQCC6		0.596247	8.3242	6.50449	7.42406e-07	0.0184503	5.40502	VAC 8 hpi
A_23_P101476	NM_030824	ENSG00000198342	79973	ZNF442	A_23_P101476	0.599062	5.94781	7.29763	1.06127e-07	0.00263746	7.37169	VAC 8 hpi
A_23_P20722	NM_003086	ENSG00000165684	6621	SNAPC4	A_23_P20722	0.600246	10.6054	6.29606	1.25277e-06	0.0311339	4.87713	VAC 8 hpi
A_24_P418619	NM_001014	ENSG00000124614	6204	RPS10	A_23_P356484	0.600872	13.6933	6.10261	2.0442e-06	0.0508024	4.38362	VAC 8 hpi
A_24_P121271	NM_007007	ENSG00000111605	11052	CPSF6	A_24_P121271	0.600884	9.37157	6.16177	1.75918e-06	0.0437191	4.5349	VAC 8 hpi
A_23_P80062	NM_003185	ENSG00000130699	6874	TAF4	A_23_P80062	0.602242	8.32074	6.31947	1.18098e-06	0.0293498	4.93664	VAC 8 hpi
A_23_P7074	NM_032313	ENSG00000084092	84273	NOA1	A_23_P7074	0.60497	9.68956	6.6988	4.57804e-07	0.0113773	5.89326	VAC 8 hpi
A_23_P103919	NM_003779	ENSG00000158850	8703	B4GALT3	A_23_P103919	0.60519	9.90808	6.25318	1.39591e-06	0.0346912	4.76804	VAC 8 hpi
A_33_P3354267	NM_024595	ENSG00000174574	79647	AKIRIN1	A_23_P256148	0.605766	10.9267	6.13222	1.89612e-06	0.0471223	4.45937	VAC 8 hpi
A_23_P216476	NM_014872	ENSG00000168795	9925	ZBTB5	A_23_P216476	0.606234	8.56953	6.11343	1.98876e-06	0.0494247	4.41131	VAC 8 hpi
A_23_P94932	NM_015702	ENSG00000168288	27249	MMADHC	A_23_P94932	0.60705	11.8399	6.17086	1.71913e-06	0.0427237	4.55811	VAC 8 hpi
A_24_P409857	NM_004965	ENSG00000205581	3150	HMGN1		0.607936	12.293	6.34621	1.10411e-06	0.0274393	5.00453	VAC 8 hpi
A_32_P94660	NM_052888	ENSG00000185158	114659	LRRC37B		0.609225	7.97724	6.60723	5.74634e-07	0.0142808	5.66367	VAC 8 hpi
A_32_P103291	NM_022743	ENSG00000185420	64754	SMYD3	A_23_P51410	0.609288	9.54232	6.64002	5.29657e-07	0.013163	5.74598	VAC 8 hpi
A_19_P00812553	NM_021129	ENSG00000180817	5464	PPA1	A_23_P161338	0.609492	11.2321	6.22431	1.50159e-06	0.0373176	4.69447	VAC 8 hpi
A_24_P146670	NM_014720	ENSG00000065613	9748	SLK	A_24_P146670	0.610339	8.92528	6.07778	2.17735e-06	0.0541116	4.32006	VAC 8 hpi
A_23_P82299	NM_145030	ENSG00000160813	221908	PPP1R35	A_23_P82299	0.612053	12.2241	6.53969	6.79929e-07	0.0168976	5.49377	VAC 8 hpi
A_23_P25019	NM_000946	ENSG00000198056	5557	PRIM1		0.612923	8.11237	6.63195	5.40382e-07	0.0134296	5.72574	VAC 8 hpi
A_33_P3220723	NM_015196	ENSG00000121210	23240	TMEM131L	A_33_P3220723	0.613135	8.78328	6.16351	1.75147e-06	0.0435274	4.53933	VAC 8 hpi
A_23_P9582	NM_003321	ENSG00000178952	7284	TUFM		0.613642	12.3219	6.87508	2.96369e-07	0.00736535	6.33272	VAC 8 hpi
A_23_P63153	NM_007204	ENSG00000064703	11218	DDX20	A_23_P63153	0.619263	8.92291	6.90054	2.78416e-07	0.0069192	6.3959	VAC 8 hpi
A_33_P3330716	NM_017759	ENSG00000283510	54891	INO80D	A_23_P209652	0.619409	8.9343	6.0745	2.19561e-06	0.0545653	4.31164	VAC 8 hpi
A_32_P86118	NM_001010853	ENSG00000146281	135293	PM20D2	A_32_P86118	0.619891	7.65057	6.29306	1.26229e-06	0.0313703	4.8695	VAC 8 hpi
A_23_P71270	NM_001185	ENSG00000160862	563	AZGP1	A_23_P71270	0.62585	7.76521	6.46627	8.1686e-07	0.0203006	5.30856	VAC 8 hpi
A_33_P3229397	NM_006430	ENSG00000115484	10575	CCT4	A_23_P102420	0.625887	12.4101	6.15512	1.78909e-06	0.0444624	4.51792	VAC 8 hpi
A_32_P93852	NM_138369	ENSG00000145919	91272	BOD1	A_32_P93852	0.626817	9.22263	6.87098	2.99365e-07	0.00743982	6.32255	VAC 8 hpi
A_24_P73370	NM_003565	ENSG00000177169	8408	ULK1	A_24_P73370	0.627254	9.00992	6.27433	1.32335e-06	0.0328879	4.82186	VAC 8 hpi
A_21_P0011271	NM_000983	ENSG00000116251	6146	RPL22	A_24_P849801	0.627832	12.8796	6.34845	1.09789e-06	0.0272847	5.01023	VAC 8 hpi
A_23_P116602	NM_020798	ENSG00000118369	57558	USP35		0.628612	8.77271	7.30383	1.04556e-07	0.00259842	7.38678	VAC 8 hpi
A_23_P78053	NM_030802	ENSG00000121104	81558	FAM117A	A_23_P78053	0.62949	9.04582	6.25216	1.39951e-06	0.0347806	4.76544	VAC 8 hpi
A_21_P0000027	NM_001160389	ENSG00000149743	83707	TRPT1	A_23_P98248	0.630112	11.5434	7.24663	1.1999e-07	0.00298198	7.24741	VAC 8 hpi
A_23_P11744	NM_182905	ENSG00000181404	100287171	WASHC1	A_33_P3365932	0.630289	12.3017	6.28422	1.29072e-06	0.032077	4.84703	VAC 8 hpi
A_24_P322369	NM_004869	ENSG00000119541	9525	VPS4B	A_24_P322369	0.630583	9.72086	6.78565	3.6935e-07	0.0091791	6.1102	VAC 8 hpi
A_23_P566	NM_014947	ENSG00000198815	22887	FOXJ3	A_23_P566	0.630684	9.86359	6.79265	3.6303e-07	0.00902203	6.12764	VAC 8 hpi
A_24_P121956	NM_173804	ENSG00000180089	255043	TMEM86B	A_24_P121956	0.631242	7.7676	6.36809	1.04499e-06	0.0259701	5.06004	VAC 8 hpi
A_33_P3313555	NM_001042414	ENSG00000121390	55269	PSPC1	A_33_P3313555	0.632042	8.76368	6.82289	3.36955e-07	0.00837401	6.20298	VAC 8 hpi
A_24_P153840	NM_033086	ENSG00000127084	89846	FGD3	A_24_P153840	0.63255	8.85038	6.94433	2.50084e-07	0.00621509	6.50441	VAC 8 hpi
A_23_P132874	NM_032359	ENSG00000184220	84319	CMSS1	A_23_P132874	0.634024	10.6943	6.88037	2.92543e-07	0.00727028	6.34586	VAC 8 hpi
A_23_P115124	NM_145214	ENSG00000154370	81559	TRIM11	A_23_P115124	0.635804	8.13096	6.86017	3.07427e-07	0.00764018	6.29569	VAC 8 hpi
A_23_P424712	NM_032779	ENSG00000135637	84865	CCDC142	A_23_P424712	0.636227	7.96649	6.07378	2.19963e-06	0.0546651	4.3098	VAC 8 hpi
A_23_P201079	NM_012231	ENSG00000116731	7799	PRDM2	A_23_P201079	0.636723	6.26305	6.0927	2.09629e-06	0.0520971	4.35827	VAC 8 hpi
A_23_P26336	NM_014153	ENSG00000122299	29066	ZC3H7A	A_23_P26336	0.636946	10.2167	6.43792	8.76982e-07	0.0217947	5.23689	VAC 8 hpi
A_23_P215227	NM_005494	ENSG00000105993	10049	DNAJB6	A_32_P229746	0.638859	10.4662	7.51701	6.28213e-08	0.00156123	7.90263	VAC 8 hpi
A_23_P122197	NM_031966	ENSG00000134057	891	CCNB1	A_33_P3401621	0.639141	9.24518	8.22749	1.20029e-08	0.000298295	9.5802	VAC 8 hpi
A_33_P3367481	NM_004491	ENSG00000160007	2909	ARHGAP35	A_24_P36299	0.639633	8.39763	6.58852	6.02017e-07	0.0149613	5.61666	VAC 8 hpi
A_33_P3301524	NM_001100119	ENSG00000126215	7517	XRCC3	A_33_P3301524	0.639755	8.90061	6.87416	2.97039e-07	0.007382	6.33044	VAC 8 hpi
A_24_P16950	NM_198893	ENSG00000170949	90338	ZNF160	A_24_P16950	0.640746	6.55297	7.51021	6.38443e-08	0.00158666	7.88627	VAC 8 hpi
A_23_P130343	NM_198991	ENSG00000134504	284252	KCTD1	A_23_P130352	0.641277	8.06237	6.35655	1.07577e-06	0.0267349	5.03076	VAC 8 hpi
A_23_P102364	NM_019850	ENSG00000066248	25791	NGEF	A_23_P102364	0.643376	8.24806	6.11968	1.95745e-06	0.0486466	4.4273	VAC 8 hpi
A_23_P122233	NM_001014990	ENSG00000082515	29093	MRPL22	A_23_P122233	0.643458	10.7865	6.21904	1.52171e-06	0.0378176	4.68105	VAC 8 hpi
A_33_P3394040	NM_022374	ENSG00000119787	64225	ATL2	A_33_P3394040	0.644124	7.76674	6.14313	1.84437e-06	0.0458363	4.48725	VAC 8 hpi
A_23_P41066	NM_170713	ENSG00000068028	11186	RASSF1	A_23_P41066	0.644699	10.7587	6.41851	9.20716e-07	0.0228816	5.18778	VAC 8 hpi
A_33_P3335920	NM_182961	ENSG00000131018	23345	SYNE1	A_33_P3335920	0.646175	8.86335	6.3072	1.21807e-06	0.0302715	4.90545	VAC 8 hpi
A_23_P102391	NM_014585	ENSG00000138449	30061	SLC40A1	A_23_P102391	0.647329	7.06666	7.63235	4.78026e-08	0.00118799	8.1794	VAC 8 hpi
A_24_P399694	NM_033089	ENSG00000247315	85364	ZCCHC3	A_24_P399694	0.649823	8.37684	6.31706	1.18818e-06	0.0295287	4.93051	VAC 8 hpi
A_23_P119907	NM_018089	ENSG00000163516	55139	ANKZF1	A_23_P119907	0.650095	7.71031	7.14242	1.54359e-07	0.00383613	6.9925	VAC 8 hpi
A_32_P30710	NM_000978	ENSG00000125691	9349	RPL23	A_23_P26713	0.650865	14.4701	6.85928	3.08101e-07	0.00765693	6.29347	VAC 8 hpi
A_23_P64669	NM_017612	ENSG00000033030	55596	ZCCHC8	A_23_P64669	0.651012	10.3357	6.91274	2.70203e-07	0.0067151	6.42617	VAC 8 hpi
A_24_P67699	NM_000984	ENSG00000198242	6147	RPL23A	A_23_P29747	0.65374	15.2957	6.81023	3.47633e-07	0.00863937	6.17145	VAC 8 hpi
A_23_P26905	NM_007215	ENSG00000256525	11232	POLG2	A_23_P26905	0.654244	9.57221	6.07399	2.19847e-06	0.0546363	4.31034	VAC 8 hpi
A_24_P910297	NM_004486	ENSG00000167110	2801	GOLGA2	A_24_P910297	0.654352	8.04591	6.80999	3.47837e-07	0.00864444	6.17085	VAC 8 hpi
A_23_P421221	NM_001136108	ENSG00000104679	203069	R3HCC1		0.654427	8.31734	6.6955	4.61552e-07	0.0114705	5.88502	VAC 8 hpi
A_23_P103414	NM_016258	ENSG00000198492	51441	YTHDF2	A_23_P103414	0.654482	11.4656	6.6609	5.02897e-07	0.012498	5.79835	VAC 8 hpi
A_33_P3294133	NM_001417	ENSG00000063046	1975	EIF4B	A_24_P218970	0.655389	11.6714	6.13423	1.88645e-06	0.0468819	4.46453	VAC 8 hpi
A_23_P129704	NM_018975	ENSG00000166848	54386	TERF2IP	A_23_P129704	0.65607	10.2682	8.76291	3.60375e-09	8.95603e-05	10.8006	VAC 8 hpi
A_33_P3321150	NM_003590	ENSG00000036257	8452	CUL3	A_33_P3321150	0.656225	11.197	6.1049	2.03232e-06	0.0505073	4.38949	VAC 8 hpi
A_33_P3241582	NM_001019	ENSG00000134419	6210	RPS15A	A_24_P221366	0.656227	14.4427	7.50102	6.5255e-08	0.00162172	7.86414	VAC 8 hpi
A_23_P101532	NM_001015	ENSG00000142534	6205	RPS11		0.656815	15.152	6.2692	1.34059e-06	0.0333163	4.80881	VAC 8 hpi
A_23_P216149	NM_017489	ENSG00000147601	7013	TERF1	A_23_P216149	0.658794	9.38332	6.07975	2.16648e-06	0.0538413	4.3251	VAC 8 hpi
A_23_P10815	NM_001020658	ENSG00000134644	9698	PUM1	A_23_P10815	0.65957	10.3523	7.61633	4.96464e-08	0.00123381	8.14106	VAC 8 hpi
A_33_P3387300	NM_001013438	ENSG00000114416	8087	FXR1		0.660627	10.2811	7.93546	2.35102e-08	0.000584275	8.89857	VAC 8 hpi
A_23_P209619	NM_022374	ENSG00000119787	64225	ATL2	A_33_P3394040	0.660762	9.4358	6.27762	1.31239e-06	0.0326155	4.83025	VAC 8 hpi
A_24_P221366	NM_001019	ENSG00000134419	6210	RPS15A	A_24_P221366	0.662304	14.6167	6.9131	2.69966e-07	0.0067092	6.42706	VAC 8 hpi
A_23_P92642	NM_024668	ENSG00000131503	54882	ANKHD1	A_23_P92642	0.663004	8.99911	7.25652	1.17164e-07	0.00291176	7.27153	VAC 8 hpi
A_33_P3767773	NM_020765	ENSG00000127481	23352	UBR4	A_33_P3767773	0.66675	12.0762	7.39892	8.32441e-08	0.00206878	7.61757	VAC 8 hpi
A_32_P64200	NM_002098	ENSG00000112599	2979	GUCA1B	A_23_P81825	0.667042	6.28744	6.46783	8.13688e-07	0.0202218	5.31248	VAC 8 hpi
A_24_P365327	NM_015578	ENSG00000262860	26065	LSM14A	A_24_P365327	0.668222	10.7563	6.45699	8.36076e-07	0.0207782	5.28509	VAC 8 hpi
A_24_P216765	NM_014765	ENSG00000173726	9804	TOMM20	A_24_P393838	0.668614	11.5751	6.63454	5.36921e-07	0.0133436	5.73223	VAC 8 hpi
A_24_P205019	NM_021061	ENSG00000196150	58500	ZNF250	A_33_P3235370	0.669594	7.27997	6.17203	1.71405e-06	0.0425975	4.56109	VAC 8 hpi
A_33_P3481987	NM_213606	ENSG00000152779	387700	SLC16A12	A_24_P13024	0.669885	15.9643	6.11245	1.99373e-06	0.0495483	4.4088	VAC 8 hpi
A_23_P54006	NM_015382	ENSG00000092148	25831	HECTD1	A_23_P54006	0.674481	11.2367	7.14516	1.53339e-07	0.00381078	6.99922	VAC 8 hpi
A_23_P148204	NM_017944	ENSG00000170242	55031	USP47		0.674635	8.97525	6.62778	5.46004e-07	0.0135693	5.71528	VAC 8 hpi
A_23_P36928	NM_015972	ENSG00000186184	51082	POLR1D	A_23_P36928	0.674836	10.3073	8.00641	1.99468e-08	0.000495718	9.06519	VAC 8 hpi
A_23_P170820	NM_001020658	ENSG00000134644	9698	PUM1	A_23_P10815	0.675884	11.02	6.89405	2.8288e-07	0.00703013	6.37982	VAC 8 hpi
A_33_P3294053	NM_016466	ENSG00000213337	51239	ANKRD39	A_33_P3294053	0.677635	10.1787	6.57449	6.23431e-07	0.0154935	5.58136	VAC 8 hpi
A_23_P133814	NM_003531	ENSG00000287080	8352	H3C3	A_23_P133814	0.678395	12.7542	6.77216	3.81852e-07	0.00948979	6.07656	VAC 8 hpi
A_24_P250922	NM_000963	ENSG00000073756	5743	PTGS2	A_24_P250922	0.678786	6.44148	6.75452	3.98855e-07	0.00991234	6.03253	VAC 8 hpi
A_23_P78526	NM_020219	ENSG00000186567	56971	CEACAM19	A_23_P78526	0.679006	8.89929	6.6664	4.96086e-07	0.0123287	5.81213	VAC 8 hpi
A_23_P66402	NM_018019	ENSG00000141026	55090	MED9	A_23_P66402	0.679411	8.84206	6.76417	3.89453e-07	0.0096787	6.05664	VAC 8 hpi
A_23_P20777	NM_033117	ENSG00000119446	92400	RBM18	A_23_P20777	0.680042	10.1353	7.58118	5.39505e-08	0.00134078	8.05683	VAC 8 hpi
A_23_P78888	NM_001436	ENSG00000280548	2091	FBL	A_23_P78888	0.680391	13.5153	6.08233	2.15232e-06	0.0534895	4.3317	VAC 8 hpi
A_23_P34018	NM_001000	ENSG00000198918	6170	RPL39	A_32_P220307	0.680932	14.3016	6.30349	1.22952e-06	0.030556	4.89602	VAC 8 hpi
A_24_P206344	NM_152557	ENSG00000181220	155061	ZNF746	A_24_P206344	0.681001	11.6844	7.52582	6.15202e-08	0.0015289	7.92383	VAC 8 hpi
A_23_P404667	NM_001197	ENSG00000100290	638	BIK	A_23_P404667	0.681127	6.4586	6.85265	3.13161e-07	0.00778268	6.277	VAC 8 hpi
A_33_P3331491	NM_001162371	ENSG00000286190	728392		A_33_P3331491	0.681418	9.08526	6.25164	1.40137e-06	0.0348269	4.7641	VAC 8 hpi
A_24_P30314	NM_020680	ENSG00000142186	57410	SCYL1	A_24_P30314	0.683665	11.9638	6.21427	1.54022e-06	0.0382774	4.66887	VAC 8 hpi
A_23_P106682	NM_001424	ENSG00000213853	2013	EMP2	A_23_P106682	0.684232	9.01933	6.33889	1.12463e-06	0.0279493	4.98595	VAC 8 hpi
A_24_P280901	NM_000982	ENSG00000122026	6144	RPL21	A_23_P2725	0.684621	14.1208	6.66537	4.9735e-07	0.0123602	5.80955	VAC 8 hpi
A_23_P342091	NM_145063	ENSG00000124596	221443	OARD1	A_23_P342091	0.685808	10.3321	8.21487	1.23539e-08	0.000307019	9.55096	VAC 8 hpi
A_23_P33187	NM_032558	ENSG00000148110	84641	MFSD14B	A_23_P83073	0.686192	7.16648	6.94508	2.49623e-07	0.00620363	6.50628	VAC 8 hpi
A_23_P79069	NM_022904	ENSG00000105122	64926	RASAL3	A_23_P79069	0.687708	9.0851	6.50347	7.44285e-07	0.018497	5.40247	VAC 8 hpi
A_33_P3394234	NM_003434	ENSG00000125846	7692	ZNF133	A_33_P3394234	0.689326	8.31213	7.13147	1.58514e-07	0.00393939	6.96563	VAC 8 hpi
A_33_P3378531	NM_020682	ENSG00000214435	57412	AS3MT	A_33_P3378531	0.690689	16.1667	6.64861	5.18472e-07	0.0128851	5.76754	VAC 8 hpi
A_33_P3218148	NM_023073	ENSG00000197603	65250	CPLANE1	A_33_P3530314	0.690995	5.72058	6.19489	1.61762e-06	0.0402011	4.61945	VAC 8 hpi
A_33_P3663705	NM_014675	ENSG00000058453	9696	CROCC	A_32_P149546	0.692015	8.17539	7.1809	1.40628e-07	0.0034949	7.08678	VAC 8 hpi
A_23_P423695	NM_006454	ENSG00000123933	10608	MXD4	A_24_P234732	0.692735	7.8304	7.1085	1.67599e-07	0.00416517	6.90924	VAC 8 hpi
A_23_P12784	NM_012083	ENSG00000181274	23401	FRAT2	A_23_P12784	0.694232	10.2337	7.52836	6.11501e-08	0.0015197	7.92994	VAC 8 hpi
A_24_P944458	NM_016133	ENSG00000125629	51141	INSIG2	A_24_P944458	0.694466	8.20966	7.56744	5.57355e-08	0.00138514	8.02386	VAC 8 hpi
A_24_P30567	NM_139015	ENSG00000157837	121665	SPPL3	A_33_P3269359	0.695337	8.02812	6.17059	1.72032e-06	0.0427534	4.55741	VAC 8 hpi
A_33_P3373765	NM_000797	ENSG00000276825	1815	DRD4	A_33_P3373765	0.696242	7.564	6.40236	9.58792e-07	0.0238279	5.14689	VAC 8 hpi
A_23_P124642	NM_005739	ENSG00000172575	10125	RASGRP1	A_23_P124642	0.697582	6.94467	6.64298	5.25769e-07	0.0130664	5.75343	VAC 8 hpi
A_19_P00812587	NM_000969	ENSG00000122406	6125	RPL5	A_23_P12140	0.699242	12.9181	6.58458	6.07953e-07	0.0151088	5.60675	VAC 8 hpi
A_23_P101332	NM_023008	ENSG00000129347	65095	KRI1	A_23_P101332	0.699807	9.99874	6.53222	6.92722e-07	0.0172155	5.47495	VAC 8 hpi
A_23_P18142	NM_001007074	ENSG00000144713	6161	RPL32	A_23_P18142	0.69996	15.1893	6.51165	7.2924e-07	0.0181231	5.42309	VAC 8 hpi
A_24_P339071	NM_001802	ENSG00000140743	1039	CDR2	A_24_P339071	0.700945	7.85268	6.72399	4.30118e-07	0.0106893	5.95628	VAC 8 hpi
A_23_P58132	NM_004310	ENSG00000168421	399	RHOH	A_23_P58132	0.701017	8.91965	7.46543	7.10227e-08	0.00176506	7.77836	VAC 8 hpi
A_23_P31335	NM_016265	ENSG00000164631	7559	ZNF12	A_23_P31335	0.703691	9.58036	6.18185	1.67193e-06	0.0415509	4.58616	VAC 8 hpi
A_33_P3234020	NM_004884	ENSG00000174498	9543	IGDCC3	A_33_P3234020	0.704526	9.41598	6.48922	7.71282e-07	0.0191679	5.36651	VAC 8 hpi
A_24_P264664	NM_001271	ENSG00000173575	1106	CHD2	A_24_P264664	0.705256	9.48919	6.66929	4.92544e-07	0.0122407	5.81937	VAC 8 hpi
A_23_P103661	NM_139118	ENSG00000163374	55249	YY1AP1	A_23_P103661	0.705776	10.8701	6.67557	4.84927e-07	0.0120514	5.83511	VAC 8 hpi
A_33_P3419806	NM_001032	ENSG00000213741	6235	RPS29	A_23_P76961	0.707318	14.9495	6.31593	1.19156e-06	0.0296127	4.92764	VAC 8 hpi
A_23_P15582	NM_022167	ENSG00000015532	64132	XYLT2	A_23_P15582	0.707709	10.8596	6.90466	2.75611e-07	0.00684949	6.40614	VAC 8 hpi
A_23_P123563	NM_001010	ENSG00000137154	6194	RPS6	A_23_P123563	0.707943	15.3351	6.97244	2.33464e-07	0.00580206	6.57396	VAC 8 hpi
A_21_P0013244	NM_001102594	ENSG00000282379	113878	DTX2	A_33_P3502640	0.708495	5.06281	7.64544	4.63486e-08	0.00115186	8.21069	VAC 8 hpi
A_21_P0014671	NM_001017	ENSG00000110700	6207	RPS13	A_23_P24763	0.708564	14.7729	6.45871	8.32475e-07	0.0206887	5.28945	VAC 8 hpi
A_33_P3221999	NM_001165958	ENSG00000073605	55876	GSDMB	A_33_P3221999	0.709513	8.06009	6.46486	8.19762e-07	0.0203727	5.30498	VAC 8 hpi
A_33_P3344332	NM_001000	ENSG00000198918	6170	RPL39	A_32_P220307	0.709565	12.5582	7.20121	1.3389e-07	0.00332744	7.13647	VAC 8 hpi
A_24_P217365	NM_015199	ENSG00000206560	23243	ANKRD28	A_24_P217365	0.709926	9.0991	7.39389	8.42509e-08	0.0020938	7.60539	VAC 8 hpi
A_24_P66125	NM_001042749	ENSG00000101972	10735	STAG2	A_24_P66125	0.710427	8.73719	7.56861	5.55812e-08	0.0013813	8.02666	VAC 8 hpi
A_23_P23855	NM_032305	ENSG00000121851	84265	POLR3GL	A_23_P23855	0.711264	10.8185	6.5222	7.10279e-07	0.0176519	5.44968	VAC 8 hpi
A_23_P205646	NM_198794	ENSG00000012983	11183	MAP4K5	A_23_P205646	0.713304	8.93746	6.4883	7.73056e-07	0.019212	5.36419	VAC 8 hpi
A_33_P3345816	NM_001039966	ENSG00000164850	2852	GPER1	A_23_P8640	0.713708	8.11294	6.18116	1.67484e-06	0.0416231	4.58441	VAC 8 hpi
A_33_P3225298	NM_001011720	ENSG00000221947	389668	XKR9	A_33_P3225298	0.713799	7.80071	6.44889	8.53199e-07	0.0212037	5.26463	VAC 8 hpi
A_24_P54808	NM_020803	ENSG00000145332	57563	KLHL8	A_24_P54808	0.715127	7.86563	7.08935	1.75579e-07	0.00436349	6.86218	VAC 8 hpi
A_23_P122464	NM_006299	ENSG00000137185	7746	ZSCAN9	A_23_P122464	0.716846	6.83165	6.79546	3.6052e-07	0.00895963	6.13466	VAC 8 hpi
A_23_P305723	NM_020948	ENSG00000198160	57708	MIER1	A_24_P230916	0.717363	8.42368	6.97488	2.32077e-07	0.00576759	6.57998	VAC 8 hpi
A_23_P123330	NM_000989	ENSG00000156482	6156	RPL30	A_23_P123330	0.718767	14.4153	7.75971	3.54258e-08	0.000880402	8.48301	VAC 8 hpi
A_23_P145016	NM_006696	ENSG00000112983	10902	BRD8	A_23_P145016	0.719598	10.398	7.87781	2.68821e-08	0.000668075	8.76271	VAC 8 hpi
A_32_P14744	NM_001019	ENSG00000134419	6210	RPS15A	A_24_P221366	0.720712	13.917	7.23652	1.22949e-07	0.00305553	7.22275	VAC 8 hpi
A_23_P138631	NM_005445	ENSG00000108055	9126	SMC3	A_23_P138631	0.722014	9.73022	6.82428	3.35806e-07	0.00834545	6.20643	VAC 8 hpi
A_24_P68019	NM_138347	ENSG00000204519	90233	ZNF551	A_33_P3257252	0.722056	7.14147	8.03041	1.88707e-08	0.000468975	9.12141	VAC 8 hpi
A_33_P3419938	NM_000551	ENSG00000134086	7428	VHL	A_33_P3419938	0.722967	13.0317	6.5803	6.14472e-07	0.0152709	5.59598	VAC 8 hpi
A_33_P3228300	NM_005772	ENSG00000120158	10171	RCL1	A_33_P3228300	0.723148	8.82463	7.05069	1.92891e-07	0.00479372	6.76705	VAC 8 hpi
A_24_P942694	NM_018017	ENSG00000165813	55088	CCDC186	A_24_P942694	0.724242	6.82205	6.27096	1.33465e-06	0.0331688	4.81329	VAC 8 hpi
A_23_P28730	NM_020713	ENSG00000196700	57473	ZNF512B	A_23_P28730	0.724282	9.33083	6.3734	1.03114e-06	0.0256258	5.0735	VAC 8 hpi
A_21_P0013965	NM_015092	ENSG00000157106	23049	SMG1	A_32_P116323	0.725285	8.94284	6.24136	1.43825e-06	0.0357435	4.73791	VAC 8 hpi
A_23_P50137	NM_016626	ENSG00000176624	51320	MEX3C	A_23_P50137	0.725332	10.3033	7.66457	4.43043e-08	0.00110105	8.2564	VAC 8 hpi
A_23_P38365	NM_006852	ENSG00000146872	11011	TLK2	A_33_P3399028	0.725801	9.34903	6.52998	6.9661e-07	0.0173121	5.4693	VAC 8 hpi
A_23_P171359	NM_019045	ENSG00000131725	54521	WDR44	A_33_P3239736	0.726916	7.57427	6.22448	1.50095e-06	0.0373016	4.6949	VAC 8 hpi
A_23_P115573	NM_198149	ENSG00000198892	149345	SHISA4	A_23_P115573	0.727466	10.9653	6.29889	1.24385e-06	0.0309123	4.88433	VAC 8 hpi
A_33_P3387561	NM_206818	ENSG00000275644	126014	OSCAR	A_23_P50368	0.727797	9.99488	6.53739	6.83852e-07	0.0169951	5.48796	VAC 8 hpi
A_24_P636332	NM_198489	ENSG00000280975	338657	CENATAC	A_24_P636332	0.728769	9.56398	6.36924	1.04196e-06	0.0258948	5.06297	VAC 8 hpi
A_23_P218158	NM_001284280	ENSG00000100796	55671	PPP4R3A	A_23_P218158	0.72908	9.72233	6.4837	7.82016e-07	0.0194347	5.35256	VAC 8 hpi
A_33_P3299170	NM_201412	ENSG00000007392	55692	LUC7L	A_23_P106737	0.729344	11.572	6.8378	3.24818e-07	0.00807238	6.24006	VAC 8 hpi
A_23_P18887	NM_022132	ENSG00000281742	64087	MCCC2		0.72941	7.39095	7.34091	9.56509e-08	0.00237712	7.4769	VAC 8 hpi
A_23_P29747	NM_000984	ENSG00000198242	6147	RPL23A	A_23_P29747	0.729834	15.3637	6.95504	2.43614e-07	0.00605429	6.53092	VAC 8 hpi
A_33_P3293432	NM_199340	ENSG00000275621	374819	LRRC37A3	A_33_P3226465	0.730452	8.08107	7.77946	3.38235e-08	0.000840583	8.52991	VAC 8 hpi
A_24_P226210	NM_153223	ENSG00000168944	153241	CEP120	A_24_P226210	0.730473	6.88911	6.37014	1.03962e-06	0.0258367	5.06523	VAC 8 hpi
A_23_P13683	NM_014830	ENSG00000166860	9880	ZBTB39	A_23_P13683	0.730583	5.87208	6.16777	1.73266e-06	0.0430601	4.55021	VAC 8 hpi
A_23_P56709	NM_005667	ENSG00000239305	7844	RNF103	A_23_P56709	0.731112	8.94372	8.37519	8.58015e-09	0.000213234	9.92065	VAC 8 hpi
A_23_P43490	NM_058197	ENSG00000147889	1029	CDKN2A	A_23_P43490	0.731452	10.126	6.70845	4.46985e-07	0.0111085	5.91742	VAC 8 hpi
A_24_P223604	NM_015496	ENSG00000164944	25962	VIRMA	A_24_P223604	0.733163	11.1439	7.60391	5.1126e-08	0.00127058	8.11131	VAC 8 hpi
A_23_P147495	NM_021946	ENSG00000085185	63035	BCORL1	A_23_P147495	0.734401	7.94335	7.23148	1.24453e-07	0.00309291	7.21044	VAC 8 hpi
A_23_P138253	NM_015607	ENSG00000160679	26097	CHTOP	A_23_P138253	0.734555	10.1177	7.90762	2.50811e-08	0.000623314	8.833	VAC 8 hpi
A_23_P139558	NM_022771	ENSG00000121749	64786	TBC1D15	A_23_P139558	0.734951	9.58593	8.45621	7.14574e-09	0.000177586	10.1062	VAC 8 hpi
A_23_P111303	NM_014892	ENSG00000213079	22828	SCAF8	A_23_P111303	0.735315	8.6262	6.63922	5.30708e-07	0.0131892	5.74398	VAC 8 hpi
A_23_P92786	NM_018989	ENSG00000091009	54439	RBM27	A_23_P92786	0.735555	9.94702	6.28585	1.28542e-06	0.0319452	4.85119	VAC 8 hpi
A_23_P26865	NM_002470	ENSG00000109063	4621	MYH3		0.735857	6.15157	6.37467	1.02785e-06	0.0255441	5.07672	VAC 8 hpi
A_33_P3346841	NM_001173128	ENSG00000198492	51441	YTHDF2	A_23_P103414	0.736101	10.1526	7.44494	7.45785e-08	0.00185343	7.72888	VAC 8 hpi
A_19_P00317449	NM_178549	ENSG00000181450	339500	ZNF678		0.73612	6.76351	6.08175	2.15547e-06	0.0535678	4.33023	VAC 8 hpi
A_23_P26124	NM_134260	ENSG00000069667	6095	RORA	A_23_P26124	0.736317	7.31305	6.62941	5.43806e-07	0.0135147	5.71936	VAC 8 hpi
A_23_P53663	NM_002583	ENSG00000177425	5074	PAWR	A_23_P53663	0.736691	8.55184	7.30999	1.0302e-07	0.00256024	7.40177	VAC 8 hpi
A_21_P0011094	NM_000993	ENSG00000071082	6160	RPL31	A_24_P213783	0.741036	13.9127	6.43568	8.81918e-07	0.0219174	5.23122	VAC 8 hpi
A_23_P15146	NM_001012631	ENSG00000008517	9235	IL32	A_23_P15146	0.742556	8.44582	7.57203	5.51329e-08	0.00137016	8.03487	VAC 8 hpi
A_24_P186216	NM_001100400	ENSG00000121892	23244	PDS5A	A_24_P186216	0.742608	6.89667	6.46687	8.15648e-07	0.0202705	5.31006	VAC 8 hpi
A_33_P3373707	NM_003569	ENSG00000079950	8417	STX7	A_33_P3373707	0.742645	8.08888	6.4033	9.5654e-07	0.0237719	5.14926	VAC 8 hpi
A_23_P137705	NM_005149	ENSG00000143178	9095	TBX19	A_23_P137705	0.743019	7.98574	7.508	6.41798e-08	0.001595	7.88096	VAC 8 hpi
A_23_P35796	NM_006244	ENSG00000068971	5526	PPP2R5B	A_23_P35796	0.743269	8.15891	7.06509	1.86246e-07	0.00462859	6.80251	VAC 8 hpi
A_23_P42507	NM_139126	ENSG00000131013	85313	PPIL4	A_33_P3253702	0.743351	8.54697	6.95799	2.41865e-07	0.00601082	6.53821	VAC 8 hpi
A_23_P80068	NM_006806	ENSG00000281484	10950	BTG3		0.743497	11.3207	6.5601	6.46193e-07	0.0160592	5.54515	VAC 8 hpi
A_33_P3401301	NM_001000	ENSG00000198918	6170	RPL39	A_32_P220307	0.744438	13.0254	6.45608	8.37985e-07	0.0208256	5.28279	VAC 8 hpi
A_33_P3219601	NM_007314	ENSG00000143322	27	ABL2	A_32_P139894	0.746951	7.97202	7.8188	3.08495e-08	0.000766673	8.62318	VAC 8 hpi
A_23_P380724	NM_021826	ENSG00000215251	60493	FASTKD5	A_23_P380724	0.74943	10.8661	6.34844	1.09793e-06	0.0272858	5.01019	VAC 8 hpi
A_23_P48455	NM_030943	ENSG00000166126	81693	AMN		0.750101	8.92873	6.24318	1.43163e-06	0.0355789	4.74256	VAC 8 hpi
A_33_P3369550	NM_004768	ENSG00000116754	9295	SRSF11	A_23_P11664	0.750219	11.1618	7.77696	3.40225e-08	0.000845528	8.52397	VAC 8 hpi
A_32_P229746	NM_005494	ENSG00000105993	10049	DNAJB6	A_32_P229746	0.750569	11.8895	8.67299	4.399e-09	0.000109324	10.5983	VAC 8 hpi
A_33_P3447304	NM_001198533	ENSG00000164830	55074	OXR1	A_19_P00320288	0.750666	7.28976	6.85526	3.11163e-07	0.00773302	6.28348	VAC 8 hpi
A_23_P144497	NM_001006	ENSG00000292158	6189	RPS3A	A_23_P144497	0.750715	15.2218	6.91444	2.69085e-07	0.0066873	6.43037	VAC 8 hpi
A_33_P3352767	NM_002386	ENSG00000258839	4157	MC1R		0.752489	9.55845	6.48033	7.88634e-07	0.0195991	5.34405	VAC 8 hpi
A_33_P3416420	NM_145062	ENSG00000153975	221302	ZUP1	A_33_P3416420	0.752577	6.14871	8.02221	1.92315e-08	0.000477942	9.10221	VAC 8 hpi
A_23_P9875	NM_007170	ENSG00000070759	10420	TESK2	A_23_P9875	0.753109	6.47637	6.07651	2.18439e-06	0.0542866	4.3168	VAC 8 hpi
A_23_P90589	NM_022915	ENSG00000135900	65080	MRPL44	A_23_P90589	0.753111	9.41041	7.991	2.06703e-08	0.000513698	9.02907	VAC 8 hpi
A_23_P342185	NM_015045	ENSG00000062650	23063	WAPL	A_23_P342185	0.754175	8.23396	6.60834	5.73042e-07	0.0142413	5.66647	VAC 8 hpi
A_24_P218006	NM_032317	ENSG00000176410	84277	DNAJC30	A_24_P218006	0.75424	7.36813	6.47781	7.93615e-07	0.0197229	5.3377	VAC 8 hpi
A_33_P3308456	NM_001282275	ENSG00000229637	360205	PRAC2	A_33_P3308456	0.754638	7.78744	7.9699	2.17052e-08	0.000539418	8.97954	VAC 8 hpi
A_21_P0010744	NM_022551	ENSG00000223367	6222	RPS18	A_23_P214666	0.755516	16.2041	6.51566	7.21959e-07	0.0179421	5.43322	VAC 8 hpi
A_24_P195476	NM_000535	ENSG00000122512	5395	PMS2	A_23_P93792	0.756032	8.16332	7.62834	4.82578e-08	0.0011993	8.16979	VAC 8 hpi
A_23_P78734	NM_001077186	ENSG00000105357	79784	MYH14	A_24_P323545	0.757663	9.4509	8.64666	4.66444e-09	0.000115921	10.5389	VAC 8 hpi
A_23_P157299	NM_001129	ENSG00000106624	165	AEBP1	A_23_P157299	0.759439	8.39535	6.54178	6.76391e-07	0.0168097	5.49904	VAC 8 hpi
A_23_P69521	NM_006835	ENSG00000118816	10983	CCNI	A_23_P69521	0.760617	13.5532	6.84832	3.16516e-07	0.00786606	6.26623	VAC 8 hpi
A_23_P98686	NM_025092	ENSG00000142102	80162	PGGHG	A_23_P98686	0.763778	7.95809	6.45402	8.42321e-07	0.0209334	5.27758	VAC 8 hpi
A_23_P424582	NM_030652	ENSG00000240389	80864	EGFL8		0.764425	7.78136	6.80174	3.54979e-07	0.00882195	6.15031	VAC 8 hpi
A_24_P317835	NM_019892	ENSG00000148384	56623	INPP5E	A_24_P317835	0.764763	9.85875	6.48018	7.88925e-07	0.0196064	5.34368	VAC 8 hpi
A_23_P216489	NM_005476	ENSG00000159921	10020	GNE	A_23_P216489	0.765086	9.58925	6.20503	1.57665e-06	0.0391828	4.64531	VAC 8 hpi
A_23_P112412	NM_017746	ENSG00000136891	54881	TEX10		0.76618	9.89339	8.3418	9.25425e-09	0.000229987	9.84394	VAC 8 hpi
A_23_P131149	NM_002552	ENSG00000115947	5000	ORC4	A_32_P141612	0.767225	8.59133	7.09091	1.74912e-07	0.00434691	6.86603	VAC 8 hpi
A_23_P201636	NM_005562	ENSG00000058085	3918	LAMC2	A_23_P201636	0.767596	6.52821	7.06528	1.86163e-07	0.00462652	6.80296	VAC 8 hpi
A_33_P3359518	NM_001085487	ENSG00000162601	114803	MYSM1	A_33_P3359518	0.767821	6.52677	6.12666	1.92308e-06	0.0477923	4.44515	VAC 8 hpi
A_24_P118489	NM_001080435	ENSG00000156232	123720	WHAMM	A_33_P3315475	0.768012	10.0782	7.04316	1.96463e-07	0.00488249	6.74849	VAC 8 hpi
A_32_P113508	NM_030803	ENSG00000281089	55054	ATG16L1	A_32_P113508	0.768134	8.8902	6.96533	2.3756e-07	0.00590384	6.55637	VAC 8 hpi
A_23_P5586	NM_005791	ENSG00000124383	10199	MPHOSPH10	A_23_P5586	0.76857	10.5849	7.72828	3.81369e-08	0.000947779	8.40828	VAC 8 hpi
A_33_P3424057	NM_006210	ENSG00000198300	5178	PEG3	A_23_P407583	0.769513	6.69682	6.68531	4.73361e-07	0.011764	5.8595	VAC 8 hpi
A_23_P58337	NM_030917	ENSG00000145216	81608	FIP1L1	A_23_P58337	0.770023	10.2325	6.83537	3.2676e-07	0.00812064	6.23403	VAC 8 hpi
A_33_P3294449	NM_001017977	ENSG00000143164	55827	DCAF6	A_33_P3294449	0.770426	6.73103	6.19233	1.62813e-06	0.0404622	4.61292	VAC 8 hpi
A_23_P7101	NM_006527	ENSG00000163950	7884	SLBP	A_23_P7101	0.771526	10.7985	6.65119	5.15163e-07	0.0128028	5.77401	VAC 8 hpi
A_24_P22079	NM_002015	ENSG00000150907	2308	FOXO1	A_24_P22079	0.772675	7.80933	6.89856	2.7977e-07	0.00695283	6.39099	VAC 8 hpi
A_33_P3216933	NM_015191	ENSG00000170145	23235	SIK2	A_33_P3216933	0.77385	6.48121	6.95026	2.46481e-07	0.00612555	6.51909	VAC 8 hpi
A_23_P53530	NM_001033050	ENSG00000120832	80298	MTERF2	A_23_P53530	0.77389	6.76001	7.06446	1.8653e-07	0.00463565	6.80097	VAC 8 hpi
A_23_P160537	NM_024037	ENSG00000127423	79000	AUNIP	A_23_P160537	0.775313	7.80095	6.18866	1.64335e-06	0.0408406	4.60354	VAC 8 hpi
A_33_P3372074	NM_001031803	ENSG00000073350	3993	LLGL2	A_24_P307869	0.775639	10.251	6.0944	2.08728e-06	0.0518731	4.36261	VAC 8 hpi
A_24_P521994	NM_017644	ENSG00000114796	54800	KLHL24	A_24_P521994	0.776495	8.27629	8.08759	1.65403e-08	0.000411059	9.25505	VAC 8 hpi
A_33_P3390576	NM_001197104	ENSG00000118058	4297	KMT2A	A_33_P3307307	0.776816	6.01379	6.40567	9.50861e-07	0.0236308	5.15527	VAC 8 hpi
A_23_P130149	NM_001976	ENSG00000108515	2027	ENO3		0.778293	9.40088	6.99834	2.19152e-07	0.00544637	6.63794	VAC 8 hpi
A_23_P319270	NM_014984	ENSG00000141577	22994	CEP131	A_23_P319270	0.780741	10.2261	8.41689	7.8083e-09	0.000194052	10.0163	VAC 8 hpi
A_23_P121702	NM_001014446	ENSG00000145247	132299	OCIAD2	A_23_P121702	0.781511	9.48939	6.71863	4.35865e-07	0.0108321	5.94287	VAC 8 hpi
A_24_P48057	NM_005853	ENSG00000176842	10265	IRX5	A_24_P48057	0.781853	7.2362	6.31594	1.19154e-06	0.029612	4.92767	VAC 8 hpi
A_23_P26021	NM_004236	ENSG00000166200	9318	COPS2	A_23_P26021	0.782041	10.1384	7.61715	4.95509e-08	0.00123144	8.14301	VAC 8 hpi
A_23_P252855	NM_018321	ENSG00000113460	55299	BRIX1	A_23_P252855	0.782218	9.33746	7.37009	8.91894e-08	0.00221653	7.54772	VAC 8 hpi
A_24_P106839	NM_023034	ENSG00000147548	54904	NSD3	A_24_P106839	0.782388	6.32503	7.27561	1.11899e-07	0.00278092	7.31807	VAC 8 hpi
A_33_P3250018	NM_013320	ENSG00000111727	29915	HCFC2	A_32_P85539	0.782493	5.72019	6.86398	3.04559e-07	0.00756889	6.30516	VAC 8 hpi
A_33_P3279124	NM_001169107	ENSG00000172661	253725	WASHC2C	A_23_P376799	0.782969	10.9504	6.8853	2.89021e-07	0.00718274	6.3581	VAC 8 hpi
A_23_P415558	NM_012256	ENSG00000170260	7988	ZNF212	A_23_P415558	0.783207	8.40941	8.33068	9.49064e-09	0.000235861	9.81836	VAC 8 hpi
A_33_P3230290	NM_030649	ENSG00000131584	116983	ACAP3	A_33_P3230290	0.784439	11.6572	7.91802	2.44819e-08	0.000608425	8.85751	VAC 8 hpi
A_32_P9468	NM_001031617	ENSG00000240230	90639	COX19	A_32_P9468	0.786966	7.41702	7.42248	7.86864e-08	0.00195551	7.67458	VAC 8 hpi
A_33_P3239267	NM_203370	ENSG00000185614	389119	INKA1	A_33_P3239267	0.788416	12.4139	6.39286	9.81929e-07	0.0244029	5.12283	VAC 8 hpi
A_23_P370097	NM_001044385	ENSG00000155755	65062	TMEM237	A_24_P941831	0.789783	7.77122	6.33893	1.12452e-06	0.0279467	4.98605	VAC 8 hpi
A_23_P168610	NM_014399	ENSG00000106537	27075	TSPAN13	A_23_P168610	0.790355	7.21038	7.00408	2.16102e-07	0.00537057	6.65211	VAC 8 hpi
A_33_P3210288	NM_000150	ENSG00000156413	2528	FUT6	A_33_P3222228	0.790871	16.0582	6.17028	1.72166e-06	0.0427866	4.55663	VAC 8 hpi
A_23_P134176	NM_001024465	ENSG00000291237	6648	SOD2	A_23_P134176	0.791431	12.1006	8.1454	1.44833e-08	0.000359938	9.38971	VAC 8 hpi
A_24_P822704	NM_001005209	ENSG00000188760	130612	TMEM198	A_24_P822704	0.791932	6.61964	6.71922	4.35233e-07	0.0108164	5.94434	VAC 8 hpi
A_21_P0012049	NM_183420	ENSG00000147364	26260	FBXO25	A_19_P00811947	0.792592	7.11432	6.76051	3.92996e-07	0.00976674	6.04749	VAC 8 hpi
A_23_P321452	NM_173791	ENSG00000165650	118987	PDZD8	A_23_P321452	0.792724	7.6203	6.13005	1.90658e-06	0.0473824	4.45383	VAC 8 hpi
A_33_P3243449	NM_001252	ENSG00000125726	970	CD70		0.793324	8.2401	6.30547	1.22338e-06	0.0304036	4.90106	VAC 8 hpi
A_33_P3230269	NM_198182	ENSG00000134317	29841	GRHL1	A_33_P3423791	0.793686	7.88656	6.36313	1.05809e-06	0.0262956	5.04747	VAC 8 hpi
A_33_P3403132	NM_005234	ENSG00000160113	2063	NR2F6	A_33_P3403132	0.793834	11.7654	7.41257	8.05718e-08	0.00200237	7.65061	VAC 8 hpi
A_23_P86021	NM_003944	ENSG00000143416	8991	SELENBP1	A_23_P86021	0.794133	8.98824	6.76249	3.91082e-07	0.00971916	6.05242	VAC 8 hpi
A_23_P49646	NM_002767	ENSG00000141127	5636	PRPSAP2	A_23_P49646	0.795538	9.51798	7.75123	3.61376e-08	0.000898091	8.46285	VAC 8 hpi
A_23_P70371	NM_015153	ENSG00000118482	23469	PHF3	A_23_P70371	0.796161	9.20361	7.72014	3.88738e-08	0.000966092	8.38889	VAC 8 hpi
A_23_P18267	NM_006545	ENSG00000114388	10641	NPRL2	A_23_P18267	0.796273	8.58868	7.25167	1.1854e-07	0.00294596	7.25971	VAC 8 hpi
A_23_P162171	NM_006500	ENSG00000076706	4162	MCAM	A_23_P162171	0.796509	8.51432	6.64867	5.18404e-07	0.0128834	5.76768	VAC 8 hpi
A_33_P3412479	NM_182639	ENSG00000107521	3257	HPS1	A_33_P3412479	0.797427	8.16344	6.47723	7.94769e-07	0.0197516	5.33623	VAC 8 hpi
A_23_P29939	NM_007308	ENSG00000145335	6622	SNCA	A_23_P29939	0.797521	9.17584	7.33238	9.76279e-08	0.00242625	7.45619	VAC 8 hpi
A_21_P0011910	NM_012124	ENSG00000285023	26973	CHORDC1	A_23_P138805	0.798382	8.38595	7.11906	1.63355e-07	0.0040597	6.93519	VAC 8 hpi
A_23_P119353	NM_017805	ENSG00000105538	54922	RASIP1	A_23_P119353	0.799351	9.69677	6.75975	3.93736e-07	0.00978512	6.04559	VAC 8 hpi
A_23_P204696	NM_004064	ENSG00000111276	1027	CDKN1B	A_24_P81841	0.800036	8.03538	6.11031	2.0046e-06	0.0498183	4.40332	VAC 8 hpi
A_23_P122443	NM_005319	ENSG00000187837	3006	H1-2	A_23_P122443	0.80141	12.8531	7.75128	3.61327e-08	0.000897971	8.46299	VAC 8 hpi
A_23_P100883	NM_015355	ENSG00000178691	23512	SUZ12	A_23_P100883	0.801736	10.5261	7.1859	1.38937e-07	0.00345285	7.09903	VAC 8 hpi
A_23_P93690	NM_182776	ENSG00000166508	4176	MCM7	A_33_P3258223	0.802018	12.5043	6.73449	4.19092e-07	0.0104153	5.98252	VAC 8 hpi
A_24_P274795	NM_018719	ENSG00000164649	55536	CDCA7L	A_33_P3251144	0.802091	8.97737	7.93854	2.33424e-08	0.000580105	8.90583	VAC 8 hpi
A_32_P151875	NM_020781	ENSG00000197024	57541	ZNF398	A_32_P151875	0.802363	9.45933	8.12706	1.51056e-08	0.000375406	9.34705	VAC 8 hpi
A_24_P703830	NM_001098622	ENSG00000187556	342977	NANOS3	A_24_P703830	0.803371	6.60994	6.99549	2.2068e-07	0.00548433	6.63091	VAC 8 hpi
A_23_P171074	NM_004867	ENSG00000078596	9452	ITM2A	A_23_P171074	0.803693	8.85617	9.3083	1.09999e-09	2.7337e-05	12.0047	VAC 8 hpi
A_33_P3362153	NM_001190764	ENSG00000233493	388564	TMEM238	A_33_P3362153	0.80371	12.273	8.08684	1.65689e-08	0.00041177	9.2533	VAC 8 hpi
A_33_P3335940	NM_144570	ENSG00000206053	90861	JPT2	A_33_P3335935	0.805532	7.24843	6.83727	3.25235e-07	0.00808275	6.23876	VAC 8 hpi
A_24_P290354	NM_006007	ENSG00000107372	7763	ZFAND5	A_24_P278172	0.805684	10.6033	9.02824	2.01331e-09	5.00349e-05	11.3913	VAC 8 hpi
A_23_P9293	NM_004817	ENSG00000119139	9414	TJP2	A_23_P9293	0.806121	10.4374	8.14625	1.44551e-08	0.000359239	9.39168	VAC 8 hpi
A_21_P0010964	NM_002952	ENSG00000291931	6187	RPS2		0.806766	16.1475	6.68434	4.74504e-07	0.0117924	5.85706	VAC 8 hpi
A_23_P147277	NM_207346	ENSG00000182173	283989	TSEN54	A_23_P147277	0.806808	10.1232	6.21982	1.51873e-06	0.0377434	4.68303	VAC 8 hpi
A_23_P56736	NM_080386	ENSG00000075886	113457	TUBA3D	A_23_P56736	0.807366	7.83148	6.21909	1.52154e-06	0.0378133	4.68117	VAC 8 hpi
A_23_P27215	NM_018955	ENSG00000170315	7314	UBB	A_23_P27215	0.808362	14.8943	8.45026	7.24221e-09	0.000179983	10.0926	VAC 8 hpi
A_33_P3239634	NM_002505	ENSG00000001167	4800	NFYA	A_33_P3239634	0.809005	6.8544	6.72985	4.2393e-07	0.0105355	5.97093	VAC 8 hpi
A_32_P25273	NM_002156	ENSG00000144381	3329	HSPD1	A_32_P25273	0.809952	14.3621	6.98613	2.25786e-07	0.00561123	6.60778	VAC 8 hpi
A_33_P3210160	NM_001195605	ENSG00000261221	100507290	ZNF865		0.810806	16.7779	6.94331	2.50707e-07	0.00623058	6.5019	VAC 8 hpi
A_23_P12526	NM_005426	ENSG00000143514	7159	TP53BP2	A_23_P12526	0.811001	9.31221	7.78008	3.37748e-08	0.000839372	8.53137	VAC 8 hpi
A_33_P3359354	NM_001282671	ENSG00000162585	199990	FAAP20	A_33_P3359344	0.811054	7.56336	6.55861	6.48593e-07	0.0161188	5.54141	VAC 8 hpi
A_32_P58074	NM_001006	ENSG00000292158	6189	RPS3A	A_23_P144497	0.811169	13.954	8.40442	8.03131e-09	0.000199594	9.9877	VAC 8 hpi
A_24_P3804	NM_001039651	ENSG00000227861	401251	SAPCD1	A_24_P3804	0.811564	8.07925	7.49702	6.5878e-08	0.0016372	7.85451	VAC 8 hpi
A_33_P3267081	NM_016643	ENSG00000179965	51333	ZNF771	A_33_P3267081	0.811744	9.20383	8.67407	4.38842e-09	0.000109061	10.6008	VAC 8 hpi
A_23_P119042	NM_005601	ENSG00000105374	4818	NKG7	A_23_P119042	0.813343	6.01929	6.34799	1.09917e-06	0.0273167	5.00905	VAC 8 hpi
A_23_P109907	NM_175924	ENSG00000145103	286676	ILDR1	A_23_P109907	0.814423	13.9705	6.18961	1.63939e-06	0.0407421	4.60597	VAC 8 hpi
A_23_P51202	NM_001077195	ENSG00000283009	80818	ZNF436	A_33_P3327842	0.814759	7.61673	7.6501	4.5842e-08	0.00113927	8.22183	VAC 8 hpi
A_33_P3368339	NM_001045477	ENSG00000188152	441457	NUTM2G	A_33_P3401119	0.814854	7.14139	8.42583	7.65241e-09	0.000190178	10.0367	VAC 8 hpi
A_32_P11894	NM_152269	ENSG00000130921	91574	MTRFR	A_32_P11894	0.815565	9.36424	7.70562	4.02236e-08	0.000999637	8.3543	VAC 8 hpi
A_23_P92410	NM_004346	ENSG00000164305	836	CASP3	A_23_P92410	0.81765	11.1277	9.13532	1.59592e-09	3.96619e-05	11.6271	VAC 8 hpi
A_33_P3385983	NM_021143	ENSG00000132010	7568	ZNF20	A_33_P3385983	0.817799	6.46894	6.5653	6.37873e-07	0.0158524	5.55824	VAC 8 hpi
A_23_P25626	NM_024808	ENSG00000136122	79866	BORA		0.818056	7.85849	8.8991	2.66972e-09	6.63479e-05	11.105	VAC 8 hpi
A_23_P208210	NM_014650	ENSG00000256087	9668	ZNF432	A_23_P208210	0.818266	5.92112	6.08092	2.16004e-06	0.0536814	4.32809	VAC 8 hpi
A_33_P3341234	NM_003344	ENSG00000186591	7328	UBE2H	A_33_P3341234	0.819285	10.5697	7.38045	8.70043e-08	0.00216223	7.57283	VAC 8 hpi
A_33_P3306177	NM_153365	ENSG00000169762	202018	TAPT1	A_23_P301372	0.819347	7.70677	8.08574	1.66108e-08	0.000412812	9.25074	VAC 8 hpi
A_23_P47839	NM_020936	ENSG00000111364	57696	DDX55	A_23_P47839	0.819923	8.41711	6.73909	4.14358e-07	0.0102976	5.994	VAC 8 hpi
A_33_P3336686	NM_004669	ENSG00000169583	9022	CLIC3	A_33_P3336686	0.820598	8.3195	6.14955	1.81453e-06	0.0450948	4.50368	VAC 8 hpi
A_33_P3358957	NM_001004318	ENSG00000183760	390928	ACP7	A_33_P3358957	0.820794	7.25247	6.66072	5.03123e-07	0.0125036	5.7979	VAC 8 hpi
A_23_P155257	NM_032682	ENSG00000114861	27086	FOXP1	A_33_P3214303	0.820937	11.2046	9.98722	2.65005e-10	6.5859e-06	13.4488	VAC 8 hpi
A_24_P408047	NM_020904	ENSG00000105559	57664	PLEKHA4	A_24_P408047	0.821083	9.05154	6.39202	9.8401e-07	0.0244546	5.1207	VAC 8 hpi
A_23_P68487	NM_001719	ENSG00000101144	655	BMP7	A_23_P68487	0.821751	8.53363	7.38443	8.61801e-08	0.00214175	7.58247	VAC 8 hpi
A_23_P344451	NM_016073	ENSG00000166503	50810	HDGFL3	A_23_P344451	0.822102	7.54538	6.26448	1.35665e-06	0.0337156	4.7968	VAC 8 hpi
A_23_P52939	NM_003627	ENSG00000149150	8501	SLC43A1		0.822215	7.36065	7.79083	3.29353e-08	0.000818509	8.55688	VAC 8 hpi
A_23_P214487	NM_003542	ENSG00000197061	8364	H4C3	A_23_P214487	0.822235	14.5873	7.42174	7.88255e-08	0.00195897	7.67279	VAC 8 hpi
A_33_P3659678	NM_033334	ENSG00000148200	2649	NR6A1	A_33_P3260322	0.823572	8.95416	8.0252	1.90991e-08	0.000474651	9.10921	VAC 8 hpi
A_33_P3396459	NM_001278714	ENSG00000163882	5437	POLR2H	A_23_P29803	0.823709	9.42936	8.87279	2.82848e-09	7.02934e-05	11.0464	VAC 8 hpi
A_32_P63848	NM_000436	ENSG00000083720	5019	OXCT1	A_32_P63848	0.82426	7.77261	7.46718	7.07281e-08	0.00175774	7.78256	VAC 8 hpi
A_23_P218096	NM_022118	ENSG00000139746	64062	RBM26	A_23_P218096	0.824639	7.84653	7.93347	2.36186e-08	0.00058697	8.8939	VAC 8 hpi
A_32_P59678	NM_001127364	ENSG00000188732	340277	FAM221A	A_33_P3308137	0.824935	5.8522	6.15362	1.79592e-06	0.0446323	4.51407	VAC 8 hpi
A_33_P3390102	NM_005716	ENSG00000123159	10755	GIPC1	A_33_P3390102	0.825149	12.239	6.99136	2.22919e-07	0.00553998	6.6207	VAC 8 hpi
A_33_P3361412	NM_018420	ENSG00000163393	55356	SLC22A15	A_23_P388900	0.825733	5.25689	6.62768	5.4614e-07	0.0135727	5.71503	VAC 8 hpi
A_24_P409346	NM_006310	ENSG00000141279	9520	NPEPPS	A_23_P84836	0.826123	7.2979	6.93087	2.58461e-07	0.00642327	6.4711	VAC 8 hpi
A_33_P3276693	NM_002632	ENSG00000119630	5228	PGF	A_33_P3276693	0.826161	8.24106	6.7431	4.10268e-07	0.010196	6.00403	VAC 8 hpi
A_32_P194779	NM_001099270	ENSG00000177125	403341	ZBTB34	A_32_P194779	0.826573	8.15969	8.06393	1.74665e-08	0.000434077	9.19981	VAC 8 hpi
A_23_P212639	NM_004593	ENSG00000136527	6434	TRA2B	A_23_P212639	0.827087	12.4234	8.65971	4.53087e-09	0.000112601	10.5684	VAC 8 hpi
A_24_P365015	NM_006361	ENSG00000159184	10481	HOXB13	A_24_P365015	0.827117	7.28229	6.77562	3.786e-07	0.00940896	6.0852	VAC 8 hpi
A_23_P141345	NM_001932	ENSG00000161647	4356	MPP3	A_23_P141345	0.827193	7.5672	7.26031	1.16099e-07	0.0028853	7.28077	VAC 8 hpi
A_23_P119857	NM_001008237	ENSG00000183891	130502	TTC32	A_23_P119857	0.828071	8.93187	7.09776	1.72027e-07	0.00427521	6.88286	VAC 8 hpi
A_33_P3342957	NM_004226	ENSG00000081320	9262	STK17B	A_33_P3342957	0.828356	8.6467	9.86343	3.42024e-10	8.49998e-06	13.19	VAC 8 hpi
A_23_P131240	NM_181713	ENSG00000173960	165324	UBXN2A	A_23_P131240	0.828753	7.27303	6.59918	5.86254e-07	0.0145696	5.64345	VAC 8 hpi
A_23_P377664	NM_001135745	ENSG00000003393	57679	ALS2	A_23_P377664	0.829896	6.38655	8.0259	1.90684e-08	0.000473888	9.11085	VAC 8 hpi
A_23_P58396	NM_016205	ENSG00000145431	56034	PDGFC	A_23_P58396	0.830025	9.27976	7.02015	2.07792e-07	0.00516405	6.69178	VAC 8 hpi
A_32_P108474	NM_002940	ENSG00000164163	6059	ABCE1	A_23_P41380	0.830143	7.74808	6.47929	7.90691e-07	0.0196503	5.34142	VAC 8 hpi
A_33_P3293009	NM_152864	ENSG00000101198	128414	NKAIN4	A_23_P17316	0.83083	8.82987	7.11636	1.64429e-07	0.0040864	6.92856	VAC 8 hpi
A_32_P34920	NM_004472	ENSG00000251493	2297	FOXD1	A_32_P34920	0.83107	7.94868	6.43345	8.86863e-07	0.0220403	5.22558	VAC 8 hpi
A_23_P404091	NM_152407	ENSG00000164284	134266	GRPEL2	A_23_P404091	0.831493	8.1152	7.3091	1.03242e-07	0.00256576	7.39959	VAC 8 hpi
A_33_P3353425	NM_020935	ENSG00000135913	57695	USP37	A_24_P109082	0.831787	7.70293	6.89264	2.83861e-07	0.00705452	6.37632	VAC 8 hpi
A_23_P373031	NM_000719	ENSG00000285479	775	CACNA1C	A_33_P3297580	0.832111	8.94016	6.45785	8.34269e-07	0.0207332	5.28727	VAC 8 hpi
A_23_P40078	NM_003400	ENSG00000082898	7514	XPO1	A_23_P40078	0.832353	9.98221	7.09755	1.72112e-07	0.00427733	6.88236	VAC 8 hpi
A_23_P20876	NM_177995	ENSG00000158079	138639	PTPDC1	A_23_P20876	0.832465	7.35951	6.84957	3.15544e-07	0.00784189	6.26934	VAC 8 hpi
A_23_P358917	NM_000765	ENSG00000160870	1551	CYP3A7	A_23_P358917	0.833046	6.44009	7.11599	1.64578e-07	0.00409009	6.92764	VAC 8 hpi
A_32_P38637	NM_032534	ENSG00000133619	84626	KRBA1	A_32_P38637	0.833757	9.49781	8.00345	2.00836e-08	0.000499119	9.05826	VAC 8 hpi
A_24_P84428	NM_014412	ENSG00000116161	27101	CACYBP	A_24_P45379	0.833886	10.1668	7.86714	2.7559e-08	0.000684896	8.7375	VAC 8 hpi
A_24_P306726	NM_003295	ENSG00000133112	7178	TPT1	A_24_P179351	0.834369	14.2734	7.69804	4.09463e-08	0.0010176	8.33626	VAC 8 hpi
A_23_P321501	NM_182908	ENSG00000100867	10202	DHRS2		0.835183	11.3552	6.96409	2.38282e-07	0.00592179	6.5533	VAC 8 hpi
A_24_P399500	NM_174895	ENSG00000174788	126006	PCP2	A_24_P399500	0.836327	7.27461	6.47608	7.97066e-07	0.0198087	5.33332	VAC 8 hpi
A_23_P106737	NM_201412	ENSG00000007392	55692	LUC7L	A_23_P106737	0.837832	9.2633	9.02269	2.0378e-09	5.06433e-05	11.3791	VAC 8 hpi
A_33_P3316928	NM_020651	ENSG00000197329	57162	PELI1	A_33_P3316928	0.838243	10.0053	6.15969	1.76848e-06	0.0439504	4.52959	VAC 8 hpi
A_24_P81841	NM_004064	ENSG00000111276	1027	CDKN1B	A_24_P81841	0.839609	9.28269	7.01187	2.12035e-07	0.00526949	6.67133	VAC 8 hpi
A_23_P54517	NM_006293	ENSG00000092445	7301	TYRO3	A_23_P54517	0.841216	7.9742	6.56475	6.38749e-07	0.0158742	5.55685	VAC 8 hpi
A_21_P0000039	NM_001164234	ENSG00000085788	23259	DDHD2		0.842473	6.25956	6.62614	5.48243e-07	0.0136249	5.71115	VAC 8 hpi
A_24_P108738	NM_153334	ENSG00000244486	91179	SCARF2	A_24_P108738	0.842726	9.96125	6.30877	1.21326e-06	0.0301518	4.90945	VAC 8 hpi
A_23_P250118	NM_024610	ENSG00000169087	79663	HSPBAP1	A_23_P250118	0.842924	8.09602	7.26084	1.15949e-07	0.00288156	7.28208	VAC 8 hpi
A_32_P783	NM_000998	ENSG00000197756	6168	RPL37A		0.84364	15.5263	6.95221	2.45304e-07	0.0060963	6.52393	VAC 8 hpi
A_33_P3210278	NM_182914	ENSG00000054654	23224	SYNE2	A_33_P3210278	0.843741	9.11529	7.35052	9.34712e-08	0.00232295	7.50024	VAC 8 hpi
A_32_P144908	NM_203282	ENSG00000213096	9534	ZNF254	A_33_P3221443	0.844609	12.238	6.50855	7.34914e-07	0.0182641	5.41526	VAC 8 hpi
A_33_P3378689	NM_016628	ENSG00000095787	51322	WAC	A_33_P3378689	0.845811	8.96366	7.95737	2.23449e-08	0.000555317	8.95009	VAC 8 hpi
A_33_P3398917	NM_001039614	ENSG00000205363	388135	INSYN1	A_33_P3407994	0.845871	6.95129	8.03373	1.87267e-08	0.000465396	9.12918	VAC 8 hpi
A_33_P3357062	NM_020936	ENSG00000111364	57696	DDX55	A_23_P47839	0.846343	9.11277	9.79254	3.9618e-10	9.84586e-06	13.0408	VAC 8 hpi
A_23_P48307	NM_030979	ENSG00000151846	5042	PABPC3	A_23_P48307	0.846387	12.6503	9.03631	1.97825e-09	4.91636e-05	11.4092	VAC 8 hpi
A_23_P27381	NM_005786	ENSG00000179981	10194	TSHZ1	A_23_P27381	0.846783	8.10719	8.5323	6.02263e-09	0.000149674	10.2796	VAC 8 hpi
A_23_P208961	NM_032853	ENSG00000160953	84939	PWWP3A	A_24_P194755	0.846911	9.85449	9.03673	1.97648e-09	4.91195e-05	11.4101	VAC 8 hpi
A_33_P3246293	NM_001145207	ENSG00000112339	10767	HBS1L	A_33_P3246293	0.847128	5.77462	6.37085	1.03775e-06	0.0257903	5.06705	VAC 8 hpi
A_24_P387321	NM_016264	ENSG00000197857	51710	ZNF44	A_24_P387321	0.847169	6.19507	6.72474	4.29323e-07	0.0106695	5.95815	VAC 8 hpi
A_23_P360626	NM_178836	ENSG00000179598	201164	PLD6	A_23_P360626	0.847729	8.31844	8.55494	5.72477e-09	0.000142272	10.3311	VAC 8 hpi
A_33_P3248967	NM_022474	ENSG00000072415	64398	PALS1	A_33_P3248967	0.847827	8.96	6.89918	2.7934e-07	0.00694217	6.39255	VAC 8 hpi
A_23_P500734	NM_015100	ENSG00000143442	23126	POGZ	A_23_P500734	0.84919	9.16461	8.13095	1.49714e-08	0.000372068	9.3561	VAC 8 hpi
A_32_P131050	NM_021964	ENSG00000163848	7707	ZNF148	A_32_P131050	0.849319	7.14345	6.70886	4.46536e-07	0.0110973	5.91843	VAC 8 hpi
A_33_P3404032	NM_033445	ENSG00000284841	92815	H2AC25	A_33_P3404032	0.849336	6.027	7.9371	2.34206e-08	0.00058205	8.90243	VAC 8 hpi
A_33_P3236881	NM_001204088	ENSG00000158747	4681	NBL1	A_33_P3236881	0.850509	10.8093	6.08327	2.14714e-06	0.0533608	4.33413	VAC 8 hpi
A_32_P113114	NM_152289	ENSG00000171469	93134	ZNF561	A_32_P113114	0.850877	7.23454	8.14807	1.43949e-08	0.000357741	9.39592	VAC 8 hpi
A_23_P364107	NM_018353	ENSG00000129534	55320	MIS18BP1	A_23_P364107	0.851047	8.42417	8.68103	4.32103e-09	0.000107386	10.6165	VAC 8 hpi
A_33_P3214720	NM_025079	ENSG00000163874	80149	ZC3H12A	A_33_P3214720	0.851169	8.89122	6.90816	2.73256e-07	0.00679096	6.41481	VAC 8 hpi
A_23_P72157	NM_032219	ENSG00000169026	84179	SLC49A3	A_23_P72157	0.851584	9.2166	6.60891	5.7224e-07	0.0142213	5.66788	VAC 8 hpi
A_24_P314179	NM_005239	ENSG00000157557	2114	ETS2	A_24_P314179	0.851782	7.04526	6.52614	7.03317e-07	0.0174788	5.45963	VAC 8 hpi
A_23_P13359	NM_006362	ENSG00000162231	10482	NXF1		0.852924	9.55618	8.57083	5.52468e-09	0.000137299	10.3672	VAC 8 hpi
A_23_P5339	NM_030577	ENSG00000144120	80775	TMEM177	A_23_P5339	0.853276	9.16601	6.64216	5.26846e-07	0.0130932	5.75136	VAC 8 hpi
A_23_P80594	NM_015184	ENSG00000284017	23228	PLCL2	A_23_P80594	0.85388	7.26134	7.20005	1.34264e-07	0.00333673	7.13364	VAC 8 hpi
A_23_P128974	NM_006399	ENSG00000156127	10538	BATF	A_23_P128974	0.854956	10.0094	8.50888	6.34754e-09	0.000157749	10.2264	VAC 8 hpi
A_23_P50108	NM_006101	ENSG00000080986	10403	NDC80	A_23_P50108	0.854961	8.80017	6.34455	1.10872e-06	0.0275538	5.00033	VAC 8 hpi
A_32_P135818	NM_001006	ENSG00000292158	6189	RPS3A	A_23_P144497	0.855046	13.3833	8.26641	1.09838e-08	0.000272968	9.67018	VAC 8 hpi
A_32_P142881	NM_015092	ENSG00000157106	23049	SMG1	A_32_P116323	0.855097	7.64877	6.91391	2.69435e-07	0.00669601	6.42905	VAC 8 hpi
A_23_P76961	NM_001032	ENSG00000213741	6235	RPS29	A_23_P76961	0.855171	15.6064	6.70635	4.49315e-07	0.0111664	5.91217	VAC 8 hpi
A_33_P3375541	NM_000732	ENSG00000167286	915	CD3D	A_33_P3375541	0.855538	10.2465	6.56902	6.31976e-07	0.0157059	5.56761	VAC 8 hpi
A_23_P35684	NM_014937	ENSG00000198825	22876	INPP5F	A_23_P35684	0.856113	7.61449	7.6266	4.84568e-08	0.00120425	8.16563	VAC 8 hpi
A_24_P162373	NM_001206998	ENSG00000183579	84133	ZNRF3	A_23_P427502	0.857146	9.47359	6.67847	4.81459e-07	0.0119652	5.84236	VAC 8 hpi
A_24_P137522	NM_019050	ENSG00000145390	54532	USP53	A_32_P128701	0.857558	6.86694	7.04643	1.94901e-07	0.00484368	6.75656	VAC 8 hpi
A_32_P226009	NM_023073	ENSG00000197603	65250	CPLANE1	A_33_P3530314	0.860197	6.37099	7.28467	1.09485e-07	0.00272093	7.34015	VAC 8 hpi
A_24_P50818	NM_001206774	ENSG00000119041	9330	GTF3C3	A_24_P50818	0.860633	5.93312	6.31473	1.19516e-06	0.0297022	4.9246	VAC 8 hpi
A_23_P137856	NM_002456	ENSG00000185499	4582	MUC1	A_33_P3332215	0.860688	8.33481	6.7684	3.85414e-07	0.00957831	6.06718	VAC 8 hpi
A_23_P55688	NM_017879	ENSG00000083817	55659	ZNF416	A_23_P55688	0.861122	7.14753	6.98341	2.2729e-07	0.0056486	6.60107	VAC 8 hpi
A_33_P3349552	NM_020764	ENSG00000167971	57524	CASKIN1	A_24_P219378	0.862059	12.1648	7.65348	4.54779e-08	0.00113022	8.22991	VAC 8 hpi
A_23_P411833	NM_145294	ENSG00000161996	197335	WDR90	A_33_P3415491	0.862686	9.88025	7.64772	4.61004e-08	0.00114569	8.21613	VAC 8 hpi
A_23_P209805	NM_005966	ENSG00000138386	4664	NAB1	A_24_P191417	0.863611	8.77992	6.44065	8.70996e-07	0.021646	5.2438	VAC 8 hpi
A_23_P104762	NM_006106	ENSG00000137693	10413	YAP1	A_23_P104762	0.864796	7.62836	6.31881	1.18295e-06	0.0293987	4.93496	VAC 8 hpi
A_33_P3443165	NM_001015885	ENSG00000101146	8480	RAE1	A_33_P3443165	0.865191	12.0506	8.57331	5.49411e-09	0.00013654	10.3728	VAC 8 hpi
A_33_P3270852	NM_001032	ENSG00000213741	6235	RPS29	A_23_P76961	0.865404	14.8481	7.77781	3.39549e-08	0.000843847	8.52598	VAC 8 hpi
A_33_P3283828	NM_001143980	ENSG00000197599	645811	CCDC154	A_33_P3283828	0.865474	8.33479	7.17188	1.4373e-07	0.00357198	7.0647	VAC 8 hpi
A_23_P113803	NM_007044	ENSG00000186625	11104	KATNA1	A_23_P113803	0.865906	9.34272	7.86168	2.79119e-08	0.000693667	8.72461	VAC 8 hpi
A_33_P3228564	NM_001144875	ENSG00000146094	79930	DOK3	A_32_P121085	0.866042	7.34067	6.59087	5.98512e-07	0.0148742	5.62255	VAC 8 hpi
A_33_P3217238	NM_014109	ENSG00000156802	29028	ATAD2	A_33_P3217238	0.866464	9.14473	9.02758	2.01622e-09	5.0107e-05	11.3899	VAC 8 hpi
A_24_P337058	NM_020307	ENSG00000163660	57018	CCNL1	A_33_P3347928	0.866616	9.54986	7.74915	3.63141e-08	0.000902478	8.45791	VAC 8 hpi
A_23_P350172	NM_001098638	ENSG00000166439	254225	RNF169	A_23_P350172	0.867307	7.65226	7.66184	4.45908e-08	0.00110817	8.24986	VAC 8 hpi
A_23_P69179	NM_018192	ENSG00000090530	55214	P3H2	A_23_P69179	0.867718	9.81349	7.23975	1.21997e-07	0.00303186	7.23062	VAC 8 hpi
A_33_P3369419	NM_001282861	ENSG00000116580	54856	GON4L	A_33_P3369419	0.867963	5.7802	6.80808	3.49479e-07	0.00868524	6.16609	VAC 8 hpi
A_23_P2283	NM_013251	ENSG00000166863	6866	TAC3	A_23_P2283	0.868573	6.91465	6.40966	9.41401e-07	0.0233957	5.16536	VAC 8 hpi
A_23_P100220	NM_024939	ENSG00000103067	80004	ESRP2	A_23_P100220	0.868842	7.88022	7.45504	7.28039e-08	0.00180932	7.75327	VAC 8 hpi
A_24_P90216	NM_018490	ENSG00000205213	55366	LGR4	A_24_P90216	0.869395	7.62192	8.59841	5.19441e-09	0.000129091	10.4297	VAC 8 hpi
A_33_P3409625	NM_005775	ENSG00000120896	10174	SORBS3	A_33_P3409625	0.869744	13.1645	8.18677	1.31737e-08	0.000327392	9.48581	VAC 8 hpi
A_23_P34676	NM_198053	ENSG00000198821	919	CD247	A_23_P34676	0.869864	6.83952	8.93157	2.48636e-09	6.1791e-05	11.1772	VAC 8 hpi
A_23_P371865	NM_152342	ENSG00000166446	124359	CDYL2	A_19_P00320729	0.870072	6.46886	7.03455	2.00626e-07	0.00498596	6.72727	VAC 8 hpi
A_23_P364465	NM_022913	ENSG00000062194	65056	GPBP1	A_23_P364465	0.8702	11.1088	6.81831	3.40778e-07	0.00846901	6.19158	VAC 8 hpi
A_33_P3285545	NM_001305	ENSG00000189143	1364	CLDN4	A_33_P3285545	0.870502	10.1581	7.72154	3.87456e-08	0.000962906	8.39224	VAC 8 hpi
A_21_P0000135	NM_024668	ENSG00000131503	54882	ANKHD1	A_23_P92642	0.871318	8.67701	8.79643	3.34646e-09	8.31661e-05	10.8758	VAC 8 hpi
A_23_P45389	NM_004251	ENSG00000123595	9367	RAB9A	A_23_P45389	0.872536	10.6605	7.43995	7.54715e-08	0.00187562	7.71683	VAC 8 hpi
A_23_P110712	NM_004417	ENSG00000120129	1843	DUSP1	A_23_P110712	0.873219	10.0894	8.79757	3.33807e-09	8.29577e-05	10.8783	VAC 8 hpi
A_33_P3421827	NM_005332	ENSG00000130656	3050	HBZ	A_33_P3421827	0.873426	13.375	7.5185	6.25987e-08	0.0015557	7.90623	VAC 8 hpi
A_33_P3406066	NM_173632	ENSG00000152443	284309	ZNF776	A_33_P3406066	0.873986	7.85416	9.1183	1.65581e-09	4.11501e-05	11.5897	VAC 8 hpi
A_23_P32707	NM_012291	ENSG00000135476	9700	ESPL1	A_23_P32707	0.874283	9.46346	7.67127	4.36103e-08	0.0010838	8.27239	VAC 8 hpi
A_23_P66739	NM_177550	ENSG00000141485	284111	SLC13A5	A_23_P66739	0.87456	7.07243	6.41331	9.328e-07	0.023182	5.17462	VAC 8 hpi
A_33_P3309231	NM_172002	ENSG00000100209	150274	HSCB	A_33_P3309231	0.875447	15.835	8.28534	1.05205e-08	0.000261455	9.71388	VAC 8 hpi
A_33_P3275835	NM_001134430	ENSG00000160404	27433	TOR2A	A_33_P3275835	0.877003	11.0213	8.10322	1.59564e-08	0.000396548	9.29149	VAC 8 hpi
A_33_P3268564	NM_001004722	ENSG00000071051	8440	NCK2	A_33_P3268567	0.877169	8.18338	7.15498	1.49734e-07	0.0037212	7.02329	VAC 8 hpi
A_23_P61674	NM_020666	ENSG00000113240	57396	CLK4	A_23_P61674	0.877909	6.88887	8.31668	9.7972e-09	0.00024348	9.78612	VAC 8 hpi
A_33_P3294002	NM_017436	ENSG00000128274	53947	A4GALT	A_33_P3294002	0.878063	11.0312	7.96985	2.17079e-08	0.000539484	8.97942	VAC 8 hpi
A_23_P34628	NM_001514	ENSG00000137947	2959	GTF2B	A_23_P34628	0.879295	8.95504	6.70323	4.52806e-07	0.0112531	5.90435	VAC 8 hpi
A_33_P3375528	NM_152622	ENSG00000155545	166968	MIER3	A_33_P3375527	0.879557	6.46977	6.95381	2.4435e-07	0.00607258	6.52787	VAC 8 hpi
A_33_P3275801	NM_001927	ENSG00000175084	1674	DES	A_33_P3275801	0.880015	7.99707	6.6617	5.01896e-07	0.0124731	5.80036	VAC 8 hpi
A_24_P261383	NM_024116	ENSG00000166012	79101	TAF1D	A_24_P261383	0.880544	9.57488	7.73562	3.74855e-08	0.00093159	8.42574	VAC 8 hpi
A_32_P208178	NM_001006	ENSG00000292158	6189	RPS3A	A_23_P144497	0.881289	14.9736	8.82229	3.16096e-09	7.85562e-05	10.9336	VAC 8 hpi
A_33_P3475737	NM_001040441	ENSG00000160062	653121	ZBTB8A	A_33_P3475737	0.881483	7.78134	8.08738	1.65484e-08	0.000411261	9.25456	VAC 8 hpi
A_23_P165698	NM_024093	ENSG00000135974	79074	C2orf49	A_33_P3386132	0.881747	7.42054	8.03416	1.8708e-08	0.000464931	9.13019	VAC 8 hpi
A_23_P140069	NM_012158	ENSG00000005812	26224	FBXL3		0.883145	9.31017	6.43496	8.83514e-07	0.0219571	5.2294	VAC 8 hpi
A_24_P921155	NM_015412	ENSG00000163608	25871	NEPRO	A_24_P921155	0.884735	6.90132	7.48276	6.81513e-08	0.00169369	7.82015	VAC 8 hpi
A_23_P39263	NM_173480	ENSG00000171970	126295	ZNF57	A_23_P39263	0.884813	6.92538	6.84635	3.18054e-07	0.00790429	6.26133	VAC 8 hpi
A_33_P3389376	NM_001278518	ENSG00000198625	4194	MDM4	A_23_P103503	0.885165	7.58669	6.55471	6.54928e-07	0.0162763	5.53159	VAC 8 hpi
A_23_P166306	NM_000071	ENSG00000160200	875	CBS	A_23_P166306	0.885557	12.4511	8.61417	5.01478e-09	0.000124627	10.4654	VAC 8 hpi
A_33_P3320804	NM_001242829	ENSG00000176095	9807	IP6K1	A_33_P3320804	0.886895	13.5849	9.23672	1.28252e-09	3.18731e-05	11.8489	VAC 8 hpi
A_24_P88079	NM_005961	ENSG00000277518	4588	MUC6	A_24_P88079	0.887346	7.26715	6.95247	2.45152e-07	0.00609251	6.52456	VAC 8 hpi
A_24_P99838	NM_013361	ENSG00000178386	7766	ZNF223	A_24_P99838	0.888034	6.94902	6.47964	7.89991e-07	0.0196329	5.34231	VAC 8 hpi
A_24_P397107	NM_001789	ENSG00000164045	993	CDC25A	A_24_P397107	0.888092	7.30287	8.87847	2.79345e-09	6.94227e-05	11.059	VAC 8 hpi
A_33_P3882624	NM_015450	ENSG00000128513	25913	POT1	A_33_P3882624	0.888364	8.82478	6.52843	6.9931e-07	0.0173792	5.46539	VAC 8 hpi
A_33_P3219055	NM_001143936	ENSG00000189227	145853	C15orf61	A_33_P3219055	0.890175	9.56783	8.55775	5.6889e-09	0.00014138	10.3375	VAC 8 hpi
A_33_P3354464	NM_005576	ENSG00000129038	4016	LOXL1	A_33_P3354464	0.890969	8.46139	7.43017	7.72538e-08	0.00191991	7.69319	VAC 8 hpi
A_33_P3239101	NM_001267536	ENSG00000274166	643707	GOLGA6L10	A_33_P3239101	0.891176	7.19255	6.09391	2.08987e-06	0.0519375	4.36136	VAC 8 hpi
A_33_P3221868	NM_001173990	ENSG00000187049	51259	TMEM216	A_33_P3221868	0.891667	7.76195	9.26532	1.20611e-09	2.99744e-05	11.9112	VAC 8 hpi
A_33_P3253653	NM_001033045	ENSG00000163328	151556	GPR155	A_33_P3399363	0.892032	16.3768	7.15244	1.50658e-07	0.00374416	7.01706	VAC 8 hpi
A_33_P3329834	NM_018061	ENSG00000134186	55119	PRPF38B	A_23_P201567	0.892268	8.0232	7.46964	7.03148e-08	0.00174746	7.7885	VAC 8 hpi
A_33_P3251522	NM_173800	ENSG00000172901	206338	LVRN	A_33_P3370570	0.892727	5.12974	7.62675	4.84393e-08	0.00120381	8.16599	VAC 8 hpi
A_33_P3343750	NM_152603	ENSG00000189042	163081	ZNF567	A_33_P3343750	0.893137	6.60251	7.49863	6.5627e-08	0.00163096	7.85838	VAC 8 hpi
A_24_P102920	NM_001006622	ENSG00000136709	55339	WDR33	A_33_P3335845	0.893765	5.85304	8.24873	1.14351e-08	0.000284186	9.62934	VAC 8 hpi
A_33_P3422330	NM_198317	ENSG00000187961	339451	KLHL17	A_33_P3422330	0.894221	9.6952	8.06981	1.72314e-08	0.000428235	9.21355	VAC 8 hpi
A_24_P159181	NM_005707	ENSG00000090470	10081	PDCD7	A_23_P129118	0.894253	10.3914	7.74235	3.68984e-08	0.000917	8.44174	VAC 8 hpi
A_33_P3291118	NM_052888	ENSG00000185158	114659	LRRC37B		0.894282	6.29658	8.07005	1.72221e-08	0.000428003	9.2141	VAC 8 hpi
A_23_P201951	NM_016374	ENSG00000054267	51742	ARID4B	A_23_P201951	0.894744	7.92836	6.13373	1.88884e-06	0.0469416	4.46325	VAC 8 hpi
A_33_P3366903	NM_021615	ENSG00000183196	4166	CHST6	A_33_P3366903	0.894974	9.63707	7.18683	1.38624e-07	0.00344509	7.1013	VAC 8 hpi
A_23_P56922	NM_002157	ENSG00000115541	3336	HSPE1		0.895395	14.2554	6.37983	1.01462e-06	0.0252152	5.0898	VAC 8 hpi
A_24_P320880	NM_022133	ENSG00000104497	64089	SNX16	A_24_P320880	0.895888	6.04023	6.32221	1.17288e-06	0.0291484	4.94358	VAC 8 hpi
A_23_P83931	NM_001047160	ENSG00000173848	10276	NET1	A_23_P83931	0.89624	10.0374	8.60411	5.12869e-09	0.000127458	10.4426	VAC 8 hpi
A_33_P3336287	NM_001142627	ENSG00000065665	55176	SEC61A2	A_24_P415280	0.896355	5.22442	8.14701	1.44298e-08	0.000358611	9.39346	VAC 8 hpi
A_23_P145437	NM_017934	ENSG00000146247	55023	PHIP	A_23_P145437	0.897988	10.5678	7.07934	1.79901e-07	0.0044709	6.83758	VAC 8 hpi
[truncated: 5,863 more rows]
