# Supplementary material for: Transcriptomic Assessment of Host Responses in Vaccinia and Venezuelan Equine Encephalitis Virus-Infected Human Dendritic Cells
Source: Biomolecules. 2026 Apr 8;16(4):544. doi: 10.3390/biom16040544 (PMC13113310; doi:10.3390/biom16040544)
Supplement: Supplementary file 1 [file biomolecules-16-00544-s001.zip › Table S1C-updated.xlsx]

## Sheet: Table S1C
Table S1C- Differentially expressed genes list from all comparisons in VEE groups. Description same as Table S1B.
ProbeName	SystematicName	ensembl_gene_id	entrezgene_id	hgnc_symbol	agilent_sureprint_g3_ge_8x60k	logFC	AveExpr	t	P.Value	adj.P.Val	B	Group
A_23_P358917	NM_000765	ENSG00000160870	1551	CYP3A7	A_23_P358917	1.50249	6.44009	12.8345	1.2327e-12	3.06352e-08	6.85025	VEE 1 hpi
A_23_P8801	NM_000777	ENSG00000106258	1577	CYP3A5	A_23_P8801	1.68399	6.25396	10.7282	5.98767e-11	1.48806e-06	5.82016	VEE 1 hpi
A_24_P129341	NM_020299	ENSG00000198074	57016	AKR1B10	A_23_P93641	1.33877	7.09767	9.76093	4.23098e-10	1.05148e-05	5.2111	VEE 1 hpi
A_23_P93641	NM_020299	ENSG00000198074	57016	AKR1B10	A_23_P93641	1.01033	7.02762	6.58898	6.01337e-07	0.0149444	2.36256	VEE 1 hpi
A_33_P3295550	NM_030625	ENSG00000138336	80312	TET1	A_19_P00806490	0.732745	8.77731	6.27493	1.32135e-06	0.0328381	1.99598	VEE 1 hpi
A_23_P2705	NM_005767	ENSG00000139679	10161	LPAR6	A_23_P2705	-1.24791	7.899	-10.0405	2.37606e-10	5.90498e-06	13.5005	VEE 8 hpi
A_23_P69908	NM_002064	ENSG00000173221	2745	GLRX	A_23_P69908	-1.13782	11.6345	-10.561	8.32704e-11	2.06944e-06	14.4514	VEE 8 hpi
A_33_P3219591	NM_020954	ENSG00000173821	57674	RNF213	A_33_P3219591	-1.07256	7.54085	-8.12877	1.50468e-08	0.000373942	9.66532	VEE 8 hpi
A_23_P42353	NM_016135	ENSG00000010030	51513	ETV7	A_23_P42353	-1.00355	5.34496	-7.43881	7.56775e-08	0.00188074	8.14664	VEE 8 hpi
A_23_P18452	NM_002416	ENSG00000138755	4283	CXCL9	A_23_P18452	-0.994972	5.28227	-6.36328	1.0577e-06	0.0262861	5.64611	VEE 8 hpi
A_32_P171061	NM_005170	ENSG00000183734	430	ASCL2	A_32_P171061	-0.991769	8.81405	-10.5832	7.96824e-11	1.98027e-06	14.4911	VEE 8 hpi
A_33_P3418170	NM_014314	ENSG00000107201	23586	RIGI	A_33_P3372910	-0.967246	7.44422	-8.73374	3.84414e-09	9.55345e-05	10.9384	VEE 8 hpi
A_23_P83159	NM_018847	ENSG00000198642	55958	KLHL9		-0.944443	9.37611	-6.27715	1.31394e-06	0.0326541	5.43959	VEE 8 hpi
A_23_P143374	NM_025176	ENSG00000101004	22981	NINL	A_33_P3305731	-0.889058	9.81031	-10.1098	2.06222e-10	5.12502e-06	13.6294	VEE 8 hpi
A_23_P500381	NM_019859	ENSG00000148680	3363	HTR7	A_23_P500381	-0.878582	7.51499	-6.36463	1.05413e-06	0.0261973	5.64933	VEE 8 hpi
A_23_P320113	NM_080725	ENSG00000271303	140809	SRXN1	A_23_P320113	-0.783246	11.0054	-8.04815	1.81137e-08	0.000450162	9.49152	VEE 8 hpi
A_23_P145874	NM_152703	ENSG00000177409	219285	SAMD9L	A_33_P3264846	-0.760159	9.57713	-6.65954	5.04596e-07	0.0125402	6.3499	VEE 8 hpi
A_33_P3240018	NM_000922	ENSG00000152270	5140	PDE3B	A_33_P3240018	-0.759375	7.80918	-6.60901	5.72093e-07	0.0142177	6.23061	VEE 8 hpi
A_23_P138693	NM_004808	ENSG00000152465	9397	NMT2	A_23_P138693	-0.739765	6.89328	-6.50797	7.35977e-07	0.0182905	5.99114	VEE 8 hpi
A_23_P314250	NM_033387	ENSG00000126882	286336	FAM78A		-0.724134	9.13059	-6.68165	4.77668e-07	0.011871	6.40199	VEE 8 hpi
A_23_P99360	NM_213590	ENSG00000204977	10206	TRIM13	A_23_P99360	-0.701139	7.11375	-6.25623	1.38521e-06	0.0344252	5.38929	VEE 8 hpi
A_21_P0000054	NM_001164811	ENSG00000232838	100303755	PET117		-0.693057	9.78892	-6.07531	2.1911e-06	0.0544531	4.95238	VEE 8 hpi
A_24_P277657	NM_006877	ENSG00000137198	2766	GMPR	A_24_P277657	-0.681805	7.53247	-6.51012	7.32028e-07	0.0181924	5.99626	VEE 8 hpi
A_23_P33809	NM_018285	ENSG00000177971	55272	IMP3	A_23_P33809	-0.579736	10.7371	-6.3061	1.22146e-06	0.0303556	5.50908	VEE 8 hpi
A_23_P82913	NM_017956	ENSG00000183665	55039	TRMT12	A_23_P82913	-0.57756	8.47548	-6.677	4.83209e-07	0.0120087	6.39104	VEE 8 hpi
A_23_P11331	NM_153333	ENSG00000180964	90843	TCEAL8	A_33_P3295578	-0.5409	9.58006	-6.0981	2.06775e-06	0.0513877	5.0076	VEE 8 hpi
A_32_P60459	NM_001145373	ENSG00000165312	220213	OTUD1	A_32_P60459	0.680918	8.71056	6.36553	1.05174e-06	0.0261379	5.65149	VEE 8 hpi
A_23_P33759	NM_004753	ENSG00000162496	9249	DHRS3	A_23_P33759	0.703358	9.93601	7.33447	9.71399e-08	0.00241412	7.91092	VEE 8 hpi
A_23_P23947	NM_005204	ENSG00000107968	1326	MAP3K8	A_23_P23947	0.742621	8.54399	6.71868	4.35809e-07	0.0108307	6.48909	VEE 8 hpi
A_23_P146539	NM_002170	ENSG00000120242	3445	IFNA8	A_23_P146539	0.751797	4.8235	6.64149	5.27721e-07	0.0131149	6.30733	VEE 8 hpi
A_23_P134395	NM_012453	ENSG00000106638	26608	TBL2	A_23_P134395	0.77998	10.6465	8.96035	2.33465e-09	5.80206e-05	11.401	VEE 8 hpi
A_23_P46396	NM_021190	ENSG00000117569	58155	PTBP2	A_23_P46396	0.818118	8.26893	6.18778	1.64702e-06	0.0409317	5.22439	VEE 8 hpi
A_24_P186943	NM_000501	ENSG00000049540	2006	ELN	A_24_P186943	0.920745	6.21441	7.07538	1.81641e-07	0.00451414	7.31899	VEE 8 hpi
A_24_P274615	NM_020801	ENSG00000113369	57561	ARRDC3	A_24_P274615	1.24036	8.34769	8.73091	3.86828e-09	9.61344e-05	10.9325	VEE 8 hpi
A_33_P3423220	NM_001195528	ENSG00000261594	100507050	TPBGL	A_33_P3423220	2.06745	6.07616	15.3737	2.05036e-14	5.09556e-10	21.6168	VEE 8 hpi
A_23_P165840	NM_002539	ENSG00000115758	4953	ODC1	A_23_P165840	0.557332	12.4441	6.91213	2.70611e-07	0.00672523	6.94126	VEE 8 hpi
A_23_P76823	NM_199165	ENSG00000185100	122622	ADSS1		0.564224	8.62461	6.20046	1.59497e-06	0.0396382	5.25498	VEE 8 hpi
A_24_P157926	NM_006290	ENSG00000118503	7128	TNFAIP3	A_24_P157926	0.606077	9.04134	6.11579	1.97687e-06	0.0491292	5.05044	VEE 8 hpi
A_23_P29005	NM_022136	ENSG00000155307	64092	SAMSN1	A_23_P29005	0.614202	9.0735	6.46236	8.24904e-07	0.0205005	5.88265	VEE 8 hpi
A_23_P57856	NM_001130845	ENSG00000113916	604	BCL6		0.631588	9.72019	6.76799	3.858e-07	0.00958791	6.60481	VEE 8 hpi
A_23_P110712	NM_004417	ENSG00000120129	1843	DUSP1	A_23_P110712	0.645514	10.0894	6.50347	7.44287e-07	0.018497	5.98047	VEE 8 hpi
A_24_P235429	NM_005502	ENSG00000165029	19	ABCA1	A_24_P235429	0.659016	7.94229	6.22603	1.49507e-06	0.0371554	5.31659	VEE 8 hpi
A_23_P134176	NM_001024465	ENSG00000291237	6648	SOD2	A_23_P134176	0.672121	12.1006	6.91746	2.67101e-07	0.00663799	6.95364	VEE 8 hpi
A_23_P102242	NM_022826	ENSG00000136536	64844	MARCHF7	A_23_P102242	0.675923	7.95832	8.07686	1.69542e-08	0.000421346	9.55352	VEE 8 hpi
A_23_P44195	NM_138962	ENSG00000153944	124540	MSI2	A_23_P44195	0.693658	8.77992	6.32773	1.15669e-06	0.028746	5.56096	VEE 8 hpi
A_23_P72737	NM_003641	ENSG00000185885	8519	IFITM1	A_33_P3423941	0.725315	11.5599	6.52451	7.06194e-07	0.0175503	6.03043	VEE 8 hpi
A_24_P257416	NM_002089	ENSG00000081041	2920	CXCL2	A_23_P315364	0.744293	9.03088	7.3077	1.03587e-07	0.00257435	7.85021	VEE 8 hpi
A_23_P216340	NM_001045556	ENSG00000155926	6503	SLA	A_23_P216340	0.758971	9.80553	7.53603	6.00461e-08	0.00149227	8.36486	VEE 8 hpi
A_33_P3293432	NM_199340	ENSG00000275621	374819	LRRC37A3	A_33_P3226465	0.761866	8.08107	8.11403	1.55647e-08	0.000386814	9.63363	VEE 8 hpi
A_23_P152838	NM_002985	ENSG00000274233	6352	CCL5	A_23_P152838	0.762183	6.75902	6.62857	5.44939e-07	0.0135428	6.27682	VEE 8 hpi
A_24_P303454	NM_012454	ENSG00000146426	26230	TIAM2	A_24_P303454	0.784095	8.13468	6.50326	7.44684e-07	0.0185069	5.97996	VEE 8 hpi
A_23_P87049	NM_003105	ENSG00000137642	6653	SORL1	A_23_P87049	0.808168	9.97715	7.33019	9.8142e-08	0.00243903	7.90122	VEE 8 hpi
A_23_P52761	NM_002423	ENSG00000137673	4316	MMP7	A_23_P52761	0.810814	5.27876	7.49881	6.55985e-08	0.00163025	8.28147	VEE 8 hpi
A_32_P167471	NM_024734	ENSG00000165959	79789	CLMN	A_23_P25706	0.814407	6.68563	6.89853	2.79786e-07	0.00695325	6.90964	VEE 8 hpi
A_23_P55388	NM_018143	ENSG00000178502	55175	KLHL11	A_23_P55388	0.819139	6.34609	6.84568	3.18578e-07	0.00791729	6.78649	VEE 8 hpi
A_32_P47754	NM_001286233	ENSG00000173262	144195	SLC2A14	A_32_P47754	0.821515	11.4391	7.44147	7.51983e-08	0.00186883	8.15263	VEE 8 hpi
A_19_P00811843	NM_001142685	ENSG00000134909	9743	ARHGAP32	A_24_P42436	0.831679	6.25811	6.27366	1.32557e-06	0.032943	5.4312	VEE 8 hpi
A_23_P4662	NM_005178	ENSG00000069399	602	BCL3	A_23_P4662	0.83964	11.4994	6.30249	1.23262e-06	0.030633	5.50043	VEE 8 hpi
A_24_P140608	NM_001945	ENSG00000113070	1839	HBEGF	A_24_P140608	0.859835	6.74798	6.10375	2.03828e-06	0.0506553	5.02129	VEE 8 hpi
A_23_P386478	NM_024873	ENSG00000050730	79931	TNIP3	A_23_P386478	0.860449	5.08661	6.76937	3.8449e-07	0.00955535	6.60804	VEE 8 hpi
A_24_P59667	NM_000215	ENSG00000105639	3718	JAK3	A_24_P59667	0.862565	9.29991	8.09271	1.63468e-08	0.00040625	9.58771	VEE 8 hpi
A_24_P389916	NM_005512	ENSG00000137507	2615	LRRC32	A_24_P389916	0.88108	6.28874	6.40461	9.53401e-07	0.0236939	5.74492	VEE 8 hpi
A_23_P207058	NM_003955	ENSG00000184557	9021	SOCS3	A_23_P207058	0.889666	9.24608	6.70217	4.53991e-07	0.0112826	6.45028	VEE 8 hpi
A_23_P72096	NM_000575	ENSG00000115008	3552	IL1A	A_23_P72096	0.890029	5.17714	7.17503	1.4264e-07	0.00354489	7.54775	VEE 8 hpi
A_24_P206343	NM_033054	ENSG00000136286	64005	MYO1G		0.905247	7.54205	6.17632	1.69551e-06	0.0421367	5.19674	VEE 8 hpi
A_23_P139669	NM_006931	ENSG00000059804	6515	SLC2A3	A_24_P81900	0.915693	6.76536	6.8477	3.16996e-07	0.00787799	6.79121	VEE 8 hpi
A_32_P87013	NM_000584	ENSG00000169429	3576	CXCL8	A_32_P87013	0.932263	9.65558	6.81811	3.40949e-07	0.00847327	6.7221	VEE 8 hpi
A_23_P55020	NM_139018	ENSG00000186074	146722	CD300LF	A_23_P55020	0.950416	6.59405	6.59108	5.98189e-07	0.0148662	6.18822	VEE 8 hpi
A_33_P3297244	NM_139285	ENSG00000270765	246176	GAS2L2	A_32_P74579	0.960796	5.1616	6.7622	3.91353e-07	0.0097259	6.59125	VEE 8 hpi
A_23_P25706	NM_024734	ENSG00000165959	79789	CLMN	A_23_P25706	0.964407	7.90874	8.15456	1.41822e-08	0.000352456	9.72073	VEE 8 hpi
A_33_P3366589	NM_001005181	ENSG00000180919	196335	OR56B4	A_33_P3366589	0.96895	4.97107	6.96692	2.36639e-07	0.00588096	7.06842	VEE 8 hpi
A_32_P108254	NM_017565	ENSG00000108950	54757	FAM20A	A_24_P352952	0.972371	8.74969	9.13767	1.58785e-09	3.94613e-05	11.7576	VEE 8 hpi
A_24_P159434	NM_007261	ENSG00000291918	11314	CD300A	A_23_P207037	0.992126	7.8343	8.03494	1.86745e-08	0.000464099	9.46294	VEE 8 hpi
A_23_P214821	NM_001955	ENSG00000078401	1906	EDN1	A_23_P214821	0.992472	7.54424	9.5736	6.2632e-10	1.55653e-05	12.6142	VEE 8 hpi
A_23_P50638	NM_052972	ENSG00000171236	116844	LRG1	A_23_P50638	1.00294	7.69193	8.69512	4.18795e-09	0.000104079	10.8588	VEE 8 hpi
A_23_P374082	NM_033274	ENSG00000135074	8728	ADAM19	A_23_P374082	1.02087	8.47258	8.16209	1.39395e-08	0.000346424	9.73689	VEE 8 hpi
A_33_P3299254	NM_013378	ENSG00000128218	29802	VPREB3	A_33_P3299254	1.03536	7.63327	7.40997	8.10725e-08	0.00201481	8.08165	VEE 8 hpi
A_23_P102706	NM_014723	ENSG00000101298	9751	SNPH	A_23_P102706	1.03667	6.2591	6.22539	1.49748e-06	0.0372154	5.31506	VEE 8 hpi
A_23_P315364	NM_002089	ENSG00000081041	2920	CXCL2	A_23_P315364	1.05596	9.67611	10.1061	2.07781e-10	5.16378e-06	13.6226	VEE 8 hpi
A_33_P3345051	NM_001195256	ENSG00000261949	100507003	GFY	A_33_P3345051	1.05734	5.66437	6.18339	1.66543e-06	0.0413894	5.21379	VEE 8 hpi
A_23_P338495	NM_001282866	ENSG00000278545	220972	MARCHF8		1.07068	5.4606	7.51223	6.35383e-08	0.00157905	8.31156	VEE 8 hpi
A_23_P74278	NM_001037341	ENSG00000184588	5142	PDE4B	A_23_P74278	1.08143	8.25814	11.3679	1.74744e-11	4.34274e-07	15.8508	VEE 8 hpi
A_24_P151	NM_003636	ENSG00000069424	8514	KCNAB2	A_24_P151	1.09644	8.25854	10.2779	1.46671e-10	3.64507e-06	13.939	VEE 8 hpi
A_33_P3216133	NM_024645	ENSG00000165061	79698	ZMAT4	A_33_P3216133	1.10106	5.48299	6.33645	1.13156e-06	0.0281215	5.58187	VEE 8 hpi
A_33_P3330264	NM_001511	ENSG00000163739	2919	CXCL1	A_23_P7144	1.12462	7.42269	8.47398	6.86555e-09	0.000170623	10.3985	VEE 8 hpi
A_24_P250922	NM_000963	ENSG00000073756	5743	PTGS2	A_24_P250922	1.17726	6.44148	11.7148	9.14034e-12	2.27156e-07	16.4253	VEE 8 hpi
A_33_P3284586	NM_018378	ENSG00000135722	55336	FBXL8	A_33_P3284586	1.18151	6.82811	8.82103	3.16973e-09	7.87741e-05	11.1175	VEE 8 hpi
A_23_P212089	NM_031419	ENSG00000144802	64332	NFKBIZ	A_23_P212089	1.2637	7.56778	8.80236	3.303e-09	8.20861e-05	11.0793	VEE 8 hpi
A_24_P147242	NM_145893	ENSG00000078328	54715	RBFOX1	A_24_P147242	1.26379	5.08505	6.34698	1.10197e-06	0.0273862	5.60709	VEE 8 hpi
A_23_P91390	NM_000361	ENSG00000178726	7056	THBD	A_23_P91390	1.29481	9.28549	13.0021	9.23484e-13	2.29504e-08	18.4249	VEE 8 hpi
A_23_P358917	NM_000765	ENSG00000160870	1551	CYP3A7	A_23_P358917	1.2966	6.44009	11.0757	3.04876e-11	7.57678e-07	15.3543	VEE 8 hpi
A_33_P3326588	NM_003840	ENSG00000173530	8793	TNFRSF10D	A_33_P3326588	1.30768	8.99626	11.1259	2.76892e-11	6.88132e-07	15.4404	VEE 8 hpi
A_33_P3295358	NM_139314	ENSG00000167772	51129	ANGPTL4	A_33_P3295358	1.33941	8.93347	13.4594	4.25927e-13	1.05851e-08	19.0875	VEE 8 hpi
A_33_P3295550	NM_030625	ENSG00000138336	80312	TET1	A_19_P00806490	1.38876	8.77731	11.8928	6.58788e-12	1.63722e-07	16.7142	VEE 8 hpi
A_23_P8801	NM_000777	ENSG00000106258	1577	CYP3A5	A_23_P8801	1.42307	6.25396	9.06596	1.85481e-09	4.60957e-05	11.6139	VEE 8 hpi
A_23_P415395	NM_145208	ENSG00000291743	85509	MBD3L1	A_23_P415395	1.44331	4.93048	9.37177	9.60535e-10	2.38712e-05	12.2211	VEE 8 hpi
A_33_P3414683	NM_145754	ENSG00000167702	90990	KIFC2	A_23_P358542	1.46911	5.61243	8.16881	1.37266e-08	0.000341133	9.75129	VEE 8 hpi
A_23_P79518	NM_000576	ENSG00000125538	3553	IL1B	A_23_P79518	1.60755	7.6741	9.26695	1.20191e-09	2.98699e-05	12.0146	VEE 8 hpi
A_33_P3408269	NM_001171832	ENSG00000204548	245934	DEFB121	A_33_P3408269	1.75626	5.10253	8.35699	8.94112e-09	0.000222205	10.1521	VEE 8 hpi
A_24_P183150	NM_002090	ENSG00000163734	2921	CXCL3	A_24_P183150	1.78911	7.86359	10.175	1.80631e-10	4.48905e-06	13.7499	VEE 8 hpi
A_33_P3390637	NM_144712	ENSG00000213901	151295	SLC23A3	A_23_P28246	1.92829	5.9988	12.2365	3.53524e-12	8.78579e-08	17.2604	VEE 8 hpi
A_24_P403459	NM_021068	ENSG00000236637	3441	IFNA4	A_24_P403459	2.0362	6.36754	14.7231	5.54887e-14	1.379e-09	20.7993	VEE 8 hpi
A_23_P337800	NM_172140	ENSG00000291872	282618	IFNL1	A_23_P337800	2.26276	5.58183	18.659	2.1633e-16	5.37624e-12	25.1769	VEE 8 hpi
A_23_P71774	NM_002176	ENSG00000171855	3456	IFNB1	A_23_P71774	4.01147	5.91334	24.8575	2.07866e-19	5.16589e-15	29.9517	VEE 8 hpi
A_24_P403459	NM_021068	ENSG00000236637	3441	IFNA4	A_24_P403459	5.50028	6.36754	39.7709	1.73615e-24	4.31468e-20	43.31	VEE 12 hpi
A_23_P71774	NM_002176	ENSG00000171855	3456	IFNB1	A_23_P71774	6.28326	5.91334	38.9348	2.96063e-24	7.35777e-20	42.9158	VEE 12 hpi
A_23_P146539	NM_002170	ENSG00000120242	3445	IFNA8	A_23_P146539	4.15885	4.8235	36.7399	1.2695e-23	3.15496e-19	41.8169	VEE 12 hpi
A_23_P207456	NM_005623	ENSG00000108700	6355	CCL8	A_23_P207456	3.67964	6.32612	15.3566	2.10376e-14	5.22827e-10	22.9596	VEE 12 hpi
A_33_P3241224	NM_002172	ENSG00000228083	3448	IFNA14	A_33_P3241224	3.35007	4.8059	28.0408	1.06612e-20	2.64953e-16	36.332	VEE 12 hpi
A_23_P337800	NM_172140	ENSG00000291872	282618	IFNL1	A_23_P337800	3.33501	5.58183	27.501	1.72425e-20	4.2851e-16	35.9181	VEE 12 hpi
A_23_P86470	NM_003956	ENSG00000138135	9023	CH25H	A_23_P86470	3.25457	8.18592	25.4212	1.19827e-19	2.97794e-15	34.2233	VEE 12 hpi
A_33_P3284933	NM_145659	ENSG00000197272	246778	IL27	A_33_P3284933	3.12025	5.83859	16.1365	6.65802e-15	1.65465e-10	24.0722	VEE 12 hpi
A_23_P125278	NM_005409	ENSG00000169248	6373	CXCL11		3.09029	5.42906	15.3528	2.11569e-14	5.2579e-10	22.9541	VEE 12 hpi
A_24_P183150	NM_002090	ENSG00000163734	2921	CXCL3	A_24_P183150	3.00375	7.86359	17.0828	1.75117e-15	4.35201e-11	25.3556	VEE 12 hpi
A_33_P3226810	NM_003810	ENSG00000121858	8743	TNFSF10	A_23_P121253	2.97885	7.58714	19.0583	1.30503e-16	3.24327e-12	27.8224	VEE 12 hpi
A_23_P71757	NM_021002	ENSG00000120235	3443	IFNA6	A_23_P71757	2.97422	4.86096	25.8692	7.79625e-20	1.93752e-15	34.6025	VEE 12 hpi
A_33_P3343175	NM_001565	ENSG00000169245	3627	CXCL10	A_24_P303091	2.88111	6.04933	18.4264	2.91684e-16	7.24893e-12	27.0627	VEE 12 hpi
A_24_P250922	NM_000963	ENSG00000073756	5743	PTGS2	A_24_P250922	2.7393	6.44148	27.2584	2.14624e-20	5.33383e-16	35.7287	VEE 12 hpi
A_23_P24004	NM_001547	ENSG00000119922	3433	IFIT2	A_24_P304071	2.69698	9.20369	17.5605	9.13692e-16	2.27071e-11	25.9774	VEE 12 hpi
A_23_P79518	NM_000576	ENSG00000125538	3553	IL1B	A_23_P79518	2.66112	7.6741	15.3404	2.15551e-14	5.35688e-10	22.936	VEE 12 hpi
A_33_P3619171	NM_021127	ENSG00000141682	5366	PMAIP1	A_33_P3619171	2.60427	10.3259	19.1375	1.18178e-16	2.93696e-12	27.9159	VEE 12 hpi
A_33_P3345086	NM_021057	ENSG00000214042	3444	IFNA7	A_33_P3345086	2.58366	4.78497	20.0379	3.92311e-17	9.74971e-13	28.9499	VEE 12 hpi
A_24_P304071	NM_001547	ENSG00000119922	3433	IFIT2	A_24_P304071	2.46769	7.65061	13.5568	3.62176e-13	9.00079e-09	20.1832	VEE 12 hpi
A_23_P212089	NM_031419	ENSG00000144802	64332	NFKBIZ	A_23_P212089	2.4617	7.56778	17.1471	1.60293e-15	3.9836e-11	25.4403	VEE 12 hpi
A_33_P3423220	NM_001195528	ENSG00000261594	100507050	TPBGL	A_33_P3423220	2.44264	6.07616	18.1636	4.10443e-16	1.02003e-11	26.7389	VEE 12 hpi
A_23_P121253	NM_003810	ENSG00000121858	8743	TNFSF10	A_23_P121253	2.4408	7.55018	20.5897	2.03922e-17	5.06788e-13	29.5594	VEE 12 hpi
A_23_P7144	NM_001511	ENSG00000163739	2919	CXCL1	A_23_P7144	2.41822	7.81901	14.3643	9.75671e-14	2.42474e-09	21.4667	VEE 12 hpi
A_23_P89431	NM_002982	ENSG00000108691	6347	CCL2	A_23_P89431	2.4092	10.9519	24.3969	3.28851e-19	8.1726e-15	33.3254	VEE 12 hpi
A_23_P420196	NM_003745	ENSG00000185338	8651	SOCS1	A_23_P420196	2.39566	8.31888	19.897	4.64839e-17	1.15522e-12	28.7913	VEE 12 hpi
A_23_P376488	NM_000594	ENSG00000228978	7124	TNF	A_23_P376488	2.3834	8.78088	11.3215	1.90773e-11	4.74108e-07	16.2701	VEE 12 hpi
A_23_P87879	NM_001781	ENSG00000110848	969	CD69	A_23_P87879	2.36772	8.94143	21.2258	9.77631e-18	2.42961e-13	30.2404	VEE 12 hpi
A_24_P183664	NM_014817	ENSG00000255690	9865	TRIL	A_24_P183664	2.36119	6.31104	17.9266	5.60553e-16	1.39309e-11	26.4427	VEE 12 hpi
A_23_P338479	NM_014143	ENSG00000120217	29126	CD274	A_33_P3381513	2.33968	6.75344	10.6862	6.50248e-11	1.616e-06	15.0514	VEE 12 hpi
A_23_P166686	NM_016201	ENSG00000114019	51421	AMOTL2	A_23_P166686	2.29149	8.43767	18.7411	1.94834e-16	4.842e-12	27.4444	VEE 12 hpi
A_33_P3390637	NM_144712	ENSG00000213901	151295	SLC23A3	A_23_P28246	2.27731	5.9988	14.4512	8.50089e-14	2.11264e-09	21.6012	VEE 12 hpi
A_33_P3295550	NM_030625	ENSG00000138336	80312	TET1	A_19_P00806490	2.27697	8.77731	19.499	7.54976e-17	1.87627e-12	28.337	VEE 12 hpi
A_23_P71037	NM_000600	ENSG00000136244	3569	IL6	A_23_P71037	2.25875	7.18314	16.7344	2.84222e-15	7.06349e-11	24.8913	VEE 12 hpi
A_23_P214821	NM_001955	ENSG00000078401	1906	EDN1	A_23_P214821	2.24908	7.54424	21.6951	5.75511e-18	1.43026e-13	30.7287	VEE 12 hpi
A_33_P3275846	NM_023035	ENSG00000141837	773	CACNA1A		2.22405	6.85882	16.5822	3.52173e-15	8.7522e-11	24.6854	VEE 12 hpi
A_23_P152838	NM_002985	ENSG00000274233	6352	CCL5	A_23_P152838	2.18995	6.75902	19.0456	1.32599e-16	3.29535e-12	27.8074	VEE 12 hpi
A_23_P72737	NM_003641	ENSG00000185885	8519	IFITM1	A_33_P3423941	2.18186	11.5599	19.6267	6.45549e-17	1.60432e-12	28.4839	VEE 12 hpi
A_33_P3360072	NM_001161429	ENSG00000164188	202151	RANBP3L	A_33_P3360072	2.13876	5.05974	17.9969	5.10883e-16	1.26965e-11	26.5309	VEE 12 hpi
A_23_P112026	NM_002164	ENSG00000131203	3620	IDO1	A_23_P112026	2.11843	7.38731	16.3915	4.61667e-15	1.14733e-10	24.425	VEE 12 hpi
A_24_P274615	NM_020801	ENSG00000113369	57561	ARRDC3	A_24_P274615	2.10464	8.34769	14.8146	4.81396e-14	1.19637e-09	22.1553	VEE 12 hpi
A_32_P74409	NM_001145033	ENSG00000187479	387763	C11orf96	A_32_P74409	2.05127	8.64545	16.6293	3.29503e-15	8.1888e-11	24.7493	VEE 12 hpi
A_33_P3414683	NM_145754	ENSG00000167702	90990	KIFC2	A_23_P358542	2.05096	5.61243	11.4042	1.63205e-11	4.05598e-07	16.4249	VEE 12 hpi
A_23_P167328	NM_001775	ENSG00000004468	952	CD38	A_23_P167328	2.04449	7.40883	17.3684	1.18471e-15	2.94423e-11	25.7294	VEE 12 hpi
A_33_P3381513	NM_014143	ENSG00000120217	29126	CD274	A_33_P3381513	2.04035	5.84208	8.90364	2.64332e-09	6.56918e-05	11.3537	VEE 12 hpi
A_23_P165624	NM_007115	ENSG00000123610	7130	TNFAIP6	A_23_P165624	2.02051	6.9704	11.4387	1.52939e-11	3.80085e-07	16.4894	VEE 12 hpi
A_33_P3299279	NM_001014279	ENSG00000177721	389289	ANXA2R	A_33_P3299279	1.99391	8.83599	14.5831	6.90653e-14	1.71641e-09	21.8038	VEE 12 hpi
A_33_P3216133	NM_024645	ENSG00000165061	79698	ZMAT4	A_33_P3216133	1.9827	5.48299	11.4102	1.61368e-11	4.01032e-07	16.4362	VEE 12 hpi
A_24_P214598	NM_152542	ENSG00000163644	152926	PPM1K	A_24_P214598	1.93948	8.50983	13.9585	1.87197e-13	4.65223e-09	20.8298	VEE 12 hpi
A_33_P3408269	NM_001171832	ENSG00000204548	245934	DEFB121	A_33_P3408269	1.93316	5.10253	9.19874	1.39175e-09	3.45877e-05	11.9952	VEE 12 hpi
A_33_P3330264	NM_001511	ENSG00000163739	2919	CXCL1	A_23_P7144	1.92731	7.42269	14.5222	7.60029e-14	1.88883e-09	21.7104	VEE 12 hpi
A_23_P74278	NM_001037341	ENSG00000184588	5142	PDE4B	A_23_P74278	1.90795	8.25814	20.0563	3.83747e-17	9.53688e-13	28.9705	VEE 12 hpi
A_24_P157926	NM_006290	ENSG00000118503	7128	TNFAIP3	A_24_P157926	1.89655	9.04134	19.1377	1.18158e-16	2.93645e-12	27.916	VEE 12 hpi
A_23_P386478	NM_024873	ENSG00000050730	79931	TNIP3	A_23_P386478	1.89551	5.08661	14.9124	4.13837e-14	1.02847e-09	22.3025	VEE 12 hpi
A_32_P44394	NM_004833	ENSG00000163568	9447	AIM2	A_32_P44394	1.89536	6.34209	11.0574	3.15787e-11	7.84794e-07	15.7696	VEE 12 hpi
A_33_P3319925	NM_001258406	ENSG00000102794	730249	ACOD1	A_33_P3319925	1.85813	5.20415	14.5154	7.68238e-14	1.90922e-09	21.7	VEE 12 hpi
A_23_P315364	NM_002089	ENSG00000081041	2920	CXCL2	A_23_P315364	1.81539	9.67611	17.3743	1.1753e-15	2.92085e-11	25.737	VEE 12 hpi
A_24_P167642	NM_000161	ENSG00000131979	2643	GCH1	A_24_P167642	1.79296	6.33912	10.5582	8.37227e-11	2.08068e-06	14.7999	VEE 12 hpi
A_33_P3295358	NM_139314	ENSG00000167772	51129	ANGPTL4	A_33_P3295358	1.79276	8.93347	18.015	4.9885e-16	1.23974e-11	26.5536	VEE 12 hpi
A_33_P3342628	NM_021170	ENSG00000188290	57801	HES4	A_33_P3342628	1.78571	11.6577	19.5073	7.47306e-17	1.85721e-12	28.3466	VEE 12 hpi
A_33_P3326588	NM_003840	ENSG00000173530	8793	TNFRSF10D	A_33_P3326588	1.76073	8.99626	14.9805	3.72656e-14	9.26124e-10	22.4044	VEE 12 hpi
A_33_P3423941	NM_003641	ENSG00000185885	8519	IFITM1	A_33_P3423941	1.75729	10.1575	13.7092	2.81478e-13	6.99529e-09	20.4304	VEE 12 hpi
A_33_P3397418	NM_020119	ENSG00000105939	56829	ZC3HAV1	A_33_P3397418	1.75567	10.8983	19.2205	1.06561e-16	2.64826e-12	28.0132	VEE 12 hpi
A_23_P148047	NM_000958	ENSG00000171522	5734	PTGER4	A_23_P148047	1.73785	9.37582	11.812	7.63957e-12	1.89859e-07	17.1773	VEE 12 hpi
A_23_P69179	NM_018192	ENSG00000090530	55214	P3H2	A_23_P69179	1.7334	9.81349	14.4625	8.35047e-14	2.07526e-09	21.6186	VEE 12 hpi
A_23_P8801	NM_000777	ENSG00000106258	1577	CYP3A5	A_23_P8801	1.72322	6.25396	10.9781	3.68007e-11	9.14572e-07	15.6175	VEE 12 hpi
A_23_P200001	NM_144573	ENSG00000162614	91624	NEXN	A_33_P3341429	1.72275	7.47813	12.649	1.70261e-12	4.23134e-08	18.6608	VEE 12 hpi
A_23_P74290	NM_052942	ENSG00000154451	115362	GBP5	A_23_P74290	1.7143	7.05778	10.3433	1.28563e-10	3.19505e-06	14.3727	VEE 12 hpi
A_23_P32404	NM_002201	ENSG00000172183	3669	ISG20	A_23_P32404	1.70357	11.6975	17.6727	7.85879e-16	1.95307e-11	26.121	VEE 12 hpi
A_23_P71480	NM_005218	ENSG00000284881	1672	DEFB1		1.69939	6.97361	10.3229	1.33959e-10	3.32914e-06	14.3318	VEE 12 hpi
A_23_P164057	NM_002404	ENSG00000166482	4239	MFAP4	A_23_P164057	1.68581	9.43276	6.35817	1.07137e-06	0.0266256	5.34228	VEE 12 hpi
A_23_P101480	NM_014975	ENSG00000105613	22983	MAST1	A_23_P101480	1.66678	6.93263	7.64538	4.63549e-08	0.00115201	8.48592	VEE 12 hpi
A_33_P3345051	NM_001195256	ENSG00000261949	100507003	GFY	A_33_P3345051	1.65769	5.66437	9.69423	4.86264e-10	1.20846e-05	13.0458	VEE 12 hpi
A_33_P3284586	NM_018378	ENSG00000135722	55336	FBXL8	A_33_P3284586	1.65711	6.82811	12.3718	2.77622e-12	6.89947e-08	18.1783	VEE 12 hpi
A_23_P106002	NM_020529	ENSG00000100906	4792	NFKBIA	A_23_P106002	1.64683	13.1943	14.0535	1.60513e-13	3.98908e-09	20.9803	VEE 12 hpi
A_33_P3243069	NM_001162893	ENSG00000235750	9674	KIAA0040	A_24_P79617	1.64627	7.55633	8.88128	2.77624e-09	6.89952e-05	11.3047	VEE 12 hpi
A_23_P420863	NM_022162	ENSG00000167207	64127	NOD2	A_23_P420863	1.64251	6.76857	10.0592	2.28673e-10	5.68297e-06	13.7987	VEE 12 hpi
A_24_P28295	NM_001243765	ENSG00000152061	9910	RABGAP1L	A_24_P28295	1.64251	7.42183	10.9253	4.07606e-11	1.01298e-06	15.516	VEE 12 hpi
A_23_P374082	NM_033274	ENSG00000135074	8728	ADAM19	A_23_P374082	1.63416	8.47258	13.0655	8.2856e-13	2.05914e-08	19.3702	VEE 12 hpi
A_23_P17065	NM_004591	ENSG00000115009	6364	CCL20	A_23_P17065	1.63403	7.34836	8.7922	3.37788e-09	8.39471e-05	11.1084	VEE 12 hpi
A_23_P7827	NM_001010919	ENSG00000188820	441168	CALHM6	A_23_P7827	1.62464	8.26473	9.84793	3.53174e-10	8.77707e-06	13.365	VEE 12 hpi
A_23_P409438	NM_172138	ENSG00000291875	282616	IFNL2	A_23_P409438	1.62246	6.07354	10.7286	5.9821e-11	1.48667e-06	15.1344	VEE 12 hpi
A_24_P129341	NM_020299	ENSG00000198074	57016	AKR1B10	A_23_P93641	1.62245	7.09767	11.8293	7.40131e-12	1.83937e-07	17.2087	VEE 12 hpi
A_23_P358917	NM_000765	ENSG00000160870	1551	CYP3A7	A_23_P358917	1.61855	6.44009	13.8259	2.32393e-13	5.77544e-09	20.6181	VEE 12 hpi
A_19_P00315506	NM_001162893	ENSG00000235750	9674	KIAA0040	A_24_P79617	1.60926	7.56856	18.3719	3.12982e-16	7.77822e-12	26.996	VEE 12 hpi
A_23_P427760	NM_152431	ENSG00000134627	143689	PIWIL4	A_23_P427760	1.6075	6.4989	15.7611	1.15165e-14	2.86209e-10	23.543	VEE 12 hpi
A_23_P328740	NM_001285486	ENSG00000163121	93082	NEURL3	A_23_P328740	1.59288	7.38827	11.8034	7.76188e-12	1.92898e-07	17.1616	VEE 12 hpi
A_23_P370682	NM_138456	ENSG00000168062	116071	BATF2	A_23_P370682	1.59188	7.68547	10.8118	5.08313e-11	1.26326e-06	15.2964	VEE 12 hpi
A_24_P257416	NM_002089	ENSG00000081041	2920	CXCL2	A_23_P315364	1.58383	9.03088	15.5505	1.5734e-14	3.91022e-10	23.2411	VEE 12 hpi
A_33_P3266923	NM_014916	ENSG00000164715	22853	LMTK2	A_33_P3266923	1.58117	7.41692	10.6316	7.24127e-11	1.7996e-06	14.9443	VEE 12 hpi
A_23_P408094	NM_002357	ENSG00000059728	4084	MXD1	A_24_P379750	1.58046	8.20067	10.8724	4.51682e-11	1.12252e-06	15.4139	VEE 12 hpi
A_23_P101960	NM_006887	ENSG00000152518	678	ZFP36L2	A_23_P101960	1.57189	10.5297	8.41218	7.89182e-09	0.000196127	10.2591	VEE 12 hpi
A_23_P59547	NM_001002009	ENSG00000122643	51251	NT5C3A	A_33_P3393836	1.56436	10.0451	15.55	1.57458e-14	3.91314e-10	23.2404	VEE 12 hpi
A_23_P110196	NM_016323	ENSG00000138646	51191	HERC5	A_23_P110196	1.56029	7.94938	14.3764	9.5707e-14	2.37851e-09	21.4855	VEE 12 hpi
A_33_P3316928	NM_020651	ENSG00000197329	57162	PELI1	A_33_P3316928	1.55956	10.0053	11.4602	1.46882e-11	3.65032e-07	16.5295	VEE 12 hpi
A_24_P147242	NM_145893	ENSG00000078328	54715	RBFOX1	A_24_P147242	1.55809	5.08505	7.82503	3.04042e-08	0.000755605	8.90837	VEE 12 hpi
A_23_P415395	NM_145208	ENSG00000291743	85509	MBD3L1	A_23_P415395	1.5501	4.93048	10.0652	2.25887e-10	5.61373e-06	13.8109	VEE 12 hpi
A_32_P1173	NM_138441	ENSG00000164430	115004	CGAS	A_32_P1173	1.5478	7.89341	10.8076	5.12477e-11	1.27361e-06	15.2883	VEE 12 hpi
A_23_P60146	NM_006207	ENSG00000104213	5157	PDGFRL	A_23_P60146	1.53359	6.63175	11.1297	2.749e-11	6.83181e-07	15.9074	VEE 12 hpi
A_23_P108501	NM_004438	ENSG00000116106	2043	EPHA4	A_23_P108501	1.52087	7.0879	16.4595	4.19064e-15	1.04146e-10	24.5181	VEE 12 hpi
A_23_P41765	NM_002198	ENSG00000125347	3659	IRF1	A_23_P41765	1.52011	8.0937	13.5234	3.82835e-13	9.51421e-09	20.1287	VEE 12 hpi
A_23_P259141	NM_030776	ENSG00000124256	81030	ZBP1	A_23_P259141	1.51938	5.60159	9.57761	6.21051e-10	1.54344e-05	12.8015	VEE 12 hpi
A_33_P3352970	NM_001570	ENSG00000134070	3656	IRAK2	A_33_P3352970	1.50618	8.63965	9.34374	1.01974e-09	2.53426e-05	12.3061	VEE 12 hpi
A_23_P157920	NM_002173	ENSG00000147885	3449	IFNA16		1.49914	4.80328	11.9423	6.01856e-12	1.49573e-07	17.4134	VEE 12 hpi
A_24_P151	NM_003636	ENSG00000069424	8514	KCNAB2	A_24_P151	1.49683	8.25854	14.0311	1.66439e-13	4.13634e-09	20.9448	VEE 12 hpi
A_23_P153372	NM_032855	ENSG00000196684	84941	HSH2D	A_33_P3364289	1.4957	8.07394	10.8585	4.64094e-11	1.15337e-06	15.3869	VEE 12 hpi
A_23_P102706	NM_014723	ENSG00000101298	9751	SNPH	A_23_P102706	1.47243	6.2591	8.84219	3.02537e-09	7.51864e-05	11.2187	VEE 12 hpi
A_24_P303091	NM_001565	ENSG00000169245	3627	CXCL10	A_24_P303091	1.47145	6.31676	11.1294	2.75035e-11	6.83516e-07	15.9069	VEE 12 hpi
A_33_P3259393	NM_178232	ENSG00000140511	145864	HAPLN3	A_33_P3259393	1.46272	8.4415	11.0266	3.35091e-11	8.32768e-07	15.7107	VEE 12 hpi
A_24_P66027	NM_004900	ENSG00000179750	9582	APOBEC3B	A_24_P66027	1.43383	8.41839	10.4102	1.12435e-10	2.79422e-06	14.5063	VEE 12 hpi
A_23_P360804	NM_020939	ENSG00000124772	57699	CPNE5	A_23_P360804	1.43071	7.14205	13.4282	4.48758e-13	1.11525e-08	19.9728	VEE 12 hpi
A_23_P393620	NM_006528	ENSG00000105825	7980	TFPI2	A_23_P393620	1.43029	9.69932	9.24317	1.26488e-09	3.14347e-05	12.0908	VEE 12 hpi
A_33_P3424516	NM_001004756	ENSG00000184698	390059	OR51M1		1.43026	4.88575	6.86452	3.04155e-07	0.00755886	6.60197	VEE 12 hpi
A_32_P60459	NM_001145373	ENSG00000165312	220213	OTUD1	A_32_P60459	1.42619	8.71056	13.3327	5.26762e-13	1.30911e-08	19.8154	VEE 12 hpi
A_23_P208085	NM_001025101	ENSG00000197971	4155	MBP	A_33_P3227990	1.42613	5.2431	11.8822	6.71648e-12	1.66918e-07	17.3048	VEE 12 hpi
A_33_P3277298	NM_001270805	ENSG00000134207	148281	SYT6	A_33_P3277298	1.42175	5.29765	7.61244	5.01057e-08	0.00124523	8.40798	VEE 12 hpi
A_23_P64617	NM_012193	ENSG00000174804	8322	FZD4	A_23_P64617	1.42161	7.7305	11.4267	1.56435e-11	3.88771e-07	16.467	VEE 12 hpi
A_33_P3399263	NM_001243539	ENSG00000134470	3601	IL15RA	A_33_P3399267	1.41677	7.14664	13.0629	8.32233e-13	2.06827e-08	19.3658	VEE 12 hpi
A_23_P32233	NM_004235	ENSG00000136826	9314	KLF4	A_23_P32233	1.41525	8.07298	12.2914	3.20427e-12	7.96325e-08	18.0367	VEE 12 hpi
A_33_P3262495	NM_032772	ENSG00000165655	84858	ZNF503	A_33_P3268695	1.41241	9.20777	12.7465	1.43617e-12	3.56917e-08	18.8285	VEE 12 hpi
A_33_P3311200	NM_002177	ENSG00000177047	3467	IFNW1	A_33_P3311200	1.40638	4.75417	9.2488	1.24967e-09	3.10568e-05	12.1029	VEE 12 hpi
A_23_P404494	NM_002185	ENSG00000168685	3575	IL7R	A_23_P404494	1.39874	8.53399	7.65913	4.48765e-08	0.00111527	8.51839	VEE 12 hpi
A_32_P87013	NM_000584	ENSG00000169429	3576	CXCL8	A_32_P87013	1.39736	9.65558	10.2196	1.65008e-10	4.10078e-06	14.124	VEE 12 hpi
A_24_P408047	NM_020904	ENSG00000105559	57664	PLEKHA4	A_24_P408047	1.39634	9.05154	10.8704	4.53502e-11	1.12704e-06	15.4099	VEE 12 hpi
A_23_P338495	NM_001282866	ENSG00000278545	220972	MARCHF8		1.3822	5.4606	9.698	4.82454e-10	1.199e-05	13.0537	VEE 12 hpi
A_33_P3258392	NM_001955	ENSG00000078401	1906	EDN1	A_23_P214821	1.36987	5.80974	9.99775	2.59335e-10	6.44498e-06	13.6732	VEE 12 hpi
A_23_P46396	NM_021190	ENSG00000117569	58155	PTBP2	A_23_P46396	1.35861	8.26893	10.2758	1.47297e-10	3.66062e-06	14.2372	VEE 12 hpi
A_23_P20122	NM_024625	ENSG00000105939	56829	ZC3HAV1	A_23_P20122	1.35584	7.32976	10.7211	6.07123e-11	1.50882e-06	15.1197	VEE 12 hpi
A_23_P85240	NM_016562	ENSG00000196664	51284	TLR7	A_23_P85240	1.35259	5.82738	6.1375	1.87089e-06	0.0464954	4.78518	VEE 12 hpi
A_23_P74609	NM_015714	ENSG00000123689	50486	G0S2	A_23_P74609	1.34824	10.7195	10.8827	4.42779e-11	1.10039e-06	15.4337	VEE 12 hpi
A_21_P0012439	NM_014831	ENSG00000168016	9881	TRANK1	A_24_P68079	1.341	6.26579	6.99332	2.21855e-07	0.00551355	6.91784	VEE 12 hpi
A_23_P138680	NM_172200	ENSG00000134470	3601	IL15RA	A_33_P3399267	1.33269	7.31882	10.224	1.63546e-10	4.06444e-06	14.1329	VEE 12 hpi
A_24_P45446	NM_052941	ENSG00000162654	115361	GBP4	A_24_P45446	1.32357	7.23124	9.8283	3.67836e-10	9.14146e-06	13.3245	VEE 12 hpi
A_23_P122414	NM_000409	ENSG00000290147	118142757	GUCA1ANB-GUCA1A	A_23_P122414	1.31955	5.4327	8.53628	5.9691e-09	0.000148344	10.5386	VEE 12 hpi
A_23_P93641	NM_020299	ENSG00000198074	57016	AKR1B10	A_23_P93641	1.31837	7.02762	8.59788	5.20061e-09	0.000129246	10.6766	VEE 12 hpi
A_32_P47754	NM_001286233	ENSG00000173262	144195	SLC2A14	A_32_P47754	1.31202	11.4391	11.8846	6.68796e-12	1.66209e-07	17.309	VEE 12 hpi
A_23_P143845	NM_015508	ENSG00000163659	25976	TIPARP	A_23_P143845	1.30873	10.746	9.13665	1.59135e-09	3.95481e-05	11.8612	VEE 12 hpi
A_24_P186943	NM_000501	ENSG00000049540	2006	ELN	A_24_P186943	1.30678	6.21441	10.0418	2.36937e-10	5.88837e-06	13.7633	VEE 12 hpi
A_23_P214139	NM_002912	ENSG00000009413	5980	REV3L	A_23_P214139	1.30547	9.10814	11.5164	1.32189e-11	3.28517e-07	16.634	VEE 12 hpi
A_33_P3242833	NM_006256	ENSG00000065243	5586	PKN2	A_24_P387869	1.29518	8.43388	6.14968	1.81397e-06	0.0450808	4.81604	VEE 12 hpi
A_33_P3312975	NM_015282	ENSG00000074054	23332	CLASP1	A_23_P311232	1.29409	6.31219	9.83963	3.59302e-10	8.92938e-06	13.3479	VEE 12 hpi
A_23_P116942	NM_002286	ENSG00000089692	3902	LAG3		1.29282	6.83199	10.9228	4.09555e-11	1.01782e-06	15.5112	VEE 12 hpi
A_23_P388993	NM_033390	ENSG00000149289	85463	ZC3H12C	A_23_P388993	1.29206	8.02223	6.78107	3.73548e-07	0.00928343	6.39627	VEE 12 hpi
A_33_P3393836	NM_001166118	ENSG00000122643	51251	NT5C3A	A_33_P3393836	1.27484	9.19496	11.0675	3.09721e-11	7.69719e-07	15.7889	VEE 12 hpi
A_33_P3347928	NM_020307	ENSG00000163660	57018	CCNL1	A_33_P3347928	1.27371	9.23849	11.0517	3.19284e-11	7.93485e-07	15.7587	VEE 12 hpi
A_23_P89941	NM_001800	ENSG00000129355	1032	CDKN2D	A_23_P89941	1.25447	9.77652	9.35874	9.87599e-10	2.45438e-05	12.3381	VEE 12 hpi
A_23_P434809	NM_002964	ENSG00000143546	6279	S100A8	A_23_P434809	1.25119	7.8029	8.40342	8.04955e-09	0.000200047	10.2393	VEE 12 hpi
A_23_P64721	NM_006018	ENSG00000255398	8843	HCAR3	A_23_P64721	1.24763	9.23481	12.0341	5.09223e-12	1.26552e-07	17.5788	VEE 12 hpi
A_24_P125839	NM_017447	ENSG00000154642	54149	C21orf91	A_24_P125839	1.24324	6.3977	10.5701	8.17694e-11	2.03213e-06	14.8234	VEE 12 hpi
A_23_P207445	NM_002758	ENSG00000108984	5608	MAP2K6	A_23_P207445	1.2379	7.51694	8.93591	2.46286e-09	6.12069e-05	11.4245	VEE 12 hpi
A_33_P3418170	NM_014314	ENSG00000107201	23586	RIGI	A_33_P3372910	1.2344	7.44422	11.146	2.66425e-11	6.6212e-07	15.9385	VEE 12 hpi
A_23_P110712	NM_004417	ENSG00000120129	1843	DUSP1	A_23_P110712	1.23206	10.0894	12.4128	2.58134e-12	6.41514e-08	18.2502	VEE 12 hpi
A_33_P3329098	NM_004906	ENSG00000146457	9589	WTAP	A_33_P3329098	1.22165	7.95109	7.51938	6.24683e-08	0.00155246	8.18709	VEE 12 hpi
A_23_P11843	NM_201630	ENSG00000170382	10446	LRRN2	A_23_P11843	1.21836	7.54421	8.78977	3.39604e-09	8.43984e-05	11.103	VEE 12 hpi
A_33_P3224803	NM_000265	ENSG00000158517	653361	NCF1	A_33_P3224803	1.21742	6.37486	7.50373	6.48349e-08	0.00161128	8.14984	VEE 12 hpi
A_23_P52207	NM_012342	ENSG00000095739	25805	BAMBI	A_23_P52207	1.21457	11.0611	10.0249	2.453e-10	6.09619e-06	13.7287	VEE 12 hpi
A_33_P3214105	NM_001674	ENSG00000162772	467	ATF3	A_24_P33895	1.21005	8.64853	9.99805	2.59175e-10	6.44103e-06	13.6738	VEE 12 hpi
A_33_P3214720	NM_025079	ENSG00000163874	80149	ZC3H12A	A_33_P3214720	1.20905	8.89122	9.81277	3.79878e-10	9.44072e-06	13.2923	VEE 12 hpi
A_21_P0012440	NM_014831	ENSG00000168016	9881	TRANK1	A_24_P68079	1.20672	5.81209	6.68675	4.71675e-07	0.0117221	6.16286	VEE 12 hpi
A_24_P59667	NM_000215	ENSG00000105639	3718	JAK3	A_24_P59667	1.2014	9.29991	11.2717	2.09686e-11	5.21111e-07	16.1763	VEE 12 hpi
A_23_P90172	NM_014330	ENSG00000087074	23645	PPP1R15A		1.19956	10.0974	6.69266	4.64814e-07	0.0115515	6.17752	VEE 12 hpi
A_19_P00803685	NM_001164440	ENSG00000164236	651746	ANKRD33B	A_33_P3213468	1.19379	8.07069	8.71282	4.02662e-09	0.00010007	10.9326	VEE 12 hpi
A_33_P3311439	NM_001024071	ENSG00000131979	2643	GCH1	A_24_P167642	1.18977	6.92377	8.23813	1.1715e-08	0.000291142	9.86354	VEE 12 hpi
A_33_P3373745	NM_014299	ENSG00000141867	23476	BRD4	A_33_P3373750	1.18521	6.39966	10.562	8.31047e-11	2.06532e-06	14.8073	VEE 12 hpi
A_23_P66948	NM_022751	ENSG00000141441	64762	GAREM1	A_23_P66948	1.18259	6.87852	8.97052	2.28334e-09	5.67456e-05	11.5002	VEE 12 hpi
A_23_P62115	NM_003254	ENSG00000102265	7076	TIMP1	A_23_P62115	1.18058	10.7193	6.67537	4.85163e-07	0.0120573	6.13464	VEE 12 hpi
A_23_P29953	NM_172175	ENSG00000164136	3600	IL15		1.17964	7.51252	7.53076	6.08021e-08	0.00151105	8.21417	VEE 12 hpi
A_19_P00811843	NM_001142685	ENSG00000134909	9743	ARHGAP32	A_24_P42436	1.17842	6.25811	8.88927	2.72796e-09	6.77951e-05	11.3222	VEE 12 hpi
A_23_P121106	NM_003865	ENSG00000163666	8820	HESX1		1.17295	5.85383	8.4109	7.91458e-09	0.000196693	10.2562	VEE 12 hpi
A_23_P214080	NM_001964	ENSG00000120738	1958	EGR1	A_23_P214080	1.17237	11.2609	9.60966	5.80559e-10	1.4428e-05	12.8689	VEE 12 hpi
A_23_P45087	NM_016220	ENSG00000196247	51427	ZNF107	A_23_P45087	1.17008	7.31422	9.35123	1.00355e-09	2.49403e-05	12.3221	VEE 12 hpi
A_24_P303454	NM_012454	ENSG00000146426	26230	TIAM2	A_24_P303454	1.16573	8.13468	9.66852	5.13139e-10	1.27525e-05	12.9921	VEE 12 hpi
A_32_P205944	NM_005054	ENSG00000015568	84220	RGPD5	A_23_P218637	1.16255	9.51125	9.29165	1.13992e-09	2.83294e-05	12.1948	VEE 12 hpi
A_23_P68155	NM_022168	ENSG00000115267	64135	IFIH1		1.15984	9.6809	10.2757	1.47321e-10	3.66122e-06	14.237	VEE 12 hpi
A_23_P30805	NM_021968	ENSG00000197238	8363	H4C11	A_23_P30805	1.15206	9.96432	9.03799	1.97107e-09	4.8985e-05	11.6473	VEE 12 hpi
A_24_P12435	NM_181782	ENSG00000111912	135112	NCOA7	A_24_P12435	1.15085	9.82758	12.2072	3.72578e-12	9.25931e-08	17.8877	VEE 12 hpi
A_33_P3260307	NM_001042476	ENSG00000153048	23589	CARHSP1	A_33_P3260307	1.14694	9.19522	7.05524	1.90766e-07	0.00474092	7.06901	VEE 12 hpi
A_23_P321388	NM_153341	ENSG00000116514	127544	RNF19B	A_23_P321388	1.14562	6.84636	6.75717	3.96252e-07	0.00984766	6.33722	VEE 12 hpi
A_33_P3229370	NM_001546	ENSG00000172201	3400	ID4		1.14464	7.29738	6.57333	6.25235e-07	0.0155383	5.88088	VEE 12 hpi
A_33_P3415052	NM_001172292	ENSG00000172548	348938	NIPAL4		1.13773	6.15372	7.19548	1.35757e-07	0.00337384	7.40966	VEE 12 hpi
A_33_P3286536	NM_002033	ENSG00000196371	2526	FUT4	A_33_P3286536	1.13737	8.29675	7.02949	2.03113e-07	0.00504777	7.00621	VEE 12 hpi
A_33_P3251430	NM_003489	ENSG00000180530	8204	NRIP1	A_23_P211007	1.13541	9.586	8.87171	2.83519e-09	7.04602e-05	11.2836	VEE 12 hpi
A_23_P166797	NM_022147	ENSG00000291555	64108	RTP4	A_23_P166797	1.13457	8.59135	7.06025	1.88455e-07	0.00468348	7.08121	VEE 12 hpi
A_23_P131024	NM_014383	ENSG00000011590	27033	ZBTB32	A_23_P131024	1.13254	5.44399	6.69315	4.64248e-07	0.0115375	6.17874	VEE 12 hpi
A_23_P214766	NM_006734	ENSG00000010818	3097	HIVEP2	A_23_P214766	1.13124	8.67865	10.0226	2.46475e-10	6.12539e-06	13.7239	VEE 12 hpi
A_23_P50108	NM_006101	ENSG00000080986	10403	NDC80	A_23_P50108	1.13059	8.80017	8.38999	8.29755e-09	0.000206211	10.2089	VEE 12 hpi
A_33_P3281985	NM_001006658	ENSG00000117322	1380	CR2	A_33_P3281985	1.12984	6.45659	7.46673	7.08037e-08	0.00175961	8.06163	VEE 12 hpi
A_33_P3287477	NM_001010912	ENSG00000183559	399814	C10orf120	A_33_P3246198	1.12856	5.23902	8.00352	2.00802e-08	0.000499033	9.32388	VEE 12 hpi
A_33_P3424057	NM_006210	ENSG00000198300	5178	PEG3	A_23_P407583	1.12756	6.69682	9.79591	3.93412e-10	9.77708e-06	13.2574	VEE 12 hpi
A_33_P3214159	NM_001792	ENSG00000170558	1000	CDH2	A_33_P3214159	1.12702	8.42452	6.86838	3.01288e-07	0.00748761	6.61145	VEE 12 hpi
A_23_P376172	NM_178840	ENSG00000183888	149563	SRARP		1.12615	5.74705	8.58274	5.37946e-09	0.00013369	10.6427	VEE 12 hpi
A_23_P150018	NM_004419	ENSG00000138166	1847	DUSP5	A_23_P150018	1.12302	8.64917	12.1909	3.83687e-12	9.5354e-08	17.8587	VEE 12 hpi
A_24_P389916	NM_005512	ENSG00000137507	2615	LRRC32	A_24_P389916	1.12088	6.28874	8.1477	1.4407e-08	0.000358044	9.6564	VEE 12 hpi
A_23_P131074	NM_016585	ENSG00000105549	51298	SPMAP2	A_23_P131074	1.11929	5.39917	7.3187	1.00887e-07	0.00250724	7.70697	VEE 12 hpi
A_23_P207058	NM_003955	ENSG00000184557	9021	SOCS3	A_23_P207058	1.11868	9.24608	8.42738	7.62565e-09	0.000189513	10.2934	VEE 12 hpi
A_33_P3396214	NM_172229	ENSG00000131650	79412	KREMEN2	A_33_P3396214	1.11673	8.13739	7.47588	6.92774e-08	0.00172168	8.08346	VEE 12 hpi
A_33_P3370404	NM_015368	ENSG00000110218	24145	PANX1	A_33_P3370404	1.1142	8.86447	7.79112	3.29128e-08	0.000817949	8.82896	VEE 12 hpi
A_23_P25706	NM_024734	ENSG00000165959	79789	CLMN	A_23_P25706	1.114	7.90874	9.41945	8.67828e-10	2.15673e-05	12.4673	VEE 12 hpi
A_23_P39237	NM_003407	ENSG00000128016	7538	ZFP36	A_23_P39237	1.11307	11.3278	6.29614	1.25251e-06	0.0311273	5.18613	VEE 12 hpi
A_23_P59294	NM_001003699	ENSG00000124782	6239	RREB1	A_33_P3220728	1.11106	5.97924	6.59927	5.86124e-07	0.0145664	5.9455	VEE 12 hpi
A_19_P00805272	NM_001145206	ENSG00000197077	85379	KIAA1671	A_23_P309619	1.10648	8.71096	7.97494	2.14535e-08	0.000533163	9.25762	VEE 12 hpi
A_33_P3369844	NM_013230	ENSG00000272398	100133941	CD24	A_33_P3369844	1.10346	10.0453	8.83253	3.09046e-09	7.68042e-05	11.1974	VEE 12 hpi
A_24_P183128	NM_016619	ENSG00000145287	51316	PLAC8		1.1014	7.87552	9.76848	4.16508e-10	1.03511e-05	13.2004	VEE 12 hpi
A_21_P0010536	NM_018284	ENSG00000117226	2635	GBP3	A_23_P51487	1.09982	7.36508	8.93437	2.47116e-09	6.14132e-05	11.4211	VEE 12 hpi
A_23_P30813	NM_003541	ENSG00000273542	8362	H4C12	A_23_P30813	1.09901	10.0693	7.96768	2.18172e-08	0.000542202	9.24078	VEE 12 hpi
A_24_P942481	NM_180989	ENSG00000152749	160897	GPR180	A_24_P942481	1.09667	7.52296	7.76758	3.47781e-08	0.000864306	8.77374	VEE 12 hpi
A_33_P3342957	NM_004226	ENSG00000081320	9262	STK17B	A_33_P3342957	1.09514	8.6467	13.0401	8.65297e-13	2.15044e-08	19.3275	VEE 12 hpi
A_33_P3380992	NM_001080538	ENSG00000227471	441282	AKR1B15	A_33_P3380992	1.09501	6.55218	6.15711	1.78009e-06	0.0442389	4.83487	VEE 12 hpi
A_23_P102242	NM_022826	ENSG00000136536	64844	MARCHF7	A_23_P102242	1.0923	7.95832	13.0523	8.47505e-13	2.10622e-08	19.3479	VEE 12 hpi
A_23_P207564	NM_002984	ENSG00000275824	6351	CCL4	A_33_P3354607	1.08798	9.66673	8.23096	1.19082e-08	0.000295943	9.84716	VEE 12 hpi
A_23_P408285	NM_153026	ENSG00000139174	144165	PRICKLE1	A_23_P408285	1.08671	6.86827	10.1541	1.88431e-10	4.68288e-06	13.9917	VEE 12 hpi
A_23_P41424	NM_022154	ENSG00000138821	64116	SLC39A8	A_23_P41424	1.08641	10.2266	9.87115	3.36608e-10	8.36539e-06	13.413	VEE 12 hpi
A_24_P416997	NM_145641	ENSG00000128284	80833	APOL3	A_24_P416997	1.08589	6.14841	6.10348	2.03965e-06	0.0506893	4.69892	VEE 12 hpi
A_24_P295010	NM_004155	ENSG00000170542	5272	SERPINB9	A_24_P295010	1.08479	8.27392	8.85117	2.96619e-09	7.37156e-05	11.2384	VEE 12 hpi
A_23_P206501	NM_001011880	ENSG00000140839	497190	CLEC18B	A_23_P206501	1.08399	7.31161	8.16392	1.38811e-08	0.000344973	9.69364	VEE 12 hpi
A_23_P252106	NM_003821	ENSG00000104312	8767	RIPK2	A_23_P252106	1.07531	10.2716	11.9622	5.80389e-12	1.44238e-07	17.4494	VEE 12 hpi
A_23_P21560	NM_030797	ENSG00000197872	81553	CYRIA	A_23_P21560	1.07373	7.42413	8.49989	6.47713e-09	0.00016097	10.4568	VEE 12 hpi
A_23_P122863	NM_001001555	ENSG00000106070	2887	GRB10	A_24_P235266	1.07363	9.0183	10.7692	5.52484e-11	1.37303e-06	15.2135	VEE 12 hpi
A_33_P3213374	NM_006079	ENSG00000164442	10370	CITED2	A_23_P214969	1.07106	7.01773	8.63062	4.83412e-09	0.000120138	10.7497	VEE 12 hpi
A_33_P3224595	NM_003611	ENSG00000046651	8481	OFD1	A_33_P3224595	1.06593	7.8804	7.01047	2.12758e-07	0.00528746	6.95976	VEE 12 hpi
A_24_P270728	NM_001042483	ENSG00000176046	26471	NUPR1	A_24_P270728	1.0658	10.8932	11.24	2.22683e-11	5.53413e-07	16.1166	VEE 12 hpi
A_33_P3332885	NM_001197234	ENSG00000292170	11120	BTN2A1	A_33_P3332885	1.06358	8.07196	8.26201	1.10942e-08	0.000275714	9.91806	VEE 12 hpi
A_23_P144959	NM_004385	ENSG00000038427	1462	VCAN	A_23_P144959	1.06082	7.58454	7.71675	3.91843e-08	0.000973807	8.65425	VEE 12 hpi
A_23_P26024	NM_032413	ENSG00000166920	84419	C15orf48	A_23_P26024	1.06012	9.06432	7.41018	8.10322e-08	0.00201381	7.92648	VEE 12 hpi
A_23_P91390	NM_000361	ENSG00000178726	7056	THBD	A_23_P91390	1.05886	9.28549	10.6327	7.225e-11	1.79556e-06	14.9466	VEE 12 hpi
A_23_P43273	NM_000127	ENSG00000182197	2131	EXT1	A_23_P43273	1.05761	6.85884	7.61808	4.94418e-08	0.00122873	8.42134	VEE 12 hpi
A_33_P3441576	NM_001271872	ENSG00000171943	653464	SRGAP2C	A_33_P3441576	1.05383	8.1398	7.57661	5.45379e-08	0.00135538	8.32308	VEE 12 hpi
A_24_P159434	NM_007261	ENSG00000291918	11314	CD300A	A_23_P207037	1.05282	7.8343	8.52645	6.10215e-09	0.000151651	10.5165	VEE 12 hpi
A_32_P107029	NM_004851	ENSG00000131400	9476	NAPSA	A_32_P107029	1.05274	5.63138	8.34198	9.25049e-09	0.000229893	10.1	VEE 12 hpi
A_23_P19987	NM_006547	ENSG00000136231	10643	IGF2BP3	A_23_P19987	1.05247	10.1157	7.50484	6.46639e-08	0.00160703	8.15249	VEE 12 hpi
A_24_P261169	NM_006378	ENSG00000187764	10507	SEMA4D	A_24_P261169	1.0519	5.95738	6.74176	4.11627e-07	0.0102298	6.29912	VEE 12 hpi
A_23_P134176	NM_001024465	ENSG00000291237	6648	SOD2	A_23_P134176	1.05036	12.1006	10.8103	5.09787e-11	1.26692e-06	15.2935	VEE 12 hpi
A_33_P3372788	NM_001037501	ENSG00000270231	728841	NBPF8	A_33_P3372788	1.04894	9.26739	7.25352	1.18014e-07	0.00293289	7.54993	VEE 12 hpi
A_23_P23947	NM_005204	ENSG00000107968	1326	MAP3K8	A_23_P23947	1.04854	8.54399	9.48645	7.52854e-10	1.87099e-05	12.6093	VEE 12 hpi
A_23_P433785	NM_002561	ENSG00000083454	5026	P2RX5	A_23_P433785	1.04751	7.09055	7.68425	4.22973e-08	0.00105117	8.57768	VEE 12 hpi
A_24_P68079	NM_014831	ENSG00000168016	9881	TRANK1	A_24_P68079	1.04669	6.73807	6.48803	7.73577e-07	0.0192249	5.66793	VEE 12 hpi
A_23_P91850	NM_144717	ENSG00000174564	53833	IL20RB	A_23_P91850	1.04543	7.74833	8.88699	2.74167e-09	6.81359e-05	11.3172	VEE 12 hpi
A_33_P3354464	NM_005576	ENSG00000129038	4016	LOXL1	A_33_P3354464	1.04365	8.46139	8.70349	4.11083e-09	0.000102162	10.9119	VEE 12 hpi
A_23_P71790	NM_206920	ENSG00000177943	158056	MAMDC4		1.04245	7.40099	8.43086	7.56599e-09	0.00018803	10.3013	VEE 12 hpi
A_24_P299318	NM_182705	ENSG00000283979	359845	RFLNB	A_24_P299318	1.03809	8.20199	6.47264	8.03948e-07	0.0199797	5.62941	VEE 12 hpi
A_33_P3229617	NM_001099401	ENSG00000127990	8910	SGCE	A_33_P3229617	1.03646	7.998	7.26376	1.15137e-07	0.00286137	7.57465	VEE 12 hpi
A_23_P356616	NM_145804	ENSG00000166016	25841	ABTB2	A_23_P356616	1.0328	8.513	10.7574	5.65426e-11	1.4052e-06	15.1905	VEE 12 hpi
A_23_P42718	NM_004289	ENSG00000050344	9603	NFE2L3	A_23_P42718	1.0321	9.26489	9.69844	4.82012e-10	1.1979e-05	13.0546	VEE 12 hpi
A_23_P52266	NM_001548	ENSG00000185745	3434	IFIT1	A_23_P52266	1.03131	10.0848	9.07768	1.80821e-09	4.49376e-05	11.7335	VEE 12 hpi
A_23_P32253	NM_005384	ENSG00000165030	4783	NFIL3	A_23_P32253	1.02986	10.8709	8.97525	2.25989e-09	5.61628e-05	11.5105	VEE 12 hpi
A_33_P3242174	NM_206895	ENSG00000182600	389084	SNORC	A_33_P3242174	1.02762	8.42653	7.46759	7.0659e-08	0.00175602	8.06368	VEE 12 hpi
A_33_P3213029	NM_017763	ENSG00000108375	54894	RNF43	A_33_P3213029	1.0272	8.09077	6.84195	3.21514e-07	0.00799028	6.54641	VEE 12 hpi
A_23_P210224	NM_020134	ENSG00000157851	56896	DPYSL5	A_23_P210224	1.02651	6.99875	6.61938	5.57528e-07	0.0138557	5.99554	VEE 12 hpi
A_24_P328504	NM_007237	ENSG00000079263	11262	SP140	A_23_P209726	1.02622	8.73613	8.74094	3.78328e-09	9.40221e-05	10.995	VEE 12 hpi
A_24_P81900	NM_006931	ENSG00000059804	6515	SLC2A3	A_24_P81900	1.02606	8.28542	8.59745	5.20561e-09	0.00012937	10.6756	VEE 12 hpi
A_33_P3423551	NM_003897	ENSG00000235030	8870	IER3	A_23_P42257	1.02583	11.0785	6.13539	1.88094e-06	0.0467451	4.77983	VEE 12 hpi
A_33_P3372705	NM_001271870	ENSG00000196369	647135	SRGAP2B	A_33_P3441576	1.02436	10.082	6.34148	1.11733e-06	0.0277678	5.30029	VEE 12 hpi
A_33_P3247629	NM_015509	ENSG00000089818	25977	NECAP1		1.02092	6.53084	6.60724	5.74611e-07	0.0142802	5.96534	VEE 12 hpi
A_23_P434890	NM_014550	ENSG00000100065	29775	CARD10	A_23_P434890	1.01663	9.05901	6.6886	4.6952e-07	0.0116685	6.16744	VEE 12 hpi
A_23_P106844	NM_005953	ENSG00000125148	4502	MT2A	A_23_P106844	1.01619	14.3499	7.78026	3.37604e-08	0.000839014	8.80349	VEE 12 hpi
A_23_P42257	NM_003897	ENSG00000235030	8870	IER3	A_23_P42257	1.0124	12.3255	6.92172	2.64322e-07	0.00656892	6.74249	VEE 12 hpi
A_23_P372834	NM_198098	ENSG00000240583	358	AQP1	A_33_P3253723	1.00994	7.76963	8.74959	3.71147e-09	9.22376e-05	11.0142	VEE 12 hpi
A_33_P3229335	NM_175055	ENSG00000285449	128312	H2BC26	A_33_P3229335	1.00805	6.44052	8.69745	4.16629e-09	0.000103541	10.8985	VEE 12 hpi
A_33_P3410599	NM_017633	ENSG00000112773	55603	TENT5A	A_33_P3410599	1.00717	9.84142	6.08032	2.16332e-06	0.0537628	4.64012	VEE 12 hpi
A_23_P109881	NM_002218	ENSG00000055955	3700	ITIH4	A_23_P109881	1.0051	8.1	7.56654	5.58546e-08	0.0013881	8.29918	VEE 12 hpi
A_23_P203173	NM_001558	ENSG00000110324	3587	IL10RA		1.00499	11.078	6.66377	4.99334e-07	0.0124094	6.10584	VEE 12 hpi
A_23_P28953	NM_175850	ENSG00000088305	1789	DNMT3B	A_23_P28953	1.00498	8.47244	6.27279	1.32851e-06	0.0330162	5.12725	VEE 12 hpi
A_23_P29005	NM_022136	ENSG00000155307	64092	SAMSN1	A_23_P29005	1.0045	9.0735	10.5689	8.19701e-11	2.03712e-06	14.8209	VEE 12 hpi
A_23_P151710	NM_000956	ENSG00000125384	5732	PTGER2	A_23_P151710	1.0037	7.83476	8.93049	2.49226e-09	6.19377e-05	11.4126	VEE 12 hpi
A_33_P3366589	NM_001005181	ENSG00000180919	196335	OR56B4	A_33_P3366589	1.00289	4.97107	7.21098	1.30768e-07	0.00324985	7.44715	VEE 12 hpi
A_24_P396753	NM_021643	ENSG00000071575	28951	TRIB2	A_24_P396753	1.00112	6.69631	8.13763	1.47438e-08	0.000366412	9.63326	VEE 12 hpi
A_24_P337058	NM_020307	ENSG00000163660	57018	CCNL1	A_33_P3347928	1.00028	9.54986	8.94433	2.41789e-09	6.00894e-05	11.4429	VEE 12 hpi
A_23_P37375	NM_004755	ENSG00000100784	9252	RPS6KA5	A_19_P00322645	0.998699	8.17778	6.62097	5.55329e-07	0.013801	5.99949	VEE 12 hpi
A_33_P3378126	NM_058229	ENSG00000156804	114907	FBXO32	A_33_P3378126	0.998614	9.56743	6.72734	4.26577e-07	0.0106013	6.26342	VEE 12 hpi
A_23_P51231	NM_001031680	ENSG00000020633	864	RUNX3	A_33_P3221748	0.99367	8.95682	10.9934	3.57265e-11	8.87874e-07	15.647	VEE 12 hpi
A_19_P00804072	NM_001256071	ENSG00000173821	57674	RNF213	A_19_P00804072	0.993425	6.58358	6.27093	1.33475e-06	0.0331713	5.12256	VEE 12 hpi
A_23_P359636	NM_144695	ENSG00000162819	148362	BROX		0.992457	6.67931	7.5338	6.03645e-08	0.00150018	8.2214	VEE 12 hpi
A_23_P156687	NM_001710	ENSG00000241534	629	CFB		0.99161	8.27287	7.88366	2.65188e-08	0.000659044	9.04532	VEE 12 hpi
A_23_P304171	NM_001145642	ENSG00000145016	9711	RUBCN	A_24_P66545	0.991366	9.59112	8.65809	4.54729e-09	0.000113009	10.8109	VEE 12 hpi
A_23_P343398	NM_001838	ENSG00000126353	1236	CCR7	A_23_P343398	0.990007	9.17067	7.04955	1.93427e-07	0.00480704	7.05514	VEE 12 hpi
A_23_P157117	NM_182898	ENSG00000146592	9586	CREB5	A_23_P157117	0.987886	7.1631	7.89191	2.60144e-08	0.00064651	9.06455	VEE 12 hpi
A_24_P366122	NM_024722	ENSG00000181513	79777	ACBD4	A_24_P366122	0.986231	8.05768	6.50375	7.43771e-07	0.0184842	5.70722	VEE 12 hpi
A_23_P70398	NM_001025370	ENSG00000112715	7422	VEGFA	A_24_P12401	0.982628	9.48415	6.06883	2.22748e-06	0.0553573	4.61094	VEE 12 hpi
A_24_P475349	NM_016577	ENSG00000154917	51560	RAB6B	A_24_P475349	0.978671	5.77759	7.32056	1.00437e-07	0.00249606	7.71145	VEE 12 hpi
A_33_P3329013	NM_001050	ENSG00000180616	6752	SSTR2	A_33_P3329013	0.975985	5.27768	7.6202	4.91944e-08	0.00122258	8.42637	VEE 12 hpi
A_23_P7957	NM_018960	ENSG00000124713	27232	GNMT	A_23_P7957	0.974762	5.42359	6.30462	1.226e-06	0.0304687	5.20751	VEE 12 hpi
A_24_P239606	NM_015675	ENSG00000099860	4616	GADD45B	A_24_P239606	0.973997	12.6949	8.30304	1.01055e-08	0.000251143	10.0115	VEE 12 hpi
A_23_P423331	NM_032536	ENSG00000196358	84628	NTNG2	A_23_P423331	0.971146	6.78877	6.4222	9.12232e-07	0.0226708	5.50305	VEE 12 hpi
A_23_P50638	NM_052972	ENSG00000171236	116844	LRG1	A_23_P50638	0.971007	7.69193	8.41829	7.78367e-09	0.00019344	10.2729	VEE 12 hpi
A_33_P3359518	NM_001085487	ENSG00000162601	114803	MYSM1	A_33_P3359518	0.970355	6.52677	7.74273	3.68652e-08	0.000916175	8.71536	VEE 12 hpi
A_23_P122924	NM_002192	ENSG00000122641	3624	INHBA	A_23_P122924	0.968825	9.17098	8.18271	1.32967e-08	0.00033045	9.73671	VEE 12 hpi
A_23_P1691	NM_002421	ENSG00000196611	4312	MMP1	A_23_P1691	0.966014	8.89667	8.14737	1.44179e-08	0.000358313	9.65565	VEE 12 hpi
A_33_P3374723	NM_001128128	ENSG00000148516	6935	ZEB1	A_33_P3640690	0.965832	7.85261	6.41613	9.26224e-07	0.0230185	5.48783	VEE 12 hpi
A_33_P3341499	NM_003392	ENSG00000114251	7474	WNT5A	A_33_P3341499	0.96561	7.84568	6.52212	7.10421e-07	0.0176554	5.75311	VEE 12 hpi
A_33_P3372910	NM_014314	ENSG00000107201	23586	RIGI	A_33_P3372910	0.965447	7.71466	8.32035	9.71571e-09	0.000241455	10.0509	VEE 12 hpi
A_23_P25674	NM_001823	ENSG00000166165	1152	CKB	A_23_P25674	0.960593	9.26959	8.66289	4.49897e-09	0.000111808	10.8216	VEE 12 hpi
A_23_P166826	NM_018403	ENSG00000272886	55802	DCP1A	A_24_P576174	0.960222	11.0108	8.153	1.42331e-08	0.000353721	9.66856	VEE 12 hpi
A_33_P3284508	NM_001174104	ENSG00000170458	929	CD14	A_33_P3284508	0.959812	9.37401	8.39937	8.12348e-09	0.000201885	10.2301	VEE 12 hpi
A_33_P3399870	NM_001256126	ENSG00000172292	253782	CERS6	A_33_P3399870	0.959654	8.30912	6.72274	4.3145e-07	0.0107224	6.25206	VEE 12 hpi
A_33_P3415032	NM_002232	ENSG00000177272	3738	KCNA3	A_33_P3415032	0.956395	6.15221	7.69336	4.14e-08	0.00102887	8.59916	VEE 12 hpi
A_23_P38723	NM_015295	ENSG00000101596	23347	SMCHD1	A_24_P82630	0.954203	8.36194	6.94632	2.48866e-07	0.00618483	6.80281	VEE 12 hpi
A_23_P140434	NM_018728	ENSG00000128833	55930	MYO5C	A_23_P140434	0.953193	7.41096	7.66077	4.47034e-08	0.00111097	8.52226	VEE 12 hpi
A_23_P76823	NM_199165	ENSG00000185100	122622	ADSS1		0.95316	8.62461	10.4746	9.88605e-11	2.45688e-06	14.6344	VEE 12 hpi
A_23_P138574	NM_001001976	ENSG00000107669	11101	ATE1	A_23_P138574	0.953022	6.56059	8.07442	1.70494e-08	0.000423712	9.48775	VEE 12 hpi
A_23_P250385	NM_005322	ENSG00000184357	3009	H1-5	A_23_P250385	0.952006	8.08242	6.86915	3.00717e-07	0.00747341	6.61335	VEE 12 hpi
A_23_P64611	NM_176798	ENSG00000171631	5031	P2RY6	A_23_P64611	0.950812	7.31775	7.80706	3.17079e-08	0.000788006	8.86631	VEE 12 hpi
A_23_P60079	NM_001147	ENSG00000091879	285	ANGPT2	A_23_P60079	0.950665	5.03321	7.31598	1.01549e-07	0.00252369	7.70042	VEE 12 hpi
A_23_P59418	NM_005011	ENSG00000106459	4899	NRF1	A_23_P59418	0.950241	6.05947	7.44711	7.41933e-08	0.00184385	8.01479	VEE 12 hpi
A_33_P3316800	NM_001621	ENSG00000106546	196	AHR	A_23_P215566	0.945532	8.89168	7.02244	2.06638e-07	0.00513538	6.98898	VEE 12 hpi
A_23_P145569	NM_153187	ENSG00000175003	6580	SLC22A1		0.943284	5.63458	7.85658	2.82457e-08	0.000701962	8.98213	VEE 12 hpi
A_23_P358944	NM_033244	ENSG00000140464	5371	PML	A_23_P358944	0.942767	10.9668	7.73751	3.73194e-08	0.000927461	8.7031	VEE 12 hpi
A_23_P37983	NM_005947	ENSG00000169688	4490	MT1B	A_23_P37983	0.936836	12.1251	9.68142	4.99469e-10	1.24128e-05	13.0191	VEE 12 hpi
A_23_P34915	NM_001040619	ENSG00000162772	467	ATF3	A_24_P33895	0.936196	12.2495	9.2644	1.20851e-09	3.0034e-05	12.1364	VEE 12 hpi
A_24_P258051	NM_032844	ENSG00000120539	84930	MASTL	A_24_P258051	0.934821	7.0143	6.27285	1.3283e-06	0.0330109	5.12741	VEE 12 hpi
A_23_P13359	NM_006362	ENSG00000162231	10482	NXF1		0.934624	9.55618	9.39181	9.20385e-10	2.28734e-05	12.4085	VEE 12 hpi
A_33_P3233871	NM_000505	ENSG00000131187	2161	F12	A_33_P3233871	0.934499	8.26472	7.78856	3.3111e-08	0.000822876	8.82294	VEE 12 hpi
A_23_P364465	NM_022913	ENSG00000062194	65056	GPBP1	A_23_P364465	0.932524	11.1088	7.30664	1.03851e-07	0.00258091	7.67797	VEE 12 hpi
A_23_P85441	NM_020789	ENSG00000085552	57549	IGSF9	A_23_P85441	0.931535	8.13295	6.33284	1.1419e-06	0.0283785	5.27855	VEE 12 hpi
A_23_P131208	NM_006186	ENSG00000153234	4929	NR4A2	A_23_P131208	0.930671	8.1706	8.62281	4.91915e-09	0.000122251	10.7323	VEE 12 hpi
A_23_P98350	NM_001165	ENSG00000023445	330	BIRC3	A_23_P98350	0.930399	9.57743	7.10091	1.70716e-07	0.00424262	7.1802	VEE 12 hpi
A_33_P3299416	NM_181711	ENSG00000161835	160622	TAMALIN	A_33_P3299416	0.928078	9.02407	7.94813	2.28286e-08	0.000567336	9.1954	VEE 12 hpi
A_33_P3283611	NM_001549	ENSG00000119917	3437	IFIT3	A_33_P3283611	0.924562	9.05367	9.49864	7.3368e-10	1.82334e-05	12.6351	VEE 12 hpi
A_23_P111701	NM_004126	ENSG00000127920	2791	GNG11	A_23_P111701	0.922463	8.53186	6.90052	2.78428e-07	0.00691949	6.69044	VEE 12 hpi
A_23_P72096	NM_000575	ENSG00000115008	3552	IL1A	A_23_P72096	0.917831	5.17714	7.39916	8.31955e-08	0.00206758	7.90009	VEE 12 hpi
A_23_P59022	NM_033502	ENSG00000124496	55809	TRERF1	A_23_P59022	0.917756	8.70705	8.54381	5.86932e-09	0.000145864	10.5555	VEE 12 hpi
A_33_P3351745	NM_024070	ENSG00000213413	79037	PVRIG	A_33_P3351745	0.916533	8.52302	9.30712	1.10278e-09	2.74064e-05	12.2279	VEE 12 hpi
A_23_P346265	NM_024312	ENSG00000111670	79158	GNPTAB	A_24_P281975	0.916391	7.31048	6.91941	2.65824e-07	0.00660627	6.73682	VEE 12 hpi
A_23_P379789	NM_013305	ENSG00000101638	29906	ST8SIA5	A_23_P379789	0.916332	6.00438	6.77847	3.75953e-07	0.00934317	6.38985	VEE 12 hpi
A_33_P3299254	NM_013378	ENSG00000128218	29802	VPREB3	A_33_P3299254	0.915921	7.63327	6.55513	6.54242e-07	0.0162592	5.83551	VEE 12 hpi
A_23_P90130	NM_004851	ENSG00000131400	9476	NAPSA	A_32_P107029	0.915629	6.26838	8.76815	3.56217e-09	8.85271e-05	11.0553	VEE 12 hpi
A_33_P3878772	NM_004972	ENSG00000096968	3717	JAK2	A_33_P3878772	0.91472	7.94671	7.30866	1.0335e-07	0.00256844	7.68282	VEE 12 hpi
A_23_P139669	NM_006931	ENSG00000059804	6515	SLC2A3	A_24_P81900	0.909449	6.76536	6.80101	3.55622e-07	0.00883791	6.4455	VEE 12 hpi
A_33_P3211804	NM_001001890	ENSG00000159216	861	RUNX1	A_24_P96403	0.909426	10.8455	10.5538	8.44567e-11	2.09892e-06	14.7912	VEE 12 hpi
A_23_P134113	NM_052831	ENSG00000146409	116843	SLC18B1	A_23_P134113	0.90915	8.89208	7.09324	1.73925e-07	0.00432238	7.16155	VEE 12 hpi
A_24_P20630	NM_016269	ENSG00000138795	51176	LEF1	A_24_P20630	0.908065	8.85051	7.01969	2.08026e-07	0.00516985	6.98228	VEE 12 hpi
A_33_P3373358	NM_005497	ENSG00000182963	10052	GJC1	A_33_P3373358	0.907762	8.2137	7.40613	8.18204e-08	0.0020334	7.91678	VEE 12 hpi
A_23_P28334	NM_003853	ENSG00000115607	8807	IL18RAP	A_23_P28334	0.907205	5.02128	6.07706	2.18133e-06	0.0542104	4.63184	VEE 12 hpi
A_24_P48204	NM_003004	ENSG00000141574	6398	SECTM1	A_24_P48204	0.906654	9.9685	8.07533	1.7014e-08	0.000422832	9.48983	VEE 12 hpi
A_23_P127175	NM_020150	ENSG00000079332	56681	SAR1A	A_24_P158421	0.906423	11.3142	8.16095	1.39759e-08	0.00034733	9.68682	VEE 12 hpi
A_33_P3221999	NM_001165958	ENSG00000073605	55876	GSDMB	A_33_P3221999	0.905113	8.06009	8.24711	1.14776e-08	0.000285241	9.88404	VEE 12 hpi
A_33_P3390456	NM_001190979	ENSG00000015153	10138	YAF2	A_33_P3314161	0.902796	6.70989	6.45224	8.46071e-07	0.0210266	5.57834	VEE 12 hpi
A_23_P132159	NM_017414	ENSG00000184979	11274	USP18	A_23_P132159	0.90245	8.2966	7.05795	1.89511e-07	0.00470973	7.07561	VEE 12 hpi
A_23_P166408	NM_020530	ENSG00000099985	5008	OSM	A_23_P166408	0.901982	6.87009	7.05408	1.91305e-07	0.00475432	7.06618	VEE 12 hpi
A_23_P80068	NM_006806	ENSG00000281484	10950	BTG3		0.898957	11.3207	7.93177	2.37124e-08	0.000589299	9.15736	VEE 12 hpi
A_23_P206724	NM_175617	ENSG00000169715	4493	MT1E	A_23_P206724	0.897386	11.3208	8.29649	1.0257e-08	0.000254906	9.99663	VEE 12 hpi
A_23_P31064	NM_015529	ENSG00000079931	26002	MOXD1	A_23_P31064	0.896516	8.08703	6.10896	2.01145e-06	0.0499885	4.71282	VEE 12 hpi
A_24_P307580	NM_001098523	ENSG00000109854	10553	HTATIP2		0.892951	6.52563	6.42696	9.01412e-07	0.0224019	5.51498	VEE 12 hpi
A_33_P3402565	NM_004415	ENSG00000096696	1832	DSP	A_33_P3402565	0.892707	8.49563	6.67823	4.81736e-07	0.0119721	6.14174	VEE 12 hpi
A_23_P206359	NM_004360	ENSG00000039068	999	CDH1	A_23_P206359	0.890031	8.29382	7.95213	2.2618e-08	0.000562102	9.20468	VEE 12 hpi
A_33_P3252196	NM_004456	ENSG00000106462	2146	EZH2	A_33_P3252196	0.889972	10.1231	6.4802	7.8888e-07	0.0196053	5.64833	VEE 12 hpi
A_23_P63798	NM_001300	ENSG00000067082	1316	KLF6	A_33_P3367615	0.88794	12.4098	7.02828	2.03716e-07	0.00506274	7.00324	VEE 12 hpi
A_32_P83784	NM_015230	ENSG00000047365	116984	ARAP2	A_32_P83784	0.886302	7.81126	6.56943	6.3133e-07	0.0156898	5.87117	VEE 12 hpi
A_33_P3315314	NM_001276687	ENSG00000244020	645745	MT1HL1	A_33_P3315314	0.885959	11.6055	7.9416	2.31775e-08	0.000576007	9.18021	VEE 12 hpi
A_23_P38346	NM_024119	ENSG00000108771	79132	DHX58	A_23_P38346	0.884603	9.72753	7.47221	6.98855e-08	0.00173679	8.07471	VEE 12 hpi
A_23_P201979	NM_183013	ENSG00000095794	1390	CREM	A_23_P201979	0.883894	8.69008	7.43596	7.61935e-08	0.00189356	7.98815	VEE 12 hpi
A_23_P4662	NM_005178	ENSG00000069399	602	BCL3	A_23_P4662	0.88157	11.4994	6.61722	5.60531e-07	0.0139303	5.99017	VEE 12 hpi
A_23_P127948	NM_001124	ENSG00000148926	133	ADM	A_23_P127948	0.881544	12.2523	8.48392	6.71382e-09	0.000166852	10.4209	VEE 12 hpi
A_33_P3415430	NM_005346	ENSG00000232804	3304	HSPA1B		0.879846	10.9519	7.99938	2.02736e-08	0.000503839	9.31428	VEE 12 hpi
A_23_P117852	NM_014736	ENSG00000166803	9768	PCLAF	A_23_P117852	0.876143	9.03813	7.06069	1.88253e-07	0.00467846	7.08228	VEE 12 hpi
A_33_P3385656	NM_001001343	ENSG00000172568	408263	FNDC9	A_33_P3385656	0.875292	6.89786	7.70403	4.03738e-08	0.00100337	8.6243	VEE 12 hpi
A_23_P211007	NM_003489	ENSG00000180530	8204	NRIP1	A_23_P211007	0.873435	8.91497	6.49843	7.53724e-07	0.0187315	5.69393	VEE 12 hpi
A_32_P29118	NM_152754	ENSG00000153993	223117	SEMA3D	A_32_P29118	0.873216	5.38756	6.52292	7.09002e-07	0.0176201	5.75511	VEE 12 hpi
A_33_P3355014	NM_182526	ENSG00000198133	161145	TMEM229B	A_33_P3355014	0.869754	7.50395	7.74561	3.6617e-08	0.000910004	8.72213	VEE 12 hpi
A_23_P52761	NM_002423	ENSG00000137673	4316	MMP7	A_23_P52761	0.868814	5.27876	8.03522	1.86624e-08	0.000463799	9.39722	VEE 12 hpi
A_33_P3211432	NM_000265	ENSG00000158517	653361	NCF1	A_33_P3224803	0.868197	8.28646	6.14378	1.8413e-06	0.0457599	4.8011	VEE 12 hpi
A_23_P167920	NM_005618	ENSG00000275555	28514	DLL1		0.866348	5.65173	7.39365	8.42993e-08	0.00209501	7.88689	VEE 12 hpi
A_23_P108751	NM_001039492	ENSG00000115641	2274	FHL2	A_23_P108751	0.865991	8.51124	7.09609	1.72727e-07	0.00429262	7.16847	VEE 12 hpi
A_23_P11629	NM_182532	ENSG00000143001	199964	TMEM61		0.865225	6.71999	6.12627	1.92495e-06	0.0478387	4.75673	VEE 12 hpi
A_23_P117782	NM_018357	ENSG00000166173	55323	LARP6	A_23_P117782	0.86422	7.84402	7.22738	1.25692e-07	0.00312369	7.48681	VEE 12 hpi
A_33_P3221748	NM_001031680	ENSG00000020633	864	RUNX3	A_33_P3221748	0.861339	11.5178	10.1479	1.90855e-10	4.74313e-06	13.9789	VEE 12 hpi
A_23_P112159	NM_012154	ENSG00000123908	27161	AGO2	A_23_P112159	0.860817	9.33442	10.3866	1.17878e-10	2.92951e-06	14.4592	VEE 12 hpi
A_33_P3227990	NM_001025101	ENSG00000197971	4155	MBP	A_33_P3227990	0.859801	7.80011	6.35622	1.07664e-06	0.0267566	5.33738	VEE 12 hpi
A_33_P3369393	NM_000265	ENSG00000158517	653361	NCF1	A_33_P3224803	0.858537	9.8178	6.31315	1.19993e-06	0.0298206	5.229	VEE 12 hpi
A_23_P214603	NM_005803	ENSG00000223654	10211	FLOT1	A_23_P214603	0.858422	10.4449	7.0113	2.12326e-07	0.00527671	6.9618	VEE 12 hpi
A_24_P36745	NM_144970	ENSG00000185753	159013	CXorf38	A_24_P36745	0.858325	8.66671	7.79703	3.2461e-08	0.000806722	8.8428	VEE 12 hpi
A_33_P3373765	NM_000797	ENSG00000276825	1815	DRD4	A_33_P3373765	0.857328	7.564	7.88364	2.65196e-08	0.000659066	9.04529	VEE 12 hpi
A_24_P915196	NM_153045	ENSG00000157693	203197	TMEM268	A_24_P915196	0.855127	8.14423	6.56195	6.43209e-07	0.015985	5.85252	VEE 12 hpi
A_23_P58132	NM_004310	ENSG00000168421	399	RHOH	A_23_P58132	0.854111	8.91965	9.0958	1.73851e-09	4.32055e-05	11.7728	VEE 12 hpi
A_33_P3304516	NM_021035	ENSG00000124201	57169	ZNFX1	A_33_P3243248	0.853169	6.10959	8.66407	4.48716e-09	0.000111515	10.8242	VEE 12 hpi
A_23_P42353	NM_016135	ENSG00000010030	51513	ETV7	A_23_P42353	0.851649	5.34496	6.31284	1.20089e-06	0.0298444	5.2282	VEE 12 hpi
A_24_P576174	NM_018403	ENSG00000272886	55802	DCP1A	A_24_P576174	0.851637	9.23741	7.64148	4.67834e-08	0.00116266	8.4767	VEE 12 hpi
A_32_P176550	NM_152405	ENSG00000152409	133746	JMY	A_32_P176550	0.848996	7.09942	6.80412	3.52904e-07	0.00877037	6.45317	VEE 12 hpi
A_33_P3314176	NM_017709	ENSG00000183508	54855	TENT5C	A_33_P3314176	0.848873	9.00147	7.79527	3.2595e-08	0.000810051	8.83867	VEE 12 hpi
A_23_P76914	NM_005982	ENSG00000126778	6495	SIX1	A_23_P76914	0.848791	7.20279	6.61248	5.67174e-07	0.0140954	5.97838	VEE 12 hpi
A_32_P108655	NM_001005353	ENSG00000162433	205	AK4	A_32_P95067	0.848553	11.0642	6.25099	1.40368e-06	0.0348842	5.07225	VEE 12 hpi
A_23_P78802	NM_016457	ENSG00000105287	25865	PRKD2	A_23_P78802	0.845935	8.31371	7.47982	6.8631e-08	0.00170562	8.09285	VEE 12 hpi
A_32_P122240	NM_001270601	ENSG00000232237	647219	ASCL5	A_32_P122240	0.844138	7.06346	6.70216	4.54009e-07	0.011283	6.20106	VEE 12 hpi
A_23_P359277	NM_024930	ENSG00000164181	79993	ELOVL7	A_23_P359277	0.838778	6.65128	6.48655	7.76453e-07	0.0192964	5.66421	VEE 12 hpi
A_24_P206604	NM_004566	ENSG00000170525	5209	PFKFB3	A_24_P261259	0.838087	5.89314	7.58468	5.3506e-08	0.00132973	8.34221	VEE 12 hpi
A_33_P3242952	NM_001123168	ENSG00000196550	729533	FAM72A	A_33_P3242952	0.837701	7.47229	6.7498	4.03534e-07	0.0100286	6.319	VEE 12 hpi
A_23_P137856	NM_002456	ENSG00000185499	4582	MUC1	A_33_P3332215	0.837604	8.33481	6.58686	6.04506e-07	0.0150232	5.9146	VEE 12 hpi
A_23_P46725	NM_025209	ENSG00000120616	80314	EPC1	A_23_P46725	0.831799	8.13119	6.58727	6.03894e-07	0.015008	5.91562	VEE 12 hpi
A_33_P3373459	NM_018641	ENSG00000136213	55501	CHST12	A_33_P3373459	0.83079	10.159	6.91309	2.69975e-07	0.00670941	6.72131	VEE 12 hpi
A_23_P350451	NM_001198	ENSG00000057657	639	PRDM1	A_23_P350451	0.829496	6.76765	7.47464	6.94822e-08	0.00172677	8.0805	VEE 12 hpi
A_19_P00321306	NM_001256071	ENSG00000173821	57674	RNF213	A_19_P00804072	0.828933	6.24579	6.13757	1.87056e-06	0.0464873	4.78535	VEE 12 hpi
A_23_P2492	NM_001734	ENSG00000182326	716	C1S	A_23_P2492	0.828396	8.26653	7.89704	2.57056e-08	0.000638836	9.07651	VEE 12 hpi
A_23_P125423	NM_001733	ENSG00000288512	715	C1R	A_23_P125423	0.8283	7.34195	6.11829	1.96436e-06	0.0488183	4.73648	VEE 12 hpi
A_23_P27013	NM_024017	ENSG00000170689	3219	HOXB9	A_23_P27013	0.82731	8.12194	6.09405	2.08911e-06	0.0519185	4.67498	VEE 12 hpi
A_23_P301855	NM_002338	ENSG00000185565	4045	LSAMP	A_23_P301855	0.82551	6.21132	6.77476	3.79406e-07	0.00942899	6.3807	VEE 12 hpi
A_33_P3400273	NM_000655	ENSG00000188404	6402	SELL	A_33_P3400273	0.825045	5.96903	6.19814	1.60438e-06	0.039872	4.93871	VEE 12 hpi
A_23_P258272	NM_001039707	ENSG00000165689	10807	ENTR1	A_23_P258272	0.823438	9.97015	7.61242	5.01076e-08	0.00124527	8.40794	VEE 12 hpi
A_23_P53663	NM_002583	ENSG00000177425	5074	PAWR	A_23_P53663	0.822677	8.55184	8.16321	1.39037e-08	0.000345534	9.69202	VEE 12 hpi
A_23_P85693	NM_004120	ENSG00000162645	2634	GBP2	A_23_P85693	0.820351	8.28846	8.11744	1.54434e-08	0.0003838	9.58683	VEE 12 hpi
A_24_P189533	NM_015036	ENSG00000149218	23052	ENDOD1	A_24_P189533	0.820163	8.27455	8.97788	2.24696e-09	5.58414e-05	11.5162	VEE 12 hpi
A_24_P400997	NM_015295	ENSG00000101596	23347	SMCHD1	A_24_P82630	0.81805	8.74123	6.47697	7.95291e-07	0.0197646	5.64024	VEE 12 hpi
A_21_P0000003	NM_007244	ENSG00000263247	5554	PRR4		0.816933	7.35318	6.512	7.28599e-07	0.0181071	5.72784	VEE 12 hpi
A_23_P46429	NM_001554	ENSG00000142871	3491	CCN1	A_23_P46429	0.816898	8.75494	6.62929	5.43967e-07	0.0135187	6.02017	VEE 12 hpi
A_32_P120895	NM_153374	ENSG00000140280	256586	LYSMD2	A_32_P120895	0.816738	8.45941	6.93918	2.53258e-07	0.00629398	6.7853	VEE 12 hpi
A_23_P121064	NM_002852	ENSG00000163661	5806	PTX3	A_23_P121064	0.815881	9.74697	9.85367	3.49002e-10	8.6734e-06	13.3769	VEE 12 hpi
A_23_P29922	NM_003265	ENSG00000164342	7098	TLR3	A_23_P29922	0.812503	6.16685	6.29204	1.26553e-06	0.031451	5.17579	VEE 12 hpi
A_23_P30254	NM_006622	ENSG00000145632	10769	PLK2	A_23_P30254	0.812023	9.50977	6.66533	4.97403e-07	0.0123615	6.10971	VEE 12 hpi
A_23_P120902	NM_006498	ENSG00000100079	3957	LGALS2	A_23_P120902	0.808996	8.19421	6.73983	4.13594e-07	0.0102786	6.29435	VEE 12 hpi
A_23_P44724	NM_001321	ENSG00000175183	1466	CSRP2	A_23_P44724	0.808669	9.77909	7.47538	6.93604e-08	0.00172374	8.08226	VEE 12 hpi
A_23_P114903	NM_002155	ENSG00000173110	3310	HSPA6	A_23_P114903	0.808511	8.17683	8.02317	1.9189e-08	0.000476885	9.36935	VEE 12 hpi
A_24_P369232	NM_031455	ENSG00000151468	83643	CCDC3	A_24_P369232	0.805824	6.24599	6.11374	1.98718e-06	0.0493855	4.72494	VEE 12 hpi
A_23_P84929	NM_033518	ENSG00000017483	92745	SLC38A5		0.802884	8.00447	6.90372	2.7625e-07	0.00686537	6.6983	VEE 12 hpi
A_23_P252145	NM_020156	ENSG00000106392	56913	C1GALT1	A_19_P00805702	0.8017	8.09707	6.84635	3.18053e-07	0.00790425	6.55725	VEE 12 hpi
A_24_P85942	NM_181453	ENSG00000135968	9648	GCC2	A_24_P290502	0.800008	8.64852	7.6997	4.07869e-08	0.00101364	8.6141	VEE 12 hpi
A_33_P3364864	NM_005746	ENSG00000105835	10135	NAMPT	A_33_P3375934	0.798932	8.26603	6.57928	6.16036e-07	0.0153097	5.8957	VEE 12 hpi
A_23_P1682	NM_138788	ENSG00000151715	120224	TMEM45B	A_23_P1682	0.797884	9.66424	7.61064	5.03195e-08	0.00125054	8.40372	VEE 12 hpi
A_23_P99163	NM_018370	ENSG00000136048	55332	DRAM1	A_23_P99163	0.7978	9.93051	8.05047	1.8017e-08	0.000447758	9.43247	VEE 12 hpi
A_33_P3419190	NM_001657	ENSG00000109321	374	AREG	A_23_P259071	0.79776	8.18217	6.29742	1.24846e-06	0.0310267	5.18937	VEE 12 hpi
A_23_P211056	NM_013329	ENSG00000263141	94104	PAXBP1		0.795552	7.60824	7.40918	8.12262e-08	0.00201863	7.92408	VEE 12 hpi
A_23_P359540	NM_003540	ENSG00000274618	8361	H4C6	A_23_P359540	0.795378	9.23209	7.88126	2.66671e-08	0.00066273	9.03973	VEE 12 hpi
A_23_P39840	NM_006634	ENSG00000168899	10791	VAMP5	A_23_P39840	0.794559	8.64063	6.46604	8.17331e-07	0.0203123	5.6129	VEE 12 hpi
A_23_P254733	NM_024629	ENSG00000151725	79682	CENPU	A_23_P254733	0.792	8.73399	7.95053	2.27021e-08	0.000564192	9.20097	VEE 12 hpi
A_23_P48936	NM_005902	ENSG00000166949	4088	SMAD3	A_23_P48936	0.78963	8.6806	6.85261	3.13197e-07	0.00778358	6.57265	VEE 12 hpi
A_23_P65651	NM_004184	ENSG00000140105	7453	WARS1	A_23_P65651	0.789452	10.4805	7.55744	5.70723e-08	0.00141836	8.27758	VEE 12 hpi
A_23_P132388	NM_005138	ENSG00000284194	9997	SCO2		0.789262	10.0133	7.43517	7.63377e-08	0.00189715	7.98625	VEE 12 hpi
A_32_P36235	NM_004907	ENSG00000160888	9592	IER2		0.786091	14.093	8.49256	6.58469e-09	0.000163643	10.4404	VEE 12 hpi
A_23_P139704	NM_001946	ENSG00000139318	1848	DUSP6	A_23_P139704	0.785553	10.7562	7.76192	3.52429e-08	0.000875857	8.76044	VEE 12 hpi
A_23_P102965	NM_015367	ENSG00000099968	23786	BCL2L13	A_24_P410389	0.781717	8.8678	8.45894	7.10195e-09	0.000176498	10.3647	VEE 12 hpi
A_23_P163306	NM_032866	ENSG00000128849	84952	CGNL1	A_23_P163306	0.781473	7.37988	6.36902	1.04255e-06	0.0259093	5.36955	VEE 12 hpi
A_23_P12572	NM_033338	ENSG00000165806	840	CASP7	A_23_P12572	0.776212	10.0956	7.84274	2.91725e-08	0.000724995	8.94979	VEE 12 hpi
A_33_P3392525	NM_001661	ENSG00000175906	379	ARL4D	A_33_P3392525	0.774728	6.86843	6.47586	7.97489e-07	0.0198192	5.63748	VEE 12 hpi
A_24_P913716	NM_145236	ENSG00000156966	93010	B3GNT7	A_23_P39755	0.774452	7.88725	8.84967	2.97597e-09	7.39588e-05	11.2351	VEE 12 hpi
A_33_P3272231	NM_001136493	ENSG00000168389	84879	MFSD2A	A_33_P3272231	0.773249	8.77679	7.45253	7.32418e-08	0.00182021	8.02772	VEE 12 hpi
A_23_P30547	NM_005565	ENSG00000043462	3937	LCP2	A_23_P30547	0.773127	9.23718	7.64491	4.64066e-08	0.0011533	8.4848	VEE 12 hpi
A_33_P3281930	NM_006309	ENSG00000093167	9209	LRRFIP2	A_23_P211806	0.772924	9.60552	7.51086	6.37449e-08	0.00158419	8.16683	VEE 12 hpi
A_23_P23639	NM_153259	ENSG00000153898	255231	MCOLN2	A_23_P23639	0.771591	6.47036	6.24329	1.43125e-06	0.0355694	5.05281	VEE 12 hpi
A_23_P167168	NM_144646	ENSG00000132465	3512	JCHAIN	A_23_P167168	0.769129	9.32054	6.79929	3.57134e-07	0.00887549	6.44125	VEE 12 hpi
A_33_P3290573	NM_017633	ENSG00000112773	55603	TENT5A	A_33_P3410599	0.768694	9.10634	8.74475	3.75148e-09	9.32317e-05	11.0034	VEE 12 hpi
A_33_P3248329	NM_021943	ENSG00000156639	60685	ZFAND3	A_23_P122375	0.768314	7.61233	6.12264	1.94277e-06	0.0482816	4.74752	VEE 12 hpi
A_23_P123672	NM_014290	ENSG00000196116	23424	TDRD7	A_23_P123672	0.767948	9.5007	7.70805	3.99942e-08	0.000993937	8.63376	VEE 12 hpi
A_24_P261259	NM_004566	ENSG00000170525	5209	PFKFB3	A_24_P261259	0.767627	8.78486	8.27806	1.06961e-08	0.00026582	9.95465	VEE 12 hpi
A_33_P3301709	NM_001098722	ENSG00000168243	2786	GNG4	A_32_P305020	0.766611	7.86456	6.13267	1.89396e-06	0.0470687	4.77293	VEE 12 hpi
A_23_P159907	NM_030801	ENSG00000187243	81557	MAGED4B	A_23_P159907	0.766472	7.59088	6.78195	3.72737e-07	0.00926327	6.39845	VEE 12 hpi
A_23_P340188	NM_138819	ENSG00000156500	159091	PABIR3	A_33_P3350583	0.765425	5.64735	7.24988	1.19053e-07	0.00295871	7.54115	VEE 12 hpi
A_23_P256572	NM_000324	ENSG00000112077	6005	RHAG	A_23_P256572	0.764813	7.28354	6.33402	1.1385e-06	0.0282941	5.28152	VEE 12 hpi
A_32_P125338	NM_207334	ENSG00000183114	163933	FAM43B	A_32_P125338	0.763949	6.47661	6.69884	4.57754e-07	0.0113761	6.19284	VEE 12 hpi
A_23_P114626	NM_000488	ENSG00000117601	462	SERPINC1	A_23_P114626	0.76313	7.10193	6.26739	1.34673e-06	0.033469	5.11363	VEE 12 hpi
A_23_P120953	NM_014509	ENSG00000183569	253190	SERHL2	A_23_P120953	0.759786	7.25605	6.30156	1.2355e-06	0.0307048	5.19979	VEE 12 hpi
A_23_P44195	NM_138962	ENSG00000153944	124540	MSI2	A_23_P44195	0.757427	8.77992	6.90944	2.724e-07	0.00676969	6.71235	VEE 12 hpi
A_24_P207139	NM_033238	ENSG00000140464	5371	PML	A_24_P207139	0.755715	7.16968	7.45044	7.36063e-08	0.00182926	8.02275	VEE 12 hpi
A_23_P819	NM_005101	ENSG00000187608	9636	ISG15	A_23_P819	0.753153	12.161	7.24241	1.21217e-07	0.00301249	7.52311	VEE 12 hpi
A_33_P3403576	NM_001136219	ENSG00000143226	2212	FCGR2A	A_23_P85716	0.752986	8.57755	7.81643	3.10212e-08	0.000770939	8.88824	VEE 12 hpi
A_23_P154488	NM_033109	ENSG00000138035	87178	PNPT1	A_32_P76035	0.75107	9.65836	6.95672	2.42612e-07	0.0060294	6.82829	VEE 12 hpi
A_23_P436281	NM_001034077	ENSG00000270276	554313	H4C15	A_23_P436281	0.748869	10.1222	7.60772	5.06678e-08	0.0012592	8.39681	VEE 12 hpi
A_33_P3292540	NM_078626	ENSG00000123080	1031	CDKN2C	A_33_P3292540	0.746598	8.2518	6.76601	3.87697e-07	0.00963505	6.35907	VEE 12 hpi
A_23_P27332	NM_003199	ENSG00000196628	6925	TCF4		0.746022	10.5425	6.8732	2.97737e-07	0.00739935	6.62332	VEE 12 hpi
A_24_P356916	NM_001011554	ENSG00000158296	64849	SLC13A3	A_24_P356916	0.744767	7.25884	6.11688	1.97141e-06	0.0489935	4.7329	VEE 12 hpi
A_24_P168726	NM_181831	ENSG00000186575	4771	NF2	A_24_P168726	0.744503	6.79465	6.45626	8.37602e-07	0.0208161	5.5884	VEE 12 hpi
A_33_P3230219	NM_033504	ENSG00000121900	113452	TMEM54	A_33_P3230219	0.743656	9.66698	6.3438	1.11081e-06	0.0276058	5.30614	VEE 12 hpi
A_24_P379750	NM_002357	ENSG00000059728	4084	MXD1	A_24_P379750	0.743021	8.97972	6.72522	4.28813e-07	0.0106569	6.25819	VEE 12 hpi
A_23_P143906	NM_022443	ENSG00000178053	4291	MLF1	A_23_P419947	0.741858	8.74175	6.20392	1.58107e-06	0.0392928	4.95333	VEE 12 hpi
A_33_P3240333	NM_002653	ENSG00000069011	5307	PITX1	A_33_P3240328	0.738021	7.28207	7.45523	7.27715e-08	0.00180852	8.03417	VEE 12 hpi
A_33_P3358601	NM_001170820	ENSG00000281618	402778	IFITM10	A_33_P3358601	0.736674	7.59864	7.59864	5.17677e-08	0.00128653	8.3753	VEE 12 hpi
A_23_P116414	NM_007069	ENSG00000176485	11145	PLAAT3	A_23_P116414	0.735079	11.1442	6.66733	4.94936e-07	0.0123002	6.11469	VEE 12 hpi
A_23_P45851	NM_033055	ENSG00000156875	64645	MFSD14A	A_23_P45851	0.734025	10.1265	7.62589	4.85377e-08	0.00120626	8.43983	VEE 12 hpi
A_23_P50096	NM_001071	ENSG00000176890	7298	TYMS	A_23_P50096	0.733032	9.60384	7.28567	1.09223e-07	0.00271442	7.62746	VEE 12 hpi
A_33_P3379967	NM_001098478	ENSG00000235220	3134	HLA-F	A_33_P3379967	0.732707	8.47916	7.02585	2.04928e-07	0.00509286	6.9973	VEE 12 hpi
A_23_P34606	NM_004958	ENSG00000198793	2475	MTOR	A_23_P34606	0.731612	8.13826	6.44569	8.60081e-07	0.0213747	5.56192	VEE 12 hpi
A_33_P3377691	NM_001008393	ENSG00000205208	201725	C4orf46	A_33_P3377691	0.72767	7.23536	6.56364	6.40515e-07	0.0159181	5.85672	VEE 12 hpi
A_23_P92499	NM_003264	ENSG00000137462	7097	TLR2	A_23_P92499	0.72707	7.93152	8.33187	9.46497e-09	0.000235223	10.0771	VEE 12 hpi
A_23_P42198	NM_003534	ENSG00000273983	8355	H3C8	A_23_P42198	0.722002	10.7916	8.31218	9.89777e-09	0.000245979	10.0323	VEE 12 hpi
A_32_P142818	NM_178120	ENSG00000292098	1745	DLX1	A_32_P142818	0.721231	6.73902	6.32664	1.15985e-06	0.0288246	5.26295	VEE 12 hpi
A_33_P3231414	NM_006669	ENSG00000274669	10859	LILRB1	A_33_P3231414	0.721205	8.27481	7.35801	9.1807e-08	0.00228159	7.80143	VEE 12 hpi
A_23_P54840	NM_005946	ENSG00000205362	4489	MT1A		0.721114	12.7408	7.53189	6.0639e-08	0.001507	8.21686	VEE 12 hpi
A_23_P103486	NM_000775	ENSG00000134716	1573	CYP2J2	A_23_P103486	0.718407	5.99904	7.79507	3.26102e-08	0.00081043	8.83821	VEE 12 hpi
A_23_P312920	NM_006235	ENSG00000110777	5450	POU2AF1	A_23_P312920	0.714628	9.71081	6.1397	1.86045e-06	0.046236	4.79076	VEE 12 hpi
A_23_P2294	NM_033647	ENSG00000127311	92797	HELB	A_23_P2294	0.713958	5.99154	6.41131	9.37505e-07	0.0232989	5.47573	VEE 12 hpi
A_23_P157795	NM_003798	ENSG00000119326	8727	CTNNAL1	A_33_P3260605	0.71009	11.9477	6.72551	4.28504e-07	0.0106492	6.25891	VEE 12 hpi
A_24_P277657	NM_006877	ENSG00000137198	2766	GMPR	A_24_P277657	0.709518	7.53247	6.77473	3.79438e-07	0.00942978	6.38062	VEE 12 hpi
A_23_P9293	NM_004817	ENSG00000119139	9414	TJP2	A_23_P9293	0.708819	10.4374	7.16296	1.46867e-07	0.00364993	7.33088	VEE 12 hpi
A_23_P121702	NM_001014446	ENSG00000145247	132299	OCIAD2	A_23_P121702	0.707288	9.48939	6.08054	2.16215e-06	0.0537337	4.64066	VEE 12 hpi
A_23_P133814	NM_003531	ENSG00000287080	8352	H3C3	A_23_P133814	0.707065	12.7542	7.05835	1.89326e-07	0.00470512	7.07659	VEE 12 hpi
A_33_P3389649	NM_001197218	ENSG00000113448	5144	PDE4D	A_33_P3389649	0.704441	7.20101	6.49512	7.59989e-07	0.0188872	5.68565	VEE 12 hpi
A_33_P3659678	NM_033334	ENSG00000148200	2649	NR6A1	A_33_P3260322	0.704411	8.95416	6.86405	3.04513e-07	0.00756776	6.6008	VEE 12 hpi
A_23_P134935	NM_001394	ENSG00000120875	1846	DUSP4	A_23_P134935	0.701164	9.21449	7.64163	4.67675e-08	0.00116227	8.47704	VEE 12 hpi
A_24_P20873	NM_003495	ENSG00000276180	8294	H4C9	A_24_P20873	0.700311	9.49991	6.64124	5.28051e-07	0.0131231	6.04989	VEE 12 hpi
A_23_P106682	NM_001424	ENSG00000213853	2013	EMP2	A_23_P106682	0.700122	9.01933	6.4861	7.77322e-07	0.019318	5.6631	VEE 12 hpi
A_23_P134744	NM_024787	ENSG00000133874	79845	RNF122	A_23_P134744	0.697859	9.01239	8.06554	1.7402e-08	0.000432474	9.46725	VEE 12 hpi
A_33_P3251771	NM_015247	ENSG00000083799	1540	CYLD		0.697597	6.9369	6.62541	5.49233e-07	0.0136495	6.01054	VEE 12 hpi
A_23_P106362	NM_020980	ENSG00000103569	366	AQP9	A_23_P106362	0.697494	8.632	7.31569	1.0162e-07	0.00252545	7.69972	VEE 12 hpi
A_23_P153320	NM_000201	ENSG00000090339	3383	ICAM1		0.695489	9.77545	6.27842	1.30977e-06	0.0325504	5.14145	VEE 12 hpi
A_24_P296508	NM_152346	ENSG00000278550	124935	SLC43A2	A_24_P296508	0.694916	8.95008	6.45719	8.3565e-07	0.0207676	5.59073	VEE 12 hpi
A_32_P217750	NM_002183	ENSG00000292332	3563	IL3RA	A_32_P217750	0.68906	8.49442	6.40576	9.50658e-07	0.0236257	5.4618	VEE 12 hpi
A_23_P400945	NM_005240	ENSG00000117036	2117	ETV3	A_23_P400945	0.68629	6.28186	6.08008	2.16468e-06	0.0537966	4.6395	VEE 12 hpi
A_24_P56388	NM_181054	ENSG00000100644	3091	HIF1A	A_24_P56388	0.685314	9.68864	6.94799	2.47851e-07	0.0061596	6.8069	VEE 12 hpi
A_23_P350005	NM_173553	ENSG00000179046	205860	TRIML2	A_23_P350005	0.684275	7.63134	6.15353	1.79635e-06	0.0446429	4.82579	VEE 12 hpi
A_23_P120170	NM_145702	ENSG00000221944	200765	TIGD1	A_23_P120170	0.681693	6.42638	8.33978	9.29678e-09	0.000231044	10.095	VEE 12 hpi
A_24_P87931	NM_145343	ENSG00000100342	8542	APOL1	A_24_P87931	0.675931	9.63602	6.20717	1.56811e-06	0.0389707	4.96155	VEE 12 hpi
A_23_P48717	NM_006432	ENSG00000119655	10577	NPC2	A_23_P48717	0.675111	13.5993	6.63884	5.3121e-07	0.0132016	6.04392	VEE 12 hpi
A_23_P137705	NM_005149	ENSG00000143178	9095	TBX19	A_23_P137705	0.669252	7.98574	6.76261	3.90964e-07	0.00971624	6.35067	VEE 12 hpi
A_23_P122052	NM_001008397	ENSG00000164294	493869	GPX8	A_23_P122052	0.66821	7.38042	6.16231	1.75679e-06	0.0436597	4.84804	VEE 12 hpi
A_23_P398294	NM_003959	ENSG00000130787	9026	HIP1R	A_24_P229164	0.667903	9.91793	6.46921	8.10873e-07	0.0201518	5.62083	VEE 12 hpi
A_23_P76749	NM_020692	ENSG00000100626	57452	GALNT16	A_23_P76749	0.667881	7.15536	6.18428	1.66165e-06	0.0412954	4.90366	VEE 12 hpi
A_33_P3394040	NM_022374	ENSG00000119787	64225	ATL2	A_33_P3394040	0.665837	7.76674	6.35021	1.09306e-06	0.0271647	5.32224	VEE 12 hpi
A_23_P126844	NM_148965	ENSG00000215788	8718	TNFRSF25	A_23_P126844	0.661945	8.63827	6.37877	1.01731e-06	0.0252822	5.39404	VEE 12 hpi
A_33_P3305790	NM_000603	ENSG00000164867	4846	NOS3	A_33_P3305790	0.660216	8.11324	7.48413	6.79293e-08	0.00168818	8.10314	VEE 12 hpi
A_32_P117464	NM_178496	ENSG00000180611	151963	MB21D2	A_32_P117464	0.660121	6.51447	6.25484	1.39007e-06	0.0345461	5.08198	VEE 12 hpi
A_33_P3392823	NM_018467	ENSG00000053501	55850	USE1	A_33_P3392823	0.659965	10.1692	6.32471	1.16552e-06	0.0289654	5.25808	VEE 12 hpi
A_23_P104464	NM_000698	ENSG00000275565	240	ALOX5	A_23_P104464	0.65426	8.2182	7.37783	8.75508e-08	0.00217581	7.84898	VEE 12 hpi
A_23_P214587	NM_003449	ENSG00000228881	7726	TRIM26	A_23_P214587	0.653477	8.17733	7.58195	5.38523e-08	0.00133834	8.33575	VEE 12 hpi
A_21_P0000599	NM_013446	ENSG00000133606	23608	MKRN1	A_23_P59798	0.650603	8.86699	6.51578	7.21757e-07	0.0179371	5.73727	VEE 12 hpi
A_33_P3293432	NM_199340	ENSG00000275621	374819	LRRC37A3	A_33_P3226465	0.64469	8.08107	6.86608	3.02996e-07	0.00753005	6.6058	VEE 12 hpi
A_23_P401098	NM_153211	ENSG00000168234	125488	TTC39C	A_23_P401098	0.644019	7.46717	6.71644	4.38232e-07	0.0108909	6.23645	VEE 12 hpi
A_23_P145024	NM_000024	ENSG00000169252	154	ADRB2	A_23_P145024	0.643039	7.04396	6.40624	9.49493e-07	0.0235968	5.46302	VEE 12 hpi
A_23_P111995	NM_002318	ENSG00000134013	4017	LOXL2	A_23_P111995	0.641274	8.65421	6.57943	6.15803e-07	0.0153039	5.89608	VEE 12 hpi
A_23_P120002	NM_004510	ENSG00000135899	3431	SP110	A_23_P120002	0.638144	9.42108	6.08846	2.11903e-06	0.0526622	4.66078	VEE 12 hpi
A_33_P3383283	NM_032977	ENSG00000003400	843	CASP10	A_24_P3045	0.637786	9.72997	6.49172	7.66489e-07	0.0190488	5.67713	VEE 12 hpi
A_33_P3219601	NM_007314	ENSG00000143322	27	ABL2	A_32_P139894	0.637717	7.97202	6.67538	4.85154e-07	0.012057	6.13466	VEE 12 hpi
A_23_P143016	NM_212481	ENSG00000196843	10865	ARID5A	A_23_P143016	0.637009	10.249	6.44324	8.65379e-07	0.0215064	5.55578	VEE 12 hpi
A_23_P54376	NM_004809	ENSG00000067221	9399	STOML1	A_23_P54376	0.634215	9.61332	6.11255	1.99318e-06	0.0495346	4.72193	VEE 12 hpi
A_23_P71270	NM_001185	ENSG00000160862	563	AZGP1	A_23_P71270	0.62958	7.76521	6.50482	7.41796e-07	0.0184351	5.70988	VEE 12 hpi
A_23_P108823	NM_032523	ENSG00000079156	114880	OSBPL6	A_23_P108823	0.628826	6.8258	6.25251	1.3983e-06	0.0347504	5.07609	VEE 12 hpi
A_23_P57306	NM_005441	ENSG00000159259	8208	CHAF1B	A_23_P57306	0.628274	8.52725	6.94298	2.50911e-07	0.00623564	6.79462	VEE 12 hpi
A_23_P1962	NM_004585	ENSG00000133321	5920	PLAAT4	A_23_P1962	0.627287	9.76316	7.10603	1.68605e-07	0.00419018	7.19266	VEE 12 hpi
A_23_P18824	NM_006999	ENSG00000112941	11044	TENT4A	A_23_P18824	0.624702	9.18596	6.12522	1.93011e-06	0.0479672	4.75405	VEE 12 hpi
A_23_P165840	NM_002539	ENSG00000115758	4953	ODC1	A_23_P165840	0.621785	12.4441	7.71149	3.9672e-08	0.000985929	8.64186	VEE 12 hpi
A_23_P210482	NM_000022	ENSG00000196839	100	ADA	A_23_P210482	0.6183	11.7348	6.13343	1.89031e-06	0.046978	4.77486	VEE 12 hpi
A_23_P145584	NM_003344	ENSG00000186591	7328	UBE2H	A_33_P3341234	0.617258	8.31209	6.59908	5.86409e-07	0.0145734	5.94501	VEE 12 hpi
A_23_P391926	NM_001008701	ENSG00000288324	22859	ADGRL1	A_23_P391926	0.613603	7.43065	6.21685	1.53016e-06	0.0380275	4.98603	VEE 12 hpi
A_24_P26897	NM_005539	ENSG00000068383	3632	INPP5A	A_33_P3374190	0.609357	7.56337	6.32709	1.15853e-06	0.0287917	5.26409	VEE 12 hpi
A_24_P57047	NM_203486	ENSG00000090932	10683	DLL3	A_24_P57047	0.609268	6.93093	6.52728	7.01319e-07	0.0174292	5.76601	VEE 12 hpi
A_23_P121356	NM_020235	ENSG00000114439	56987	BBX	A_23_P121356	0.605212	9.9205	7.46415	7.12401e-08	0.00177046	8.05548	VEE 12 hpi
A_23_P115375	NM_001123375	ENSG00000183598	653604	H3C13	A_23_P115375	0.595635	12.8336	6.17852	1.6861e-06	0.041903	4.88907	VEE 12 hpi
A_33_P3313555	NM_001042414	ENSG00000121390	55269	PSPC1	A_33_P3313555	0.592364	8.76368	6.39457	9.77741e-07	0.0242988	5.43371	VEE 12 hpi
A_24_P48898	NM_145637	ENSG00000128335	23780	APOL2	A_24_P48898	0.59185	10.951	7.11509	1.64939e-07	0.00409905	7.21467	VEE 12 hpi
A_23_P209360	NM_052920	ENSG00000119771	114818	KLHL29	A_33_P3359308	0.587968	7.24531	6.25182	1.40072e-06	0.0348106	5.07436	VEE 12 hpi
A_23_P123596	NM_000170	ENSG00000178445	2731	GLDC	A_23_P123596	0.585654	6.95118	6.33143	1.14596e-06	0.0284794	5.275	VEE 12 hpi
A_23_P325501	NM_015358	ENSG00000159256	23515	MORC3	A_23_P325501	0.582085	9.06821	6.29128	1.26793e-06	0.0315107	5.1739	VEE 12 hpi
A_23_P38167	NM_022036	ENSG00000291917	55890	GPRC5C	A_23_P38167	0.581527	9.83094	6.48982	7.70128e-07	0.0191392	5.6724	VEE 12 hpi
A_24_P167614	NM_012141	ENSG00000102786	26512	INTS6	A_24_P167614	0.581196	8.50185	6.86821	3.01412e-07	0.0074907	6.61104	VEE 12 hpi
A_23_P70480	NM_003546	ENSG00000275126	8368	H4C13	A_23_P70480	0.579349	12.8838	6.35852	1.07043e-06	0.0266023	5.34316	VEE 12 hpi
A_33_P3238315	NM_006462	ENSG00000125826	10616	RBCK1	A_33_P3238323	0.572644	8.84731	6.34848	1.09782e-06	0.0272829	5.3179	VEE 12 hpi
A_23_P113005	NM_004428	ENSG00000169242	1942	EFNA1	A_23_P113005	0.566496	7.73665	7.30333	1.04681e-07	0.00260153	7.67	VEE 12 hpi
A_23_P7582	NM_003202	ENSG00000081059	6932	TCF7	A_23_P7582	0.561205	8.41782	6.78166	3.73006e-07	0.00926995	6.39773	VEE 12 hpi
A_23_P112311	NM_012210	ENSG00000119401	22954	TRIM32	A_23_P112311	-0.460318	6.25421	-6.08171	2.1557e-06	0.0535735	4.64365	VEE 12 hpi
A_23_P71752	NM_006007	ENSG00000107372	7763	ZFAND5	A_24_P278172	-0.53218	11.9252	-6.21223	1.54815e-06	0.0384746	4.97435	VEE 12 hpi
A_23_P116168	NM_032424	ENSG00000170903	84437	MSANTD4	A_23_P116168	-0.539472	7.4675	-6.5678	6.33903e-07	0.0157537	5.8671	VEE 12 hpi
A_24_P124672	NM_001037494	ENSG00000088986	8655	DYNLL1	A_24_P124672	-0.540907	12.8513	-6.07226	2.20813e-06	0.0548763	4.61965	VEE 12 hpi
A_23_P426472	NM_003425	ENSG00000124459	7596	ZNF45	A_24_P68415	-0.548793	6.94709	-6.17648	1.69481e-06	0.0421195	4.88392	VEE 12 hpi
A_23_P98431	NM_000190	ENSG00000256269	3145	HMBS	A_23_P98431	-0.554029	11.4667	-6.39681	9.72247e-07	0.0241623	5.43934	VEE 12 hpi
A_33_P3258191	NM_001272051	ENSG00000174109	283951	UQCC4	A_33_P3258191	-0.555488	10.3956	-6.85181	3.13815e-07	0.00779892	6.57068	VEE 12 hpi
A_33_P3289820	NM_001134382	ENSG00000144711	9922	IQSEC1	A_33_P3289820	-0.558146	10.8965	-6.41558	9.27516e-07	0.0230506	5.48644	VEE 12 hpi
A_23_P155907	NM_015143	ENSG00000164024	23173	METAP1	A_23_P155907	-0.559242	10.2909	-6.36645	1.04931e-06	0.0260776	5.36308	VEE 12 hpi
A_23_P66158	NM_001012991	ENSG00000103550	400506	KNOP1	A_23_P66158	-0.561484	9.24058	-6.09206	2.09974e-06	0.0521827	4.66992	VEE 12 hpi
A_33_P3297205	NM_024627	ENSG00000215012	79680	RTL10	A_33_P3297205	-0.565358	9.47837	-6.28539	1.28691e-06	0.0319824	5.15904	VEE 12 hpi
A_23_P152807	NM_018346	ENSG00000136444	55316	RSAD1	A_23_P152807	-0.565772	9.78455	-6.58362	6.09413e-07	0.0151451	5.90652	VEE 12 hpi
A_23_P5601	NM_001381	ENSG00000115325	1796	DOK1	A_23_P5601	-0.566267	10.7274	-7.29207	1.07555e-07	0.00267295	7.64288	VEE 12 hpi
A_23_P114164	NM_013444	ENSG00000188021	29978	UBQLN2	A_23_P114164	-0.57292	8.92835	-6.2834	1.2934e-06	0.0321435	5.15402	VEE 12 hpi
A_23_P387045	NM_174923	ENSG00000159884	203260	CCDC107	A_23_P387045	-0.57338	9.45714	-6.49658	7.57231e-07	0.0188187	5.68928	VEE 12 hpi
A_23_P6762	NM_032492	ENSG00000171135	84522	JAGN1	A_23_P6762	-0.575741	11.2921	-6.49834	7.53892e-07	0.0187357	5.69371	VEE 12 hpi
A_23_P209200	NM_001238	ENSG00000105173	898	CCNE1	A_23_P209200	-0.581478	9.741	-6.26647	1.34985e-06	0.0335466	5.11132	VEE 12 hpi
A_23_P206310	NM_014732	ENSG00000135709	9764	KIAA0513	A_23_P206310	-0.582363	9.62007	-6.54676	6.68037e-07	0.016602	5.81464	VEE 12 hpi
A_23_P65031	NM_001037494	ENSG00000088986	8655	DYNLL1	A_24_P124672	-0.590629	13.7301	-6.56049	6.45561e-07	0.0160435	5.84887	VEE 12 hpi
A_33_P3268793	NM_138422	ENSG00000213638	113179	ADAT3	A_33_P3268793	-0.590911	10.1425	-6.61264	5.66947e-07	0.0140898	5.97878	VEE 12 hpi
A_23_P66563	NM_018149	ENSG00000167447	55181	SMG8	A_23_P66563	-0.592111	8.14855	-6.79931	3.57111e-07	0.00887492	6.44131	VEE 12 hpi
A_23_P70991	NM_006303	ENSG00000106305	7965	AIMP2	A_23_P70991	-0.592175	10.3002	-6.6864	4.72083e-07	0.0117322	6.16199	VEE 12 hpi
A_23_P311740	NM_015089	ENSG00000112659	23113	CUL9	A_23_P311740	-0.593539	10.7287	-6.17159	1.71595e-06	0.0426449	4.87153	VEE 12 hpi
A_23_P165879	NM_016131	ENSG00000084733	10890	RAB10	A_23_P165879	-0.597592	11.5745	-7.37357	8.84488e-08	0.00219813	7.83876	VEE 12 hpi
A_23_P153586	NM_006003	ENSG00000169021	7386	UQCRFS1	A_23_P153586	-0.601294	13.1132	-6.46207	8.25504e-07	0.0205154	5.60295	VEE 12 hpi
A_23_P96041	NM_032227	ENSG00000157600	84187	TMEM164	A_23_P96041	-0.602595	10.0955	-6.22338	1.5051e-06	0.0374046	5.00253	VEE 12 hpi
A_23_P77401	NM_018340	ENSG00000103381	55313	CPPED1	A_23_P77401	-0.603053	8.9984	-6.28115	1.30076e-06	0.0323265	5.14835	VEE 12 hpi
A_23_P213255	NM_020159	ENSG00000163104	56916	SMARCAD1	A_23_P213255	-0.608633	8.95594	-7.64136	4.6797e-08	0.001163	8.47641	VEE 12 hpi
A_24_P252497	NM_025195	ENSG00000173334	10221	TRIB1	A_24_P252497	-0.609451	12.1654	-6.75093	4.02404e-07	0.0100005	6.3218	VEE 12 hpi
A_23_P8380	NM_024033	ENSG00000122783	78996	CYREN	A_23_P8380	-0.623897	8.76323	-6.17453	1.70322e-06	0.0423284	4.87897	VEE 12 hpi
A_24_P382001	NM_016310	ENSG00000161980	51728	POLR3K	A_24_P382001	-0.626953	10.0436	-6.6046	5.78408e-07	0.0143746	5.95876	VEE 12 hpi
A_23_P11286	NM_019597	ENSG00000126945	3188	HNRNPH2	A_23_P11286	-0.627314	9.3007	-6.97246	2.33453e-07	0.00580177	6.86682	VEE 12 hpi
A_33_P3243657	NM_012192	ENSG00000132286	26515	TIMM10B	A_33_P3243657	-0.631492	10.5521	-6.75704	3.96373e-07	0.00985067	6.33692	VEE 12 hpi
A_24_P405621	NM_007184	ENSG00000010322	11188	NISCH	A_24_P405621	-0.631575	8.90556	-6.07816	2.17523e-06	0.0540589	4.63464	VEE 12 hpi
A_23_P341223	NM_014851	ENSG00000162413	9903	KLHL21	A_23_P341223	-0.632713	11.4829	-6.87865	2.93782e-07	0.00730106	6.63671	VEE 12 hpi
A_23_P215132	NM_014149	ENSG00000105875	29062	WDR91	A_33_P3316493	-0.638832	9.11836	-6.27953	1.30608e-06	0.0324588	5.14427	VEE 12 hpi
A_23_P399078	NM_000362	ENSG00000100234	7078	TIMP3	A_23_P399078	-0.640522	9.96264	-6.23158	1.47422e-06	0.0366372	5.02325	VEE 12 hpi
A_23_P151093	NM_001040436	ENSG00000139131	51067	YARS2	A_23_P151093	-0.640564	9.09128	-6.99227	2.22425e-07	0.0055277	6.91527	VEE 12 hpi
A_23_P69362	NM_024661	ENSG00000164051	79714	CCDC51	A_23_P69362	-0.641565	8.45332	-6.23119	1.47569e-06	0.0366738	5.02225	VEE 12 hpi
A_23_P87742	NM_001039670	ENSG00000010295	25900	IFFO1	A_23_P87742	-0.643171	10.9161	-6.57614	6.20867e-07	0.0154298	5.88789	VEE 12 hpi
A_23_P136238	NM_053045	ENSG00000187713	94107	TMEM203	A_33_P3285024	-0.645117	10.0963	-7.1232	1.61725e-07	0.0040192	7.23438	VEE 12 hpi
A_23_P157715	NM_032902	ENSG00000160972	84988	PPP1R16A	A_23_P157715	-0.645784	11.5554	-6.74057	4.12845e-07	0.01026	6.29617	VEE 12 hpi
A_23_P133058	NM_203462	ENSG00000178988	114932	MRFAP1L1		-0.64717	9.51297	-6.39714	9.71434e-07	0.0241421	5.44018	VEE 12 hpi
A_32_P23010	NM_001042631	ENSG00000205138	644096	SDHAF1	A_32_P23010	-0.648201	10.3703	-7.59025	5.28053e-08	0.00131232	8.35542	VEE 12 hpi
A_23_P163467	NM_207380	ENSG00000188549	388115	CCDC9B	A_23_P163467	-0.649543	8.43326	-6.14202	1.84954e-06	0.0459648	4.79664	VEE 12 hpi
A_23_P372255	NM_002221	ENSG00000143772	3707	ITPKB	A_23_P372255	-0.650025	9.50478	-6.55361	6.56727e-07	0.016321	5.83172	VEE 12 hpi
A_23_P37778	NM_013241	ENSG00000135723	29109	FHOD1	A_23_P37778	-0.651287	9.88485	-6.25261	1.39792e-06	0.0347412	5.07635	VEE 12 hpi
A_23_P400078	NM_005957	ENSG00000177000	4524	MTHFR	A_23_P400078	-0.654593	7.39385	-6.43147	8.91287e-07	0.0221503	5.52628	VEE 12 hpi
A_24_P244356	NM_001282144	ENSG00000160703	79671	NLRX1	A_24_P244356	-0.657271	9.64349	-6.79413	3.61704e-07	0.00898906	6.42852	VEE 12 hpi
A_23_P20255	NM_014066	ENSG00000170619	28991	COMMD5	A_23_P20255	-0.658801	9.87241	-6.23956	1.44478e-06	0.0359057	5.0434	VEE 12 hpi
A_33_P3271594	NM_032546	ENSG00000138100	57159	TRIM54	A_33_P3271594	-0.661693	7.29181	-6.2812	1.30059e-06	0.0323223	5.14848	VEE 12 hpi
A_32_P165116	NM_138458	ENSG00000243667	116143	DNAAF10	A_32_P165113	-0.663719	7.3126	-6.57495	6.22711e-07	0.0154756	5.88492	VEE 12 hpi
A_23_P73801	NM_001006640	ENSG00000172465	9338	TCEAL1	A_23_P73801	-0.668332	8.64973	-6.80824	3.49342e-07	0.00868186	6.46333	VEE 12 hpi
A_23_P169117	NM_006570	ENSG00000155876	10670	RRAGA	A_23_P169117	-0.668588	11.3341	-6.82068	3.38794e-07	0.0084197	6.49402	VEE 12 hpi
A_23_P128598	NM_006001	ENSG00000198033	7278	TUBA3C	A_23_P128598	-0.671401	7.14784	-6.10733	2.01982e-06	0.0501966	4.70867	VEE 12 hpi
A_21_P0011496	NM_001025195	ENSG00000262243	1066	CES1	A_23_P206733	-0.672462	7.57973	-6.10205	2.04708e-06	0.0508741	4.69528	VEE 12 hpi
A_23_P69908	NM_002064	ENSG00000173221	2745	GLRX	A_23_P69908	-0.672601	11.6345	-6.24293	1.43254e-06	0.0356015	5.05191	VEE 12 hpi
A_23_P92154	NM_003925	ENSG00000129071	8930	MBD4	A_23_P92154	-0.677761	8.91972	-6.77814	3.76256e-07	0.00935071	6.38905	VEE 12 hpi
A_23_P250274	NM_019594	ENSG00000136802	56262	LRRC8A	A_23_P250274	-0.677964	11.7564	-6.66237	5.01066e-07	0.0124525	6.10237	VEE 12 hpi
A_24_P73290	NM_001681	ENSG00000174437	488	ATP2A2	A_24_P141786	-0.679001	8.77364	-7.58649	5.32767e-08	0.00132403	8.34651	VEE 12 hpi
A_33_P3338036	NM_001001668	ENSG00000197016	388566	ZNF470	A_33_P3338036	-0.681427	5.7358	-6.45626	8.37595e-07	0.0208159	5.58841	VEE 12 hpi
A_23_P94174	NM_014175	ENSG00000137547	29088	MRPL15	A_23_P94174	-0.684354	10.9753	-8.55646	5.7053e-09	0.000141788	10.5839	VEE 12 hpi
A_23_P52668	NM_005468	ENSG00000168060	10004	NAALADL1	A_23_P52668	-0.684719	5.14014	-6.89227	2.84119e-07	0.00706093	6.67019	VEE 12 hpi
A_32_P66881	NM_138554	ENSG00000136869	7099	TLR4	A_24_P69538	-0.685448	8.1187	-7.1622	1.47138e-07	0.00365668	7.32903	VEE 12 hpi
A_23_P123454	NM_024815	ENSG00000275074	79873	NUDT18	A_23_P123454	-0.685645	7.57423	-6.35322	1.0848e-06	0.0269596	5.32982	VEE 12 hpi
A_23_P258221	NM_005688	ENSG00000114770	10057	ABCC5	A_23_P258221	-0.687144	9.06079	-6.24415	1.42815e-06	0.0354924	5.05497	VEE 12 hpi
A_23_P417415	NM_147161	ENSG00000162390	26027	ACOT11	A_23_P417415	-0.693067	7.62015	-6.72096	4.33355e-07	0.0107697	6.24765	VEE 12 hpi
A_23_P14105	NM_001268	ENSG00000136161	1102	RCBTB2	A_23_P14105	-0.696773	9.18115	-8.58853	5.31032e-09	0.000131972	10.6557	VEE 12 hpi
A_23_P10870	NM_014908	ENSG00000175283	22845	DOLK	A_23_P10870	-0.699341	8.49585	-8.71547	4.003e-09	9.94826e-05	10.9385	VEE 12 hpi
A_23_P83110	NM_018249	ENSG00000136861	55755	CDK5RAP2	A_33_P3389060	-0.702791	9.60826	-7.70785	4.00129e-08	0.000994401	8.63329	VEE 12 hpi
A_23_P255126	NM_080612	ENSG00000160219	139716	GAB3	A_23_P255126	-0.703795	6.63021	-6.08291	2.14914e-06	0.0534103	4.64669	VEE 12 hpi
A_23_P115683	NM_024747	ENSG00000166189	79803	HPS6	A_23_P115683	-0.706802	11.7844	-7.04034	1.97814e-07	0.00491607	7.03268	VEE 12 hpi
A_23_P202219	NM_015916	ENSG00000138172	51063	CALHM2	A_23_P202219	-0.707996	8.81525	-6.69866	4.57954e-07	0.0113811	6.1924	VEE 12 hpi
A_23_P1956	NM_001080501	ENSG00000168569	79064	TMEM223	A_23_P1956	-0.708125	10.02	-7.57657	5.45437e-08	0.00135552	8.32297	VEE 12 hpi
A_24_P8220	NM_004807	ENSG00000136720	9394	HS6ST1	A_24_P8220	-0.709895	10.392	-6.42572	9.04221e-07	0.0224717	5.51187	VEE 12 hpi
A_24_P917833	NM_006827	ENSG00000170348	10972	TMED10	A_24_P917833	-0.71107	10.1537	-6.54059	6.78406e-07	0.0168597	5.79923	VEE 12 hpi
A_23_P104692	NM_145065	ENSG00000174516	246330	PELI3	A_23_P104692	-0.715035	8.52517	-7.1811	1.40561e-07	0.00349323	7.37483	VEE 12 hpi
A_23_P5441	NM_005689	ENSG00000115657	10058	ABCB6	A_23_P5441	-0.715311	9.80533	-7.44566	7.44513e-08	0.00185026	8.01131	VEE 12 hpi
A_24_P49533	NM_024646	ENSG00000162378	79699	ZYG11B	A_23_P426140	-0.718893	7.96887	-6.49198	7.65977e-07	0.0190361	5.6778	VEE 12 hpi
A_23_P5415	NM_021824	ENSG00000196290	60491	NIF3L1	A_33_P3255766	-0.72454	9.77822	-7.38047	8.69998e-08	0.00216212	7.8553	VEE 12 hpi
A_23_P313389	NM_003358	ENSG00000148154	7357	UGCG	A_23_P313389	-0.731345	8.60355	-7.02962	2.0305e-07	0.00504621	7.00652	VEE 12 hpi
A_23_P66694	NM_006495	ENSG00000291721	2124	EVI2B	A_23_P66694	-0.732928	8.84208	-6.19618	1.61235e-06	0.0400702	4.93375	VEE 12 hpi
A_33_P3396891	NM_021732	ENSG00000119986	60370	AVPI1	A_23_P1492	-0.737344	9.6098	-7.29809	1.06008e-07	0.00263452	7.65738	VEE 12 hpi
A_23_P83736	NM_001564	ENSG00000168556	3622	ING2	A_23_P83736	-0.737864	9.22544	-6.90184	2.7753e-07	0.00689716	6.69368	VEE 12 hpi
A_23_P11331	NM_153333	ENSG00000180964	90843	TCEAL8	A_33_P3295578	-0.741907	9.58006	-8.36425	8.79525e-09	0.00021858	10.1506	VEE 12 hpi
A_24_P130026	NM_001015049	ENSG00000166170	9529	BAG5	A_24_P130026	-0.745044	9.50745	-7.73387	3.76402e-08	0.000935434	8.69452	VEE 12 hpi
A_33_P3295578	NM_153333	ENSG00000180964	90843	TCEAL8	A_33_P3295578	-0.745695	8.55039	-6.42954	8.95592e-07	0.0222572	5.52146	VEE 12 hpi
A_23_P391637	NM_020705	ENSG00000162065	57465	TBC1D24	A_23_P391637	-0.746347	6.95589	-6.38881	9.91974e-07	0.0246525	5.41926	VEE 12 hpi
A_23_P26687	NM_015421	ENSG00000184857	25880	TMEM186	A_23_P26687	-0.747519	8.19405	-7.20922	1.31324e-07	0.00326367	7.4429	VEE 12 hpi
A_23_P86252	NM_002642	ENSG00000135845	5279	PIGC	A_23_P86252	-0.747571	9.40779	-8.30828	9.98585e-09	0.000248168	10.0234	VEE 12 hpi
A_23_P158938	NM_207012	ENSG00000185009	26985	AP3M1	A_23_P158938	-0.747851	7.59672	-6.53759	6.83497e-07	0.0169863	5.79175	VEE 12 hpi
A_23_P354208	NM_152348	ENSG00000276021	124997	WDR81	A_23_P354208	-0.748353	10.5097	-8.42877	7.6018e-09	0.00018892	10.2966	VEE 12 hpi
A_23_P167389	NM_022481	ENSG00000120318	64411	ARAP3	A_23_P167389	-0.748404	9.35934	-7.82117	3.06799e-08	0.000762456	8.89933	VEE 12 hpi
A_33_P3272563	NM_004808	ENSG00000152465	9397	NMT2	A_23_P138693	-0.750634	6.83733	-6.54035	6.78821e-07	0.0168701	5.79862	VEE 12 hpi
A_33_P3255766	NM_001142356	ENSG00000196290	60491	NIF3L1	A_33_P3255766	-0.751586	7.93656	-6.72095	4.33369e-07	0.0107701	6.24761	VEE 12 hpi
A_23_P31116	NM_018473	ENSG00000112304	55856	ACOT13	A_23_P31116	-0.751678	11.7815	-6.17	1.72287e-06	0.0428168	4.86751	VEE 12 hpi
A_33_P3314276	NM_181718	ENSG00000174939	253982	ASPHD1	A_33_P3314276	-0.752626	9.80894	-6.7319	4.21786e-07	0.0104822	6.27473	VEE 12 hpi
A_23_P80694	NM_022899	ENSG00000113812	93973	ACTR8		-0.754542	6.94464	-8.2604	1.1135e-08	0.000276727	9.91438	VEE 12 hpi
A_24_P242609	NM_021633	ENSG00000117153	59349	KLHL12	A_24_P242609	-0.755148	8.55269	-6.18485	1.65927e-06	0.0412362	4.90509	VEE 12 hpi
A_23_P11995	NM_002574	ENSG00000117450	5052	PRDX1	A_33_P3377199	-0.756877	13.6908	-7.5593	5.68213e-08	0.00141212	8.282	VEE 12 hpi
A_24_P392958	NM_144628	ENSG00000125875	128637	TBC1D20	A_24_P392958	-0.757758	6.80037	-6.73106	4.22662e-07	0.010504	6.27265	VEE 12 hpi
A_33_P3389060	NM_018249	ENSG00000136861	55755	CDK5RAP2	A_33_P3389060	-0.757978	8.01155	-8.13372	1.48765e-08	0.000369711	9.62429	VEE 12 hpi
A_23_P134953	NM_001122	ENSG00000147872	123	PLIN2	A_23_P134953	-0.759044	10.5302	-7.47911	6.87465e-08	0.00170849	8.09116	VEE 12 hpi
A_23_P169887	NM_001521	ENSG00000115207	2976	GTF3C2		-0.760613	10.2487	-7.22598	1.26117e-07	0.00313427	7.48342	VEE 12 hpi
A_33_P3301851	NM_002419	ENSG00000173327	4296	MAP3K11	A_33_P3301851	-0.761319	11.9463	-6.34248	1.1145e-06	0.0276976	5.30282	VEE 12 hpi
A_24_P296907	NM_152658	ENSG00000161277	199745	THAP8	A_24_P296907	-0.76365	6.76912	-7.25202	1.1844e-07	0.00294346	7.54632	VEE 12 hpi
A_24_P56363	NM_030925	ENSG00000102547	81617	CAB39L	A_23_P204879	-0.767883	7.08107	-6.49823	7.5411e-07	0.0187412	5.69342	VEE 12 hpi
A_23_P335848	NM_057169	ENSG00000139436	9815	GIT2	A_23_P335848	-0.768675	9.72046	-6.11304	1.99074e-06	0.0494738	4.72316	VEE 12 hpi
A_23_P118300	NM_031208	ENSG00000180185	81889	FAHD1	A_23_P118300	-0.769763	8.49574	-9.52078	7.00125e-10	1.73995e-05	12.6818	VEE 12 hpi
A_23_P65386	NM_023112	ENSG00000277276	78990	OTUB2	A_23_P65386	-0.769879	5.54245	-6.07266	2.20591e-06	0.0548212	4.62065	VEE 12 hpi
A_32_P206293	NM_001242797	ENSG00000181315	79692	ZNF322	A_32_P206293	-0.770258	9.27741	-6.79712	3.59051e-07	0.00892314	6.43589	VEE 12 hpi
A_24_P236522	NM_001243646	ENSG00000169217	10421	CD2BP2	A_23_P61551	-0.771943	8.28712	-6.44871	8.53599e-07	0.0212137	5.56948	VEE 12 hpi
A_23_P5976	NM_080603	ENSG00000168612	90204	ZSWIM1	A_23_P5976	-0.772236	6.00285	-7.23864	1.22322e-07	0.00303994	7.51402	VEE 12 hpi
A_23_P157268	NM_012129	ENSG00000157224	9069	CLDN12	A_23_P412515	-0.772592	7.59814	-6.12599	1.92632e-06	0.0478728	4.75601	VEE 12 hpi
A_24_P125690	NM_023937	ENSG00000130312	64981	MRPL34	A_24_P125690	-0.774692	12.2095	-8.28649	1.04929e-08	0.00026077	9.97386	VEE 12 hpi
A_23_P320113	NM_080725	ENSG00000271303	140809	SRXN1	A_23_P320113	-0.777125	11.0054	-7.98526	2.0947e-08	0.000520574	9.28156	VEE 12 hpi
A_23_P109547	NM_019008	ENSG00000100335	54471	MIEF1	A_33_P3238074	-0.777618	8.51245	-9.0923	1.75173e-09	4.3534e-05	11.7652	VEE 12 hpi
A_23_P33809	NM_018285	ENSG00000177971	55272	IMP3	A_23_P33809	-0.778211	10.7371	-8.46501	7.00555e-09	0.000174102	10.3783	VEE 12 hpi
A_23_P396626	NM_007247	ENSG00000274047	11276	SYNRG	A_23_P396626	-0.783343	6.94818	-7.15569	1.49475e-07	0.00371475	7.31326	VEE 12 hpi
A_23_P50735	NM_001029997	ENSG00000197841	339318	ZNF181	A_23_P50735	-0.784333	5.98974	-6.14273	1.84624e-06	0.0458827	4.79843	VEE 12 hpi
A_23_P102109	NM_006000	ENSG00000127824	7277	TUBA4A	A_23_P154065	-0.785718	10.647	-8.31179	9.90657e-09	0.000246198	10.0314	VEE 12 hpi
A_24_P39101	NM_031954	ENSG00000110906	83892	KCTD10	A_24_P39101	-0.785799	7.29714	-7.92782	2.39305e-08	0.000594721	9.14818	VEE 12 hpi
A_23_P138725	NM_031484	ENSG00000155254	83742	MARVELD1	A_23_P138725	-0.786794	11.5739	-6.90574	2.74882e-07	0.00683136	6.70328	VEE 12 hpi
A_23_P106633	NM_018380	ENSG00000182810	55794	DDX28	A_23_P106633	-0.787003	10.415	-8.12986	1.5009e-08	0.000373003	9.61541	VEE 12 hpi
A_23_P146187	NM_015169	ENSG00000179041	23212	RRS1	A_23_P146187	-0.787878	9.82342	-7.36413	9.04722e-08	0.00224842	7.8161	VEE 12 hpi
A_23_P17914	NM_025225	ENSG00000100344	80339	PNPLA3	A_23_P17914	-0.789413	8.95981	-6.8028	3.54057e-07	0.00879903	6.44991	VEE 12 hpi
A_23_P396666	NM_015079	ENSG00000167202	23102	TBC1D2B	A_23_P396666	-0.79453	9.08939	-7.40872	8.13157e-08	0.00202086	7.92298	VEE 12 hpi
A_33_P3369336	NM_002054	ENSG00000115263	2641	GCG	A_33_P3369336	-0.79501	6.16693	-6.38221	1.00855e-06	0.0250646	5.40269	VEE 12 hpi
A_24_P293120	NM_024327	ENSG00000124444	79177	ZNF576	A_24_P293120	-0.801315	7.97208	-7.07162	1.83311e-07	0.00455563	7.10892	VEE 12 hpi
A_23_P66402	NM_018019	ENSG00000141026	55090	MED9	A_23_P66402	-0.805455	8.84206	-8.01907	1.93715e-08	0.000481421	9.35987	VEE 12 hpi
A_33_P3240018	NM_000922	ENSG00000152270	5140	PDE3B	A_33_P3240018	-0.806106	7.80918	-7.01572	2.1005e-07	0.00522016	6.97258	VEE 12 hpi
A_32_P234935	NM_007375	ENSG00000120948	23435	TARDBP	A_32_P234935	-0.810363	12.1093	-6.1661	1.73998e-06	0.043242	4.85764	VEE 12 hpi
A_23_P61057	NM_004513	ENSG00000172349	3603	IL16		-0.812389	7.22456	-8.51373	6.27892e-09	0.000156044	10.488	VEE 12 hpi
A_23_P50591	NM_004823	ENSG00000099337	9424	KCNK6	A_23_P50591	-0.814648	8.17683	-7.57749	5.44244e-08	0.00135256	8.32516	VEE 12 hpi
A_23_P103131	NM_019008	ENSG00000100335	54471	MIEF1	A_33_P3238074	-0.819508	10.8789	-7.70923	3.98836e-08	0.000991188	8.63653	VEE 12 hpi
A_33_P3217465	NM_021242	ENSG00000165175	58526	MID1IP1	A_33_P3217465	-0.823303	11.979	-7.15409	1.50058e-07	0.00372923	7.30936	VEE 12 hpi
A_33_P3235053	NM_033452	ENSG00000132481	91107	TRIM47	A_33_P3235053	-0.834623	11.6886	-9.09949	1.72464e-09	4.28608e-05	11.7808	VEE 12 hpi
A_23_P327370	NM_017712	ENSG00000130517	54858	PGPEP1	A_23_P327370	-0.834863	8.69276	-7.42822	7.76149e-08	0.00192888	7.96963	VEE 12 hpi
A_23_P155830	NM_020773	ENSG00000132405	57533	TBC1D14	A_23_P155830	-0.835177	9.24024	-9.01029	2.09357e-09	5.20295e-05	11.587	VEE 12 hpi
A_23_P419624	NM_006698	ENSG00000166619	10904	BLCAP	A_23_P419624	-0.835773	8.84005	-7.7619	3.52444e-08	0.000875893	8.7604	VEE 12 hpi
A_24_P158718	NM_015177	ENSG00000110042	23220	DTX4	A_24_P158718	-0.837399	5.13037	-6.91252	2.70352e-07	0.0067188	6.71991	VEE 12 hpi
A_23_P201264	NM_022787	ENSG00000173614	64802	NMNAT1	A_33_P3215193	-0.838744	6.36622	-7.85182	2.85609e-08	0.000709796	8.97101	VEE 12 hpi
A_23_P15375	NM_024585	ENSG00000125449	79637	ARMC7	A_23_P15375	-0.841049	8.0556	-6.43197	8.90156e-07	0.0221222	5.52755	VEE 12 hpi
A_23_P105562	NM_000552	ENSG00000110799	7450	VWF	A_23_P105562	-0.842564	6.7574	-7.64464	4.64369e-08	0.00115405	8.48415	VEE 12 hpi
A_23_P135995	NM_022786	ENSG00000173409	64801	ARV1	A_23_P135995	-0.84272	9.27148	-7.32575	9.91932e-08	0.00246515	7.72393	VEE 12 hpi
A_23_P60324	NM_016172	ENSG00000130560	10422	UBAC1	A_23_P60324	-0.844083	10.6551	-7.9703	2.1685e-08	0.000538917	9.24687	VEE 12 hpi
A_24_P88554	NM_003846	ENSG00000131779	8799	PEX11B	A_24_P88554	-0.845891	8.58735	-8.12756	1.50884e-08	0.000374978	9.61012	VEE 12 hpi
A_23_P428849	NM_144636	ENSG00000163528	131474	CHCHD4	A_23_P428849	-0.847382	9.48813	-9.02421	2.03108e-09	5.04765e-05	11.6173	VEE 12 hpi
A_23_P347508	NM_023077	ENSG00000162377	65260	COA7	A_23_P347508	-0.847729	9.40087	-8.4884	6.64644e-09	0.000165177	10.431	VEE 12 hpi
A_33_P3365357	NM_033158	ENSG00000068001	8692	HYAL2	A_33_P3365357	-0.848256	12.16	-9.79743	3.92174e-10	9.7463e-06	13.2605	VEE 12 hpi
A_21_P0011146	NM_007375	ENSG00000120948	23435	TARDBP	A_32_P234935	-0.848735	9.45535	-8.43166	7.55231e-09	0.00018769	10.3031	VEE 12 hpi
A_23_P154065	NM_006000	ENSG00000127824	7277	TUBA4A	A_23_P154065	-0.850073	11.4603	-8.36096	8.86102e-09	0.000220214	10.1431	VEE 12 hpi
A_23_P500381	NM_019859	ENSG00000148680	3363	HTR7	A_23_P500381	-0.850598	7.51499	-6.16191	1.75859e-06	0.0437045	4.84701	VEE 12 hpi
A_32_P59302	NM_024503	ENSG00000127124	59269	HIVEP3	A_33_P3216694	-0.851571	8.38026	-6.78269	3.72052e-07	0.00924624	6.40029	VEE 12 hpi
A_23_P146209	NM_030954	ENSG00000120925	81790	RNF170	A_23_P146209	-0.854566	7.34829	-6.46687	8.15649e-07	0.0202705	5.61496	VEE 12 hpi
A_33_P3417150	NM_002563	ENSG00000169860	5028	P2RY1	A_23_P382835	-0.855762	5.5425	-6.62273	5.52907e-07	0.0137408	6.00387	VEE 12 hpi
A_23_P206022	NM_001004439	ENSG00000137809	22801	ITGA11	A_23_P206022	-0.867725	8.42605	-8.10933	1.57337e-08	0.000391014	9.56818	VEE 12 hpi
A_23_P341443	NM_020310	ENSG00000070444	4335	MNT	A_33_P3246733	-0.868329	11.4833	-6.54519	6.70673e-07	0.0166676	5.8107	VEE 12 hpi
A_24_P337419	NM_030953	ENSG00000164296	81789	TIGD6	A_24_P337419	-0.868786	5.44571	-7.21014	1.31033e-07	0.00325642	7.44513	VEE 12 hpi
A_23_P313728	NM_015475	ENSG00000119812	25940	FAM98A	A_23_P313728	-0.868947	7.4811	-7.9882	2.0805e-08	0.000517045	9.28837	VEE 12 hpi
A_32_P19716	NM_001080470	ENSG00000143067	90874	ZNF697	A_33_P3240727	-0.870353	8.1018	-8.33967	9.299e-09	0.000231099	10.0948	VEE 12 hpi
A_23_P132595	NM_014667	ENSG00000144560	9686	VGLL4	A_23_P132595	-0.8732	8.74322	-6.3695	1.0413e-06	0.0258783	5.37074	VEE 12 hpi
A_23_P140154	NM_001098621	ENSG00000275947	26175	LYSET	A_23_P140154	-0.876936	8.75323	-9.64371	5.40513e-10	1.34328e-05	12.9402	VEE 12 hpi
A_24_P915692	NM_007350	ENSG00000139289	22822	PHLDA1	A_24_P915692	-0.877355	8.95534	-8.37725	8.54025e-09	0.000212242	10.18	VEE 12 hpi
A_33_P3341656	NM_005920	ENSG00000291761	4209	MEF2D	A_33_P3341656	-0.877838	9.1563	-9.42061	8.65695e-10	2.15143e-05	12.4698	VEE 12 hpi
A_24_P54131	NM_022836	ENSG00000118655	64858	DCLRE1B	A_24_P54131	-0.878041	7.49409	-6.8776	2.94543e-07	0.00731997	6.63412	VEE 12 hpi
A_23_P106505	NM_014793	ENSG00000168806	9836	LCMT2	A_23_P106505	-0.880639	7.53282	-9.74319	4.39029e-10	1.09107e-05	13.1479	VEE 12 hpi
A_33_P3403778	NM_152600	ENSG00000218891	163033	ZNF579	A_33_P3403778	-0.88574	11.1554	-8.06221	1.7536e-08	0.000435806	9.45957	VEE 12 hpi
A_33_P3331346	NM_173547	ENSG00000141569	201292	TRIM65	A_33_P3331346	-0.887255	10.1101	-8.33547	9.388e-09	0.00023331	10.0853	VEE 12 hpi
A_23_P259333	NM_016487	ENSG00000130349	51250	MTRES1		-0.889514	8.79416	-7.96439	2.19842e-08	0.000546352	9.23315	VEE 12 hpi
A_23_P16354	NM_032825	ENSG00000161298	84911	ZNF382	A_33_P3315724	-0.894986	5.79082	-6.08207	2.15374e-06	0.0535246	4.64456	VEE 12 hpi
A_23_P387057	NM_178014	ENSG00000224156	203068	TUBB	A_23_P81912	-0.896655	10.5487	-6.09992	2.05821e-06	0.0511506	4.68987	VEE 12 hpi
A_23_P4036	NM_018469	ENSG00000136478	55852	TEX2	A_23_P4036	-0.902151	8.66719	-8.77882	3.47918e-09	8.64645e-05	11.0788	VEE 12 hpi
A_24_P944827	NM_006395	ENSG00000197548	10533	ATG7	A_24_P944827	-0.903328	6.88289	-6.48497	7.79533e-07	0.019373	5.66025	VEE 12 hpi
A_32_P165113	NM_138458	ENSG00000243667	116143	DNAAF10	A_32_P165113	-0.90428	8.44696	-8.61427	5.01376e-09	0.000124602	10.7132	VEE 12 hpi
A_23_P8196	NM_002395	ENSG00000065833	4199	ME1	A_23_P8196	-0.904736	7.28227	-7.21417	1.29762e-07	0.00322485	7.45489	VEE 12 hpi
A_23_P64785	NM_152320	ENSG00000167528	121274	ZNF641	A_24_P273799	-0.905698	6.43399	-6.22459	1.50052e-06	0.037291	5.00557	VEE 12 hpi
A_23_P205389	NM_022151	ENSG00000278268	64112	MOAP1	A_23_P205389	-0.907939	8.307	-7.30376	1.04574e-07	0.00259888	7.67102	VEE 12 hpi
A_23_P76364	NM_001769	ENSG00000010278	928	CD9		-0.910871	10.9705	-7.02872	2.03494e-07	0.00505724	7.00433	VEE 12 hpi
A_23_P148737	NM_004997	ENSG00000133055	4608	MYBPH		-0.912576	7.04154	-6.5179	7.1794e-07	0.0178422	5.74258	VEE 12 hpi
A_24_P71700	NM_145166	ENSG00000114853	92999	ZBTB47	A_24_P71700	-0.914891	8.66681	-7.01208	2.11921e-07	0.00526667	6.9637	VEE 12 hpi
A_24_P40551	NM_001080425	ENSG00000102409	56271	BEX4	A_24_P40551	-0.916725	8.2015	-7.22116	1.27593e-07	0.00317094	7.47177	VEE 12 hpi
A_24_P356601	NM_006460	ENSG00000186834	10614	HEXIM1	A_24_P356601	-0.920627	7.36212	-7.76283	3.51676e-08	0.000873984	8.76258	VEE 12 hpi
A_23_P83234	NM_006626	ENSG00000186130	10773	ZBTB6	A_23_P83234	-0.922011	5.73896	-6.17849	1.68622e-06	0.0419059	4.889	VEE 12 hpi
A_23_P152963	NM_017622	ENSG00000196544	54785	BORCS6	A_33_P3243214	-0.924425	8.42145	-8.17313	1.35914e-08	0.000337773	9.71477	VEE 12 hpi
A_23_P77048	NM_001039355	ENSG00000197119	123096	SLC25A29	A_23_P77048	-0.925264	11.0188	-9.44681	8.18837e-10	2.03497e-05	12.5254	VEE 12 hpi
A_33_P3289865	NM_006226	ENSG00000115896	5334	PLCL1	A_33_P3289865	-0.930422	6.34767	-6.34908	1.09616e-06	0.0272417	5.31941	VEE 12 hpi
A_23_P62932	NM_001677	ENSG00000143153	481	ATP1B1	A_23_P62932	-0.943637	11.9619	-7.5389	5.96391e-08	0.00148215	8.23351	VEE 12 hpi
A_23_P68505	NM_001190826	ENSG00000196227	63939	FAM217B	A_24_P6428	-0.957227	9.49754	-7.41852	7.94333e-08	0.00197408	7.94644	VEE 12 hpi
A_23_P157726	NM_017925	ENSG00000137145	55667	DENND4C	A_23_P157726	-0.960834	9.57929	-11.1164	2.81954e-11	7.00712e-07	15.8822	VEE 12 hpi
A_23_P354027	NM_001002914	ENSG00000288399	147040	KCTD11	A_23_P354027	-0.972925	8.18749	-8.5172	6.23017e-09	0.000154832	10.4958	VEE 12 hpi
A_24_P592012	NM_025224	ENSG00000130584	140685	ZBTB46	A_24_P592012	-0.974633	6.2997	-6.71351	4.4142e-07	0.0109702	6.22919	VEE 12 hpi
A_23_P12241	NM_018298	ENSG00000055732	55283	MCOLN3	A_23_P12241	-0.975722	5.51921	-7.13715	1.56346e-07	0.00388551	7.26825	VEE 12 hpi
A_23_P30495	NM_000859	ENSG00000113161	3156	HMGCR	A_23_P30495	-0.979757	10.3475	-11.1735	2.52803e-11	6.28266e-07	15.9906	VEE 12 hpi
A_24_P160104	NM_018943	ENSG00000183785	51807	TUBA8	A_24_P160104	-0.979911	8.43099	-7.31923	1.00758e-07	0.00250403	7.70826	VEE 12 hpi
A_23_P93032	NM_032367	ENSG00000132846	84327	ZBED3	A_23_P93032	-0.980934	10.726	-7.86628	2.76144e-08	0.000686274	9.00477	VEE 12 hpi
A_23_P28590	NM_024622	ENSG00000138399	79675	FASTKD1	A_23_P28590	-0.981459	9.07553	-9.60123	5.90944e-10	1.46861e-05	12.8512	VEE 12 hpi
A_23_P82913	NM_017956	ENSG00000183665	55039	TRMT12	A_23_P82913	-0.984064	8.47548	-11.3765	1.71952e-11	4.27335e-07	16.3732	VEE 12 hpi
A_23_P49338	NM_016639	ENSG00000006327	51330	TNFRSF12A	A_23_P49338	-0.984219	11.7087	-6.35472	1.08073e-06	0.0268583	5.33358	VEE 12 hpi
A_33_P3338928	NM_001343	ENSG00000153071	1601	DAB2	A_33_P3338928	-0.992942	10.1983	-8.84497	3.00692e-09	7.47281e-05	11.2248	VEE 12 hpi
A_33_P3212782	NM_001743	ENSG00000143933	805	CALM2	A_33_P3212782	-0.993634	12.279	-7.46562	7.09912e-08	0.00176427	8.05898	VEE 12 hpi
A_33_P3402304	NM_001039360	ENSG00000184828	201501	ZBTB7C	A_33_P3402304	-0.994646	5.8173	-7.65099	4.57464e-08	0.00113689	8.49915	VEE 12 hpi
A_23_P386241	NM_001042353	ENSG00000125898	83541	FAM110A	A_23_P386241	-1.00311	10.4706	-8.65567	4.57183e-09	0.000113619	10.8055	VEE 12 hpi
A_23_P49448	NM_024306	ENSG00000103089	79152	FA2H	A_23_P49448	-1.0046	9.20108	-7.29283	1.07358e-07	0.00266805	7.64471	VEE 12 hpi
A_23_P5339	NM_030577	ENSG00000144120	80775	TMEM177	A_23_P5339	-1.00757	9.16601	-7.84325	2.91379e-08	0.000724136	8.95098	VEE 12 hpi
A_33_P3361202	NM_145257	ENSG00000154429	126731	CCSAP	A_33_P3361202	-1.01969	7.57374	-9.08752	1.76999e-09	4.39878e-05	11.7549	VEE 12 hpi
A_24_P73599	NM_172217	ENSG00000172349	3603	IL16	A_33_P3359683	-1.0244	5.82184	-6.64496	5.23191e-07	0.0130023	6.05914	VEE 12 hpi
A_23_P1320	NM_021245	ENSG00000177791	58529	MYOZ1	A_23_P1320	-1.02973	5.26553	-7.98201	2.11048e-08	0.000524497	9.27404	VEE 12 hpi
A_24_P942321	NM_018027	ENSG00000151474	55691	FRMD4A	A_33_P3386558	-1.03552	5.94137	-6.62339	5.52006e-07	0.0137185	6.0055	VEE 12 hpi
A_23_P1492	NM_021732	ENSG00000119986	60370	AVPI1	A_23_P1492	-1.04272	10.046	-11.213	2.34424e-11	5.8259e-07	16.0655	VEE 12 hpi
A_33_P3409477	NM_032873	ENSG00000154127	84959	UBASH3B	A_33_P3409477	-1.04288	5.74827	-8.16566	1.38259e-08	0.0003436	9.69764	VEE 12 hpi
A_23_P168882	NM_033285	ENSG00000164938	94241	TP53INP1	A_23_P168882	-1.04993	8.2638	-8.32589	9.59446e-09	0.000238442	10.0635	VEE 12 hpi
A_23_P423197	NM_002957	ENSG00000186350	6256	RXRA	A_23_P423197	-1.05012	11.3902	-11.5092	1.3398e-11	3.32967e-07	16.6207	VEE 12 hpi
A_23_P202345	NM_032804	ENSG00000181915	84890	ADO	A_23_P202345	-1.05047	8.12013	-7.38733	8.5584e-08	0.00212693	7.87174	VEE 12 hpi
A_23_P132175	NM_023004	ENSG00000040608	65078	RTN4R	A_23_P132175	-1.06274	8.95677	-8.74651	3.73688e-09	9.28689e-05	11.0073	VEE 12 hpi
A_23_P38427	NM_032932	ENSG00000131242	84440	RAB11FIP4	A_23_P38427	-1.06839	7.81159	-8.34353	9.21809e-09	0.000229088	10.1036	VEE 12 hpi
A_32_P104478	NM_018351	ENSG00000180263	55785	FGD6	A_32_P104478	-1.07274	7.02408	-9.26061	1.21837e-09	3.02789e-05	12.1282	VEE 12 hpi
A_23_P207879	NM_024110	ENSG00000141527	79092	CARD14		-1.07703	7.60886	-9.62169	5.66074e-10	1.40681e-05	12.8941	VEE 12 hpi
A_23_P304356	NM_013252	ENSG00000258227	23601	CLEC5A	A_23_P304356	-1.10222	4.8561	-6.74396	4.09394e-07	0.0101743	6.30457	VEE 12 hpi
A_23_P164179	NM_005749	ENSG00000141232	10140	TOB1	A_23_P164179	-1.1082	9.48929	-10.2839	1.44902e-10	3.60111e-06	14.2535	VEE 12 hpi
A_23_P372925	NM_033426	ENSG00000198894	85457	CIPC	A_23_P372925	-1.11097	9.14581	-12.1036	4.49008e-12	1.11588e-07	17.7032	VEE 12 hpi
A_33_P3377229	NM_001142946	ENSG00000110665	29125	C11orf21		-1.11714	6.19713	-6.70355	4.52439e-07	0.011244	6.20452	VEE 12 hpi
A_23_P259344	NM_031890	ENSG00000183307	27439	TMEM121B	A_23_P259344	-1.12522	7.1434	-10.5349	8.76824e-11	2.17908e-06	14.7539	VEE 12 hpi
A_23_P327069	NM_014743	ENSG00000170871	9778	KIAA0232	A_23_P327069	-1.12872	8.92265	-9.37189	9.60285e-10	2.3865e-05	12.3661	VEE 12 hpi
A_24_P40594	NM_020834	ENSG00000290292	57594	HOMEZ	A_24_P40594	-1.1313	6.91709	-9.6779	5.03156e-10	1.25044e-05	13.0117	VEE 12 hpi
A_23_P44466	NM_024781	ENSG00000150636	79839	CCDC102B	A_23_P44466	-1.14499	5.58667	-6.13849	1.86619e-06	0.0463784	4.78769	VEE 12 hpi
A_23_P250212	NM_001080826	ENSG00000292308	157285	PRAG1	A_23_P250212	-1.16391	10.9333	-12.1196	4.36257e-12	1.08419e-07	17.7317	VEE 12 hpi
A_23_P3177	NM_022054	ENSG00000152315	56659	KCNK13	A_23_P3177	-1.19893	6.32858	-6.78966	3.6571e-07	0.00908863	6.4175	VEE 12 hpi
A_32_P121085	NM_001144875	ENSG00000146094	79930	DOK3	A_32_P121085	-1.2169	9.02247	-12.0403	5.03533e-12	1.25138e-07	17.5899	VEE 12 hpi
A_23_P143143	NM_002166	ENSG00000115738	3398	ID2		-1.2179	11.7228	-11.9726	5.69533e-12	1.4154e-07	17.468	VEE 12 hpi
A_24_P56270	NM_006482	ENSG00000127334	8445	DYRK2	A_24_P56270	-1.22635	8.47608	-11.1987	2.40944e-11	5.98795e-07	16.0383	VEE 12 hpi
A_23_P12784	NM_012083	ENSG00000181274	23401	FRAT2	A_23_P12784	-1.23099	10.2337	-13.349	5.12465e-13	1.27358e-08	19.8424	VEE 12 hpi
A_23_P137931	NM_000677	ENSG00000282608	140	ADORA3	A_23_P137931	-1.24973	5.32454	-6.96084	2.40179e-07	0.00596894	6.83838	VEE 12 hpi
A_23_P314250	NM_033387	ENSG00000126882	286336	FAM78A		-1.26433	9.13059	-11.6661	1.00028e-11	2.4859e-07	16.9103	VEE 12 hpi
A_23_P2705	NM_005767	ENSG00000139679	10161	LPAR6	A_23_P2705	-1.27114	7.899	-10.2274	1.62432e-10	4.03675e-06	14.1397	VEE 12 hpi
A_23_P140290	NM_021136	ENSG00000139970	6252	RTN1		-1.29639	5.75968	-7.97995	2.12057e-08	0.000527005	9.26926	VEE 12 hpi
A_23_P170574	NM_178310	ENSG00000185669	333929	SNAI3		-1.30232	7.7411	-11.4297	1.55542e-11	3.86552e-07	16.4727	VEE 12 hpi
A_33_P3252003	NM_153767	ENSG00000151704	3758	KCNJ1	A_33_P3252003	-1.3033	5.08203	-7.30534	1.04178e-07	0.00258902	7.67483	VEE 12 hpi
A_24_P224727	NM_004364	ENSG00000245848	1050	CEBPA	A_24_P224727	-1.32974	10.8452	-8.67011	4.42723e-09	0.000110026	10.8377	VEE 12 hpi
A_23_P20427	NM_015178	ENSG00000008853	23221	RHOBTB2	A_23_P20427	-1.34343	7.9357	-10.3916	1.16699e-10	2.9002e-06	14.4692	VEE 12 hpi
A_24_P76649	NM_198281	ENSG00000185477	285513	GPRIN3	A_24_P76649	-1.36601	5.39312	-9.81426	3.7871e-10	9.41169e-06	13.2954	VEE 12 hpi
A_23_P378926	NM_000682	ENSG00000274286	151	ADRA2B	A_23_P378926	-1.37003	5.27137	-7.306	1.04012e-07	0.0025849	7.67642	VEE 12 hpi
A_32_P69368	NM_002166	ENSG00000115738	3398	ID2		-1.37303	10.8437	-10.8602	4.62596e-11	1.14964e-06	15.3901	VEE 12 hpi
A_23_P11201	NM_001097579	ENSG00000171659	2857	GPR34	A_23_P11201	-1.38904	5.28682	-7.47493	6.9435e-08	0.0017256	8.08118	VEE 12 hpi
A_23_P333498	NM_030636	ENSG00000122547	80820	EEPD1	A_23_P333498	-1.40363	6.98863	-11.7525	8.52433e-12	2.11847e-07	17.0688	VEE 12 hpi
A_24_P153568	NM_001039396	ENSG00000197629	219972	MPEG1	A_24_P153568	-1.43306	6.14509	-7.78431	3.34418e-08	0.000831095	8.81299	VEE 12 hpi
A_23_P41217	NM_138806	ENSG00000163606	131450	CD200R1	A_23_P325155	-1.52963	6.09176	-6.4005	9.63283e-07	0.0239395	5.4486	VEE 12 hpi
A_32_P123255	NM_001105576	ENSG00000187808	347454	SOWAHD	A_32_P123255	-1.54535	8.08558	-12.2735	3.3082e-12	8.22155e-08	18.0052	VEE 12 hpi
A_23_P434919	NM_152304	ENSG00000188060	115273	RAB42	A_23_P434919	-1.56652	8.86545	-16.4494	4.25121e-15	1.05651e-10	24.5043	VEE 12 hpi
A_23_P143374	NM_025176	ENSG00000101004	22981	NINL	A_33_P3305731	-1.57825	9.81031	-17.9469	5.45686e-16	1.35614e-11	26.4683	VEE 12 hpi
A_23_P257815	NM_005582	ENSG00000134061	4064	CD180	A_23_P257815	-1.58963	5.94618	-6.84471	3.19339e-07	0.0079362	6.55321	VEE 12 hpi
A_23_P24948	NM_005472	ENSG00000175538	10008	KCNE3	A_23_P24948	-1.65392	6.6875	-11.1422	2.68386e-11	6.66992e-07	15.9312	VEE 12 hpi
A_23_P154962	NM_015672	ENSG00000275793	85376	RIMBP3	A_23_P154962	-1.72955	8.26519	-16.4486	4.25612e-15	1.05773e-10	24.5032	VEE 12 hpi
A_33_P3372099	NM_145244	ENSG00000145358	115265	DDIT4L	A_33_P3372099	-1.80064	5.53607	-9.40609	8.92833e-10	2.21887e-05	12.4389	VEE 12 hpi
