# Supplementary material for: Transcriptomic Assessment of Host Responses in Vaccinia and Venezuelan Equine Encephalitis Virus-Infected Human Dendritic Cells
Source: Biomolecules. 2026 Apr 8;16(4):544. doi: 10.3390/biom16040544 (PMC13113310; doi:10.3390/biom16040544)
Supplement: Supplementary file 1 [file biomolecules-16-00544-s001.zip › Table S2 VAC at three times-updated.xlsx]

## Sheet: VAC at three times
Table S2_Canonical Pathways generated using DEGs when infected cells are compared to control samples at respective time points for VAC infection. The table represents log BH p‑value from over‑represented pathways from the gene list where and the log BH p‑value adjusts for multiple testing to control the false discovery rate.
Canonical Pathways	ctrl vs VAC 1 hpi	ctrl vs VAC 8 hpi	ctrl vs VAC 12 hpi
Neutrophil degranulation	0	6.64157	23.5014
Replacement of protamines by nucleosomes in the male pronucleus	0	27.5001	19.2717
Interferon alpha/beta signaling	0	17.6358	15.8154
DNA Damage/Telomere Stress Induced Senescence	1.42054	12.9131	13.2114
Chromatin organization	0	14.9791	14.3069
SIRT1 negatively regulates rRNA expression	0	14.6751	12.7074
DNA methylation	0	15.2577	12.401
ERCC6 (CSB) and EHMT2 (G9a) positively regulate rRNA expression	0	13.0571	8.47907
Activated PKN1 stimulates transcription of AR regulated genes KLK2 and KLK3	0	14.8752	10.4854
RUNX1 regulates megakaryocyte differentiation and platelet function	0	12.6817	10.8725
PRC2 methylates histones and DNA	0	13.4176	9.94291
Transcriptional regulation of granulopoiesis	0	13.5032	11.0105
Chromatin modifications during the maternal to zygotic transition (MZT)	0	13.9794	10.6213
Pathogen Induced Cytokine Storm Signaling Pathway	0	5.08489	9.00889
Class I MHC mediated antigen processing and presentation	0	4.03114	9.54369
Agranulocyte Adhesion and Diapedesis	1.08973	3.70985	5.45221
Granulocyte Adhesion and Diapedesis	1.11178	2.93959	5.31326
Macrophage Classical Activation Signaling Pathway	0	3.91879	5.51183
Multiple Sclerosis Signaling Pathway	0	4.42081	4.69741
OAS antiviral response	0	3.74443	4.66504
DNA Double Strand Break Response	0	6.86307	3.45108
Regulation of endogenous retroelements	0	6.95762	4.33278
Nonhomologous End-Joining (NHEJ)	0	7.71493	4.2737
TCF dependent signaling in response to WNT	0	5.69167	2.54548
ISGylation Signaling Pathway	0	4.98119	3.49292
Cohesin Chromatin Regulation Pathway	0	4.60896	4.03692
ISG15 antiviral mechanism	0	5.82585	4.36155
E3 ubiquitin ligases ubiquitinate target proteins	0	6.00511	4.37096
ESR-mediated signaling	0	7.14364	7.8363
Gene Silencing by RNA	0	8.00666	8.40892
SUMOylation of chromatin organization proteins	0	6.94606	5.18983
Interleukin-10 signaling	0	6.94316	6.34431
Telomere Maintenance	0	7.83115	5.95135
Interferon gamma signaling	0	8.23036	6.64386
Transcriptional regulation by RUNX1	0	8.15438	6.25849
NoRC negatively regulates rRNA expression	0	9.46136	9.65578
B-WICH complex positively regulates rRNA expression	0	10.944	9.94291
Pre-NOTCH Expression and Processing	0	9.71442	6.23448
Mitotic Prophase	0	8.85375	5.517
RNA Polymerase I Transcription	0	8.87565	7.2823
Interferon Signaling	0	9.06049	7.52015
Senescence-Associated Secretory Phenotype (SASP)	0	9.92177	7.2823
Oxidative Stress Induced Senescence	0	9.89919	7.47633
DNA Replication Pre-Initiation	0	9.81332	7.53801
Deubiquitination	0	10.8468	6.66152
Nucleosome assembly	0	11.2441	6.71174
Role of Hypercytokinemia/hyperchemokinemia in the Pathogenesis of Influenza	0	11.6092	7.8363
Meiotic synapsis	0	10.5139	8.4382
Amyloid fiber formation	0	10.944	8.21035
Activation of anterior HOX genes in hindbrain during early embryogenesis	0	11.2167	8.52816
Meiotic recombination	0	11.1664	8.39091
Estrogen Biosynthesis	4.7419	0.289541	0.377866
HDR through Homologous Recombination (HRR) or Single Strand Annealing (SSA)	0	3.99241	1.55269
Cell Cycle Checkpoints	0.981281	3.31596	2.7535
Role of IL-17A in Psoriasis	0	4.28048	2.3736
Role of Pattern Recognition Receptors in Recognition of Bacteria and Viruses	0	3.4993	2.70011
Regulation of lipid metabolism by PPARalpha	0	3.82983	3.04522
Transcriptional regulation of white adipocyte differentiation	0	2.77206	4.33278
Pathogenesis of Multiple Sclerosis	0	2.26794	4.66504
IL-27 Signaling Pathway	0	2.09624	4.39192
Antigen Presentation Pathway	0	0.657954	4.83567
Phagosome Maturation	0	0.723272	4.73637
Interleukin-4 and Interleukin-13 signaling	0	0.61448	3.94879
Protein Ubiquitination Pathway	0	1.43207	4.39192
Tuberculosis Active Signaling Pathway	0	1.04831	3.82555
Immunoregulatory interactions between a Lymphoid and a non-Lymphoid cell	0	1.34755	3.97849
Class A/1 (Rhodopsin-like receptors)	0	2.83996	3.28168
IL-17A Signaling in Fibroblasts	0	2.90775	2.8272
Activation of IRF by Cytosolic Pattern Recognition Receptors	0	2.65015	3.00715
Regulation of TLR by endogenous ligand	0	2.17025	3.06321
NAD Signaling Pathway	0	2.31328	2.78811
LXR/RXR Activation	0	2.17854	2.67397
Macrophage Alternative Activation Signaling Pathway	0	1.63202	3.47558
Toll-like Receptor Cascades	0	1.63202	3.59175
Glycation Signaling Pathway	0	2.06423	3.6343
MyD88:MAL(TIRAP) cascade initiated on plasma membrane	0	2.02705	3.39727
MAPK6/MAPK4 signaling	0	1.87143	2.78433
Cellular response to heat stress	0	1.65941	2.86999
TREM1 Signaling	0	1.57775	2.86999
Detoxification of Reactive Oxygen Species	0	1.44809	3.08789
IL-10 Signaling	0	1.25897	3.04143
Atherosclerosis Signaling	0	1.0954	2.86999
Inflammasome pathway	0	1.18827	2.86415
Aryl Hydrocarbon Receptor Signaling	3.29792	0.430063	0.847891
Role of JAK2 in Hormone-like Cytokine Signaling	2.87577	0.424049	0.338361
Bupropion Degradation	3.18015	0	0
Acetone Degradation I (to Methylglyoxal)	3.04139	0.0994073	0.07529
PXR/RXR Activation	2.87577	0	0.15872
Nicotine Degradation III	2.889	0	0
Superpathway of Melatonin Degradation	2.889	0	0
Nicotine Degradation II	2.889	0	0
Melatonin Degradation I	2.889	0	0
Hepatic Cholestasis	1.95044	1.23083	0.906264
Cell Cycle: G1/S Checkpoint Regulation	1.33893	0.715322	0.717934
GADD45 Signaling	1.40219	0.856467	0.633288
Leukocyte Extravasation Signaling	1.08973	0.23974	1.34306
Retinoid metabolism and transport	1.45933	0.641604	1.42643
Estrogen-mediated S-phase Entry	1.60657	0.502242	1.28932
Methylglyoxal Degradation III	1.72057	0.388355	1.89414
LPS/IL-1 Mediated Inhibition of RXR Function	1.95044	0.664253	1.65548
Phase I - Functionalization of compounds	2.45046	0.0698367	0.38207
Formation of the nephric duct	1.69075	0	0.0777394
Nephron development	1.78825	0	0.132236
Xenobiotic Metabolism Signaling	1.84011	0	0.108701
Formation of intermediate mesoderm	1.95044	0	0.211919
Xenobiotic Metabolism CAR Signaling Pathway	2.10011	0	0.142035
Xenobiotic Metabolism PXR Signaling Pathway	2.10011	0	0.177504
NRF2-mediated Oxidative Stress Response	1.95044	0.0976355	0.649927
The Visual Cycle	1.68464	0.159708	0.452314
Retinol Biosynthesis	1.47506	0.0577536	0.733393
Tryptophan Degradation X (Mammalian, via Tryptamine)	1.68464	0	0.694822
Metabolism of steroid hormones	1.51231	0	0.498807
Retinoate Biosynthesis I	1.54548	0.0704024	0.544047
Cyclins and Cell Cycle Regulation	1.27896	0.289541	0.69147
Cell Cycle Regulation by BTG Family Proteins	1.4926	0.347332	0.254472
Synthesis of DNA	1.20416	0.310324	0.438584
Pancreatic Adenocarcinoma Signaling	1.20416	0.304037	0.163706
Regulation of Cellular Mechanics by Calpain Protease	1.27896	0.281515	0.277
Small Cell Lung Cancer Signaling	1.27036	0.241393	0.205882
Antiproliferative Role of TOB in T Cell Signaling	1.53462	0	0
Meiosis Initiation Signaling Pathway	1.27036	0.0994073	0
Estrogen-Dependent Breast Cancer Signaling	1.30344	0	0.0884796
Prostate Cancer Signaling	1.22476	0	0.123543
Protein folding	1.27036	0	0.197758
Cell junction organization	1.27036	0.106315	0.246566
DNA damage-induced 14-3-3Ïƒ Signaling	1.45893	0.0863071	0.170997
TP53 Regulates Transcription of Cell Cycle Genes	1.45893	0.0735484	0.327499
Mitotic G1 phase and G1/S transition	1.18996	1.15045	2.59778
S Phase	1.26743	0.431957	2.90329
Immunogenic Cell Death Signaling Pathway	0	0.102722	3.10447
RHO GTPase cycle	0	0.0915438	2.94961
Caspase activation via Death Receptors in the presence of ligand	0	0.733636	3.00715
BAG2 Signaling Pathway	0	0.910262	3.03731
Hepatic Fibrosis / Hepatic Stellate Cell Activation	0	0.583019	2.71303
CGAS-STING Signaling Pathway	0	0.689969	2.80942
VDR/RXR Activation	0	0.604334	2.90978
Clathrin-mediated endocytosis	0	0.289541	2.70527
Histone Modification Signaling Pathway	0	0.318184	2.43615
RIPK1-mediated regulated necrosis	0	0.127545	2.11184
Plasma lipoprotein assembly, remodeling, and clearance	0	0.332361	1.96881
Apoptotic execution phase	0	0.257835	2.07022
Post-translational protein phosphorylation	0	0.395978	2.14861
MyD88 dependent cascade initiated on endosome	0	0.431957	2.18716
Cargo recognition for clathrin-mediated endocytosis	0	0.407694	2.22316
Coronavirus Pathogenesis Pathway	1.05566	1.90032	1.14646
IL-17A Signaling in Gastric Cells	0	2.92406	1.89414
Ferroptosis Signaling Pathway	0	2.64062	1.63937
RHO GTPases Activate NADPH Oxidases	0	2.04547	2.0638
Bile acid and bile salt metabolism	0	1.90032	1.89414
Hematoma Resolution Signaling Pathway	0	2.03539	1.76003
Bile Acid Biosynthesis, Neutral Pathway	0	2.40104	1.13211
Role of IL-17F in Allergic Inflammatory Airway Diseases	0	1.86793	1.34186
Retinoic acid Mediated Apoptosis Signaling	0	2.06423	1.21707
Metallothioneins bind metals	0	2.03539	1.0863
Salvage Pathways of Pyrimidine Ribonucleotides	0	1.67867	1.57517
Role of MAPK Signaling in Inhibiting the Pathogenesis of Influenza	0	1.57775	1.44203
Differential Regulation of Cytokine Production in Macrophages and T Helper Cells by IL-17A and IL-17F	0	1.47827	1.18468
Ascorbate Recycling (Cytosolic)	0	1.72196	1.10129
DDX58/IFIH1-mediated induction of interferon-alpha/beta	0	1.52827	1.03938
PKR-mediated signaling	0	1.59553	1.10873
Cachexia Signaling Pathway	0	1.59584	1.12863
Necroptosis Signaling Pathway	0	0.798543	2.0404
Neuroinflammation Signaling Pathway	0	0.968957	2.11277
TR/RXR Activation	0	0.75996	1.45573
G alpha (i) signalling events	0	0.928471	1.54015
Dissolution of Fibrin Clot	0	0.860134	1.62476
Tumor Microenvironment Pathway	0	0.645517	1.62067
Stearate Biosynthesis I (Animals)	0	0.729313	1.82761
TNFR2 non-canonical NF-kB pathway	0	0.729313	1.82761
TRAIL signaling	0	1.19286	1.39532
Vitamin-C Transport	0	1.18827	1.40306
Death Receptor Signaling	0	1.21544	1.65548
Pyroptosis Signaling Pathway	0	1.1375	1.89414
Role of PKR in Interferon Induction and Antiviral Response	0	1.51855	1.96743
Irritable Bowel Syndrome Signaling Pathway	0	1.30976	1.77702
IL-12 Signaling and Production in Macrophages	0	1.43898	1.81482
Gene and protein expression by JAK-STAT signaling after IL-12 stimulation	0	1.44809	1.77977
Signaling by ROBO receptors	0	0.825897	0
Oncostatin M Signaling	0	1.23991	0.694137
Role of IL-17A in Arthritis	0	1.48133	0.668545
Interconversion of nucleotide di- and triphosphates	0	0.998842	0.717934
ATF4 activates genes in response to endoplasmic reticulum stress	0	1.07289	0.767216
IL-33 Signaling Pathway	0	0.832786	0.881513
FXR/RXR Activation	0	0.832786	0.881513
Cerebral Malformation Signaling Pathway	0	1.08299	1.05383
Embryonic Stem Cell Differentiation into Cardiac Lineages	0	1.04443	1.15608
Regulation of RUNX1 Expression and Activity	0	1.18827	0.884045
NFE2L2 regulating anti-oxidant/detoxification enzymes	0	1.21979	0.932767
Differential Regulation of Cytokine Production in Intestinal Epithelial Cells by IL-17A and IL-17F	0	1.21979	0.932767
Gustation Pathway	0	0.704948	0.215439
Stress Granule Signaling Pathway	0	0.604334	0.31957
Regulation of TP53 Activity through Methylation	0	0.641604	0.303372
Synthesis, secretion, and deacylation of Ghrelin	0	0.61448	0.279969
Signaling by BMP	0	0.93117	0.366055
Nicotinate metabolism	0	0.93117	0.366055
Interleukin-20 family signaling	0	1.10286	0.452314
Cardiogenesis	0	1.07289	0.438584
Airway Inflammation in Asthma	0	0.876026	0.618154
Regulation of mRNA stability by proteins that bind AU-rich elements	0	0.863013	0.646361
Response of EIF2AK1 (HRI) to heme deficiency	0	0.770897	0.401892
Fatty acyl-CoA biosynthesis	0	0.775153	0.523118
Regulation of TP53 Expression and Degradation	0	0.75996	0.498807
IL-17 Signaling	0	0.880451	0.454038
Specification of primordial germ cells	0	0.910262	0.493463
UFMylation Signaling Pathway	0	0.431957	1.13226
Pyridoxal 5'-phosphate Salvage Pathway	0	0.414798	1.0863
Gap junction trafficking and regulation	0	0.26126	1.14985
Unfolded protein response	0	0.266782	1.10129
Virus Entry via Endocytic Pathways	0	0.320403	1.10129
Beta-catenin independent WNT signaling	0	0.326455	1.15608
Antioxidant Action of Vitamin C	0	0.330564	1.14985
RHOA Signaling	0	0.30797	1.04099
p38 MAPK Signaling	0	0.30797	1.02701
Smooth Muscle Contraction	0	0.30797	1.02995
DAP12 interactions	0	0.30797	1.02995
Th1 Pathway	0	0.505693	1.61464
Interleukin-1 family signaling	0	0.494982	1.51274
Hepatic Fibrosis Signaling Pathway	0	0.520335	1.52625
Metabolism of polyamines	0	0.476854	1.29531
Th1 and Th2 Activation Pathway	0	0.452904	1.40306
Folate Signaling Pathway	0	0.494982	1.35696
Triglyceride metabolism	0	0.75996	1.2037
Generic Transcription Pathway	0	0.856296	1.17235
Preeclampsia Signaling Pathway	0	0.520335	1.1415
Sheddase Signaling Pathway	0	0.505693	1.17131
Production of Nitric Oxide and Reactive Oxygen Species in Macrophages	0	0.583019	1.13211
Cellular response to hypoxia	0	0.622426	1.151
Toll-like Receptor Signaling	0	0.61448	1.13211
FAT10 Signaling Pathway	0	0.502242	1.01232
Phagosome Formation	0	0.494514	0.918157
MHC class II antigen presentation	0	0.499887	0.955152
Glutathione Redox Reactions II	0	0.483366	0.952822
Coagulation System	0	0.388355	0.903079
NOD1/2 Signaling Pathway	0	0.383218	0.906264
RAB GEFs exchange GTP for GDP on RABs	0	0.502242	0.853126
MSP-RON Signaling Pathway	0	0.443568	0.854451
Folate Polyglutamylation	0	0.431957	0.847891
3-phosphoinositide Degradation	0	0.33969	0.808678
NGF-stimulated transcription	0	0.332613	0.774308
Natural Killer Cell Signaling	0	0.330586	0.78593
Binding and Uptake of Ligands by Scavenger Receptors	0	0.347789	0.717934
NAFLD Signaling Pathway	0	0.431957	0.740984
Role of Osteoblasts in Rheumatoid Arthritis Signaling Pathway	0	0.370306	0.747286
Mitochondrial Uncoupling	0	0.407694	0.753824
D-myo-inositol (1,4,5,6)-Tetrakisphosphate Biosynthesis	0	0.395978	0.753824
D-myo-inositol (3,4,5,6)-tetrakisphosphate Biosynthesis	0	0.395978	0.753824
Transcriptional regulation by RUNX3	0	0.770897	0.753824
DNA Methylation and Transcriptional Repression Signaling	0	0.750297	0.72402
S100 Family Signaling Pathway	0	0.657954	0.627199
RHO GTPases activate CIT	0	0.641604	0.668545
RHO GTPases Activate ROCKs	0	0.641604	0.668545
Transport of inorganic cations/anions and amino acids/oligopeptides	0	0.641604	0.798368
Regulation of RUNX2 expression and activity	0	0.666367	0.935044
Signaling by Retinoic Acid	0	0.61448	0.935044
Nucleotide salvage	0	0.546026	0.932767
iNOS Signaling	0	0.583019	0.853002
Antimicrobial peptides	0	0.583019	0.853002
Airway Pathology in Chronic Obstructive Pulmonary Disease	0	0.594396	0.717934
NR1H2 and NR1H3-mediated signaling	0	0.546026	0.801864
Regulation of Apoptosis	0	0.520335	0.753824
Osteoarthritis Pathway	0	0.544947	0.759918
Somitogenesis	0	0.50424	0.717934
Sensory processing of sound by outer hair cells of the cochlea	0	0.50424	0.717934
TCR signaling	0	0.50424	0.753824
IL-8 Signaling	0	0.499887	0.734287
Trafficking and processing of endosomal TLR	0	0.283731	1.62476
Regulation of Insulin-like Growth Factor (IGF) transport and uptake by IGFBPs	0	0.30797	1.63302
EPH-Ephrin signaling	0	0.26126	1.78525
Role of Chondrocytes in Rheumatoid Arthritis Signaling Pathway	0	0.241111	1.80391
Complement System	0	0.103527	1.66071
ABRA Signaling Pathway	0	0.117181	1.55478
Ion channel transport	0	0.138064	1.55478
L1CAM interactions	0	0	1.63302
Acyl-CoA Hydrolysis	0	0	1.72615
Tryptophan Degradation to 2-amino-3-carboxymuconate Semialdehyde	0	0	1.72615
Caveolar-mediated Endocytosis Signaling	0	0	1.44203
Glucose metabolism	0	0	1.20396
Sphingolipid metabolism	0	0	1.30913
Transcriptional regulation by the AP-2 (TFAP2) family of transcription factors	0	0	1.2973
Cyclophilin Signaling Pathway	0	0.224912	1.44559
MITF-M-dependent gene expression	0	0.254292	1.34701
Regulation of Actin-based Motility by Rho	0	0.200795	1.28984
Sleep REM Signaling Pathway	0	0.224058	1.29531
Inhibition of Matrix Metalloproteases	0	0.106315	1.2037
CLEAR Signaling Pathway	0	0.144943	1.35088
Glucocorticoid Receptor Signaling	0	0.103527	1.32881
HIF1Î± Signaling	0	0.101026	1.32881
NAD biosynthesis II (from tryptophan)	0	0	1.0863
Hypoxia Signaling in the Cardiovascular System	0	0	1.10873
D-glucuronate Degradation I	0	0	1.10129
Tryptophan Degradation III (Eukaryotic)	0	0	0.932767
DYRK1A Signaling Pathway	0	0	0.981514
HSP90 chaperone cycle for steroid hormone receptors in the presence of ligand	0	0	0.984187
Metabolism of water-soluble vitamins and cofactors	0	0	1.02309
RNA polymerase II transcribes snRNA genes	0	0	1.00037
UDP-N-acetyl-D-galactosamine Biosynthesis II	0	0	1.00898
Fructose metabolism	0	0	0.753824
Ceramide Degradation	0	0	0.753824
Chondroitin Sulfate Degradation (Metazoa)	0	0	0.728466
Warburg Effect Signaling Pathway	0	0	0.714493
L-cysteine Degradation II	0	0	0.717934
Peroxisomal lipid metabolism	0	0	0.717934
Glycolysis I	0	0	0.717934
Tryptophan catabolism	0	0	0.877149
Metabolism of nitric oxide: NOS3 activation and regulation	0	0	0.877149
Mitotic Telophase/Cytokinesis	0	0	0.822037
Primary Immunodeficiency Signaling	0	0	0.854451
Mitochondrial Fatty Acid Beta-Oxidation	0	0	0.84152
Complex III assembly	0	0	0.847891
Synthesis of Lipoxins (LX)	0	0	0.847891
Trehalose Degradation II (Trehalase)	0	0	0.847891
Iron uptake and transport	0	0.224058	0.906264
Circadian Clock	0	0.228116	0.954704
Crosstalk between Dendritic Cells and Natural Killer Cells	0	0.241393	0.977972
Role of OCT4 in Mammalian Embryonic Stem Cell Pluripotency	0	0.0863071	0.935044
Transcriptional Regulation by NPAS4	0	0.117181	0.903079
RNA Polymerase III Transcription	0	0.0994073	1.10129
Signaling by VEGF	0	0.0818769	1.07963
Neutrophil Extracellular Trap Signaling Pathway	0	0.127545	1.0783
Parkinson's Signaling Pathway	0	0.106315	0.984187
Sirtuin Signaling Pathway	0	0.127545	1.00224
Mitotic G2-G2/M phases	0	0.112347	1.0237
STAT3 Pathway	0	0.119531	1.0237
Adipogenesis pathway	0	0.121326	1.03669
Synthesis of Prostaglandins (PG) and Thromboxanes (TX)	0	0.257835	0.822037
Clathrin-mediated Endocytosis Signaling	0	0.200795	0.728466
Th2 Pathway	0	0.25037	0.759918
Superpathway of Inositol Phosphate Compounds	0	0.23974	0.728466
Metabolism of folate and pterines	0	0.23974	0.728466
FOXO-mediated transcription of cell cycle genes	0	0.23974	0.728466
MyD88 cascade initiated on plasma membrane	0	0.166735	0.847891
Formation of WDR5-containing histone-modifying complexes	0	0.0964103	0.709828
Acute Phase Response Signaling	0	0.124249	0.740984
IL-7 Signaling Pathway	0	0.137581	0.792228
Formation of Fibrin Clot (Clotting Cascade)	0	0.103527	0.774308
MyD88-independent TLR4 cascade	0	0.106315	0.806298
MIF-mediated Glucocorticoid Regulation	0	0.106315	0.806298
