# Supplementary material for: Transcriptomic Assessment of Host Responses in Vaccinia and Venezuelan Equine Encephalitis Virus-Infected Human Dendritic Cells
Source: Biomolecules. 2026 Apr 8;16(4):544. doi: 10.3390/biom16040544 (PMC13113310; doi:10.3390/biom16040544)
Supplement: Supplementary file 1 [file biomolecules-16-00544-s001.zip › Table S3 VEE at three times-updated.xlsx]

## Sheet: VEE at three times
Table S3_Canonical Pathways generated using DEGs when infected cells are compared to control samples at respective time points for VEE infection. The table represents log BH p‑value from over‑represented pathways from the gene list where and the log BH p‑value adjusts for multiple testing to control the false discovery rate.
Canonical Pathways	Ctrl vs VEE 1 hpi	Ctrl vs VEE 8 hpi	Ctrl vs VEE 12 hpi
Role of Hypercytokinemia/hyperchemokinemia in the Pathogenesis of Influenza	0	5.14617	22.6815
Pathogen Induced Cytokine Storm Signaling Pathway	0	3.16184	20.712
Macrophage Classical Activation Signaling Pathway	0	2.94542	19.9037
Role of Cytokines in Mediating Communication between Immune Cells	0	5.75431	16.2961
CGAS-STING Signaling Pathway	0	3.13395	16.5878
Interleukin-10 signaling	0	1.27205	13.8694
Retinoic acid Mediated Apoptosis Signaling	0	3.77455	13.9495
Role of Lipids/Lipid Rafts in the Pathogenesis of Influenza	0	3.01511	11.2019
Hepatitis B Chronic Liver Pathogenesis Signaling Pathway	0	2.94542	12.0479
ISGylation Signaling Pathway	0	3.23625	12.5261
NOD1/2 Signaling Pathway	0	2.94383	13.0746
Activation of IRF by Cytosolic Pattern Recognition Receptors	0	2.43468	13.6321
Interferon alpha/beta signaling	0	2.35397	12.9471
IL-17A Signaling in Gastric Cells	0	0	9.05554
Role of PI3K/AKT Signaling in the Pathogenesis of Influenza	0	2.43468	10.4713
Neuroinflammation Signaling Pathway	0	2.43468	9.71856
DDX58/IFIH1-mediated induction of interferon-alpha/beta	0	2.35008	9.7009
Role of MAPK Signaling in Inhibiting the Pathogenesis of Influenza	0	2.35397	9.75824
Role of WNT/GSK-3Î² Signaling in the Pathogenesis of Influenza	0	2.35397	8.43241
Role of RIG1-like Receptors in Antiviral Innate Immunity	0	2.68016	8.7759
Immunogenic Cell Death Signaling Pathway	0	3.31856	7.7671
Role of Pattern Recognition Receptors in Recognition of Bacteria and Viruses	0	3.0431	8.26238
Tuberculosis Active Signaling Pathway	0	2.72212	7.35684
Coronavirus Pathogenesis Pathway	0	2.73827	7.49088
Irritable Bowel Syndrome Signaling Pathway	0	1.55795	6.60793
Factors involved in megakaryocyte development and platelet production	0	2.26422	6.60793
Preeclampsia Signaling Pathway	0	1.90627	7.0189
IL-17A Signaling in Fibroblasts	0	1.12116	7.09532
IL-17 Signaling	0	0.914918	6.39093
Role of IL-17F in Allergic Inflammatory Airway Diseases	0	1.27205	5.92444
Airway Pathology in Chronic Obstructive Pulmonary Disease	0	1.03415	5.93933
Role of IL-17A in Arthritis	0	1.17886	8.11157
Differential Regulation of Cytokine Production in Macrophages and T Helper Cells by IL-17A and IL-17F	0	1.55191	8.32186
Granulocyte Adhesion and Diapedesis	0	1.76304	8.13379
Agranulocyte Adhesion and Diapedesis	0	1.72159	7.73822
Glucocorticoid Receptor Signaling	0	1.90627	7.84844
IL-12 Signaling and Production in Macrophages	0	1.67948	7.40303
Differential Regulation of Cytokine Production in Intestinal Epithelial Cells by IL-17A and IL-17F	0	1.47873	7.71994
Hepatic Cholestasis	3.44992	1.72159	4.80092
NRF2-mediated Oxidative Stress Response	3.34827	0.856576	0.287436
Xenobiotic Metabolism CAR Signaling Pathway	3.44992	0.894383	0.336885
Xenobiotic Metabolism PXR Signaling Pathway	3.44992	0.901662	0.356442
Methylglyoxal Degradation III	2.3533	0	0.532827
The Visual Cycle	2.4365	0	0.624538
Tryptophan Degradation X (Mammalian, via Tryptamine)	2.3979	0	0.578313
Retinoid metabolism and transport	2.27525	0	0.470546
Retinol Biosynthesis	2.22598	0	0.420769
Retinoate Biosynthesis I	2.24003	0	0.441656
PXR/RXR Activation	4.09104	1.15329	2.74963
Aryl Hydrocarbon Receptor Signaling	3.556	1.82599	2.07458
Xenobiotic Metabolism Signaling	3.22606	1.487	1.16636
LPS/IL-1 Mediated Inhibition of RXR Function	3.29658	1.55191	0.839285
Role of JAK2 in Hormone-like Cytokine Signaling	4.09104	1.16043	1.81348
Bupropion Degradation	4.25253	1.46577	1.62245
Estrogen Biosynthesis	4.19205	1.27205	1.18326
Acetone Degradation I (to Methylglyoxal)	4.19205	1.28142	1.26391
Phase I - Functionalization of compounds	3.93706	1.0371	0.663729
Nicotine Degradation III	4.09104	1.12223	0.873975
Superpathway of Melatonin Degradation	4.08198	1.10164	0.76999
Nicotine Degradation II	4.09104	1.12116	0.803257
Melatonin Degradation I	4.09104	1.12116	0.803257
Role of JAK1, JAK2 and TYK2 in Interferon Signaling	0	2.95245	2.77049
Interferon Signaling	0	2.81016	4.98106
Role of PKR in Interferon Induction and Antiviral Response	0	3.13395	5.32096
Crosstalk between Dendritic Cells and Natural Killer Cells	0	2.23487	5.21136
Neutrophil Extracellular Trap Signaling Pathway	0	2.26422	5.09149
Role of IL-17A in Psoriasis	0	1.63435	5.21136
Necroptosis Signaling Pathway	0	1.90627	4.8824
Systemic Lupus Erythematosus in B Cell Signaling Pathway	0	1.75062	4.61756
Cyclophilin Signaling Pathway	0	1.6682	4.50437
Pathogenesis of Multiple Sclerosis	0	0	4.11116
VDR/RXR Activation	0	0	3.55015
Interleukin-4 and Interleukin-13 signaling	0	1.0371	4.89737
Multiple Sclerosis Signaling Pathway	0	0.901662	4.8824
Role of Macrophages, Fibroblasts and Endothelial Cells in Rheumatoid Arthritis	0	0.78697	5.05745
Class A/1 (Rhodopsin-like receptors)	0	0.787276	5.10094
TREM1 Signaling	0	1.12116	4.62763
Role of MAPK Signaling in the Pathogenesis of Influenza	0	1.12116	4.50454
Tumor Microenvironment Pathway	0	0.914918	4.57475
IL-6 Signaling	0	1.0134	4.52125
Hepatic Fibrosis Signaling Pathway	0	0.708572	4.28921
IL-33 Signaling Pathway	0	0.914918	4.34964
Role of Chondrocytes in Rheumatoid Arthritis Signaling Pathway	0	0.99176	4.24431
Pyroptosis Signaling Pathway	0	1.05808	4.06082
Glycation Signaling Pathway	0	0.900685	3.9404
HMGB1 Signaling	0	0.958259	3.96702
TRAIL signaling	0	1.78663	2.49676
MicroRNA Biogenesis Signaling Pathway	0	1.81455	2.03582
TRIM21 Intracellular Antibody Signaling Pathway	0	1.93926	2.10603
IL-27 Signaling Pathway	0	2.01033	3.46167
IL-15 Production	0	2.06177	3.65892
Lung Ionic Balance Signaling Pathway	0	2.01375	2.86446
Inflammasome pathway	0	1.47585	2.89516
S100 Family Signaling Pathway	0	1.69375	3.14586
Senescence Pathway	0	1.54976	3.14458
IL-17A Signaling in Airway Cells	0	1.1527	3.81398
Toll-like Receptor Signaling	0	1.12186	3.56447
Serotonin Receptor Signaling	0	0.669782	3.84655
Autism Signaling Pathway	0	0.805941	3.81583
Cardiac Hypertrophy Signaling (Enhanced)	0	0.625498	3.38281
Cerebral Malformation Signaling Pathway	0	1.00364	3.42005
G alpha (i) signalling events	0	0.869195	3.55539
CDX Gastrointestinal Cancer Signaling Pathway	0	0.914918	3.45947
Hepatic Fibrosis / Hepatic Stellate Cell Activation	0	0.914918	3.518
Transcriptional regulation of white adipocyte differentiation	0	1.12116	2.43951
IL-23 Signaling Pathway	0	1.27205	2.17326
Sleep REM Signaling Pathway	0	1.17778	2.9222
Wound Healing Signaling Pathway	0	0.87769	2.88877
Role of Osteoblasts in Rheumatoid Arthritis Signaling Pathway	0	0.886666	2.97061
NAFLD Signaling Pathway	0	0.900685	3.14458
Activin Inhibin Signaling Pathway	0	0.905704	3.27661
Cholecystokinin/Gastrin-mediated Signaling	0	1.03211	2.81619
Atherosclerosis Signaling	0	1.00364	2.56442
Interleukin-1 family signaling	0	1.0134	2.65879
LXR/RXR Activation	0	1.0134	2.64796
Erythropoietin Signaling Pathway	0	0.914918	2.82334
Macrophage Alternative Activation Signaling Pathway	0	0.914918	2.71578
Adrenergic Receptor Signaling Pathway (Enhanced)	0	0.914918	2.65881
FXR/RXR Activation	0	0.914918	2.68938
Dendritic Cell Maturation	0	1.90627	0.760731
Interleukin-1 processing	0	1.7573	0.924777
Other interleukin signaling	0	1.47585	0.648592
Communication between Innate and Adaptive Immune Cells	0	1.54259	0.71973
Kinesins	0	1.16876	0.386672
DNA Methylation and Transcriptional Repression Signaling	0	1.07028	0.286998
Plasma lipoprotein assembly, remodeling, and clearance	0	1.12197	0.336885
Oxidative Stress Induced Senescence	0	1.10631	0.304997
ER-Mitochondrial Communication Signaling Pathway	0	1.12116	0.322455
UFMylation Signaling Pathway	0	1.16116	1.82905
PPAR Signaling	0	1.04327	2.07846
Antioxidant Action of Vitamin C	0	1.03211	1.97781
Hematoma Resolution Signaling Pathway	0	0.869036	2.11807
Acute Phase Response Signaling	0	0.914918	1.99961
Oxytocin in Brain Signaling Pathway	0	0.914918	1.9184
Role of Tissue Factor in Cancer	0	0.910244	1.85836
Cachexia Signaling Pathway	0	0.754498	1.49391
RAR Activation	0	0.695564	1.70582
T Cell Exhaustion Signaling Pathway	0	0.607372	1.62291
IL-10 Signaling	0	0.967677	1.60142
Parkinson's Signaling Pathway	0	0.801428	1.76824
Role of Osteoblasts, Osteoclasts and Chondrocytes in Rheumatoid Arthritis	0	0.896593	1.70582
Osteoarthritis Pathway	0	0.886998	1.63946
Interleukin-20 family signaling	0	1.45626	1.59534
Regulation of CDH11 Expression and Function	0	1.40897	1.48651
Pyroptosis	0	1.43157	1.53866
TP53 Regulates Transcription of Cell Death Genes	0	1.27205	1.21143
Defensins	0	1.27205	1.19578
Granzyme A Signaling	0	1.12197	0.860168
GADD45 Signaling	0	1.17674	1.01026
Xenobiotic Metabolism AHR Signaling Pathway	0	1.04327	1.29235
STAT3 Pathway	0	1.00157	1.0554
p38 MAPK Signaling	0	1.01631	1.16636
Th17 Activation Pathway	0	0.655462	1.03726
Role of Osteoclasts in Rheumatoid Arthritis Signaling Pathway	0	0.801428	1.21907
Pulmonary Fibrosis Idiopathic Signaling Pathway	0	0.791746	1.18089
Orexin Signaling Pathway	0	0.886342	1.0554
Docosahexaenoic Acid (DHA) Signaling	0	0.877453	1.01482
NLR signaling pathways	0	0	2.99962
Cytosolic sensors of pathogen-associated DNA	0	0	2.81619
Th1 Pathway	0	0	2.7077
NFE2L2 regulating inflammation associated genes	0	0	2.71578
Role of JAK family kinases in IL-6-type Cytokine Signaling	0	0	2.49481
IL-8 Signaling	0	0	2.56442
Airway Inflammation in Asthma	0	0	2.56442
TNFR2 Signaling	0	0	2.56442
MyD88:MAL(TIRAP) cascade initiated on plasma membrane	0	0	2.27211
Sumoylation Pathway	0	0	2.16588
Interferon gamma signaling	0	0	2.20621
Death Receptor Signaling	0	0	2.21863
TAK1-dependent IKK and NF-kappa-B activation	0	0	2.21863
MSP-RON Signaling in Macrophages Pathway	0	0	1.94518
TNF signaling	0	0	1.95791
iNOS Signaling	0	0	2.1095
Th1 and Th2 Activation Pathway	0	0	2.11807
FAT10 Cancer Signaling Pathway	0	0	2.07458
TNFR1 Signaling	0	0	2.05418
Colorectal Cancer Metastasis Signaling	0	0	2.05418
CD40 Signaling	0	0	1.7832
Apelin Liver Signaling Pathway	0	0	1.78448
ATF4 activates genes in response to endoplasmic reticulum stress	0	0	1.5664
Type II Diabetes Mellitus Signaling	0	0	1.62245
MyD88 cascade initiated on plasma membrane	0	0	1.62245
RIPK1-mediated regulated necrosis	0	0	1.44125
Nicotinate metabolism	0	0	1.46494
MyD88 dependent cascade initiated on endosome	0	0	1.46494
Oxytocin Signaling Pathway	0	0	1.36561
Acetylcholine Receptor Signaling Pathway	0	0	1.29105
MAP kinase activation	0	0	1.29676
Production of Nitric Oxide and Reactive Oxygen Species in Macrophages	0	0	1.31536
Regulation of the Epithelial Mesenchymal Transition by Growth Factors Pathway	0	0	1.31196
MIF-mediated Glucocorticoid Regulation	0	0	1.31255
Tetrahydrobiopterin Biosynthesis II	0	0	1.31255
Tetrahydrobiopterin Biosynthesis I	0	0	1.31255
Senescence-Associated Secretory Phenotype (SASP)	0	0	0.873975
Growth Hormone Signaling	0	0	0.879916
mRNA Editing	0	0	0.888459
Chronic Myeloid Leukemia Signaling	0	0	0.888459
Inhibition of ARE-Mediated mRNA Degradation Pathway	0	0	0.916832
Role of JAK1 and JAK3 in Î³c Cytokine Signaling	0	0	0.916832
Ovarian Cancer Signaling	0	0	0.93072
Deubiquitination	0	0	0.949227
Induction of Apoptosis by HIV1	0	0	0.942163
MYC Mediated Apoptosis Signaling	0	0	1.13136
MIF Regulation of Innate Immunity	0	0	1.18326
Proteasomal PSMD10 Signaling Pathway	0	0	1.1712
Renin-Angiotensin Signaling	0	0	1.17778
MSP-RON Signaling Pathway	0	0	0.986674
CSDE1 Signaling Pathway	0	0	1.0554
Folate Signaling Pathway	0	0	1.04373
Tryptophan Degradation to 2-amino-3-carboxymuconate Semialdehyde	0	0	1.063
Lymphotoxin Î² Receptor Signaling	0	0	1.05968
Adipogenesis pathway	0	0	1.05811
