# Supplementary material for: Transcriptomic Assessment of Host Responses in Vaccinia and Venezuelan Equine Encephalitis Virus-Infected Human Dendritic Cells
Source: Biomolecules. 2026 Apr 8;16(4):544. doi: 10.3390/biom16040544 (PMC13113310; doi:10.3390/biom16040544)
Supplement: Supplementary file 1 [file biomolecules-16-00544-s001.zip › Table S4.xlsx]

## Sheet: VAC at three times
Table S4- List of Common and Unique canonical pathways VAC and VEE infection identified from tables S2 and S3. The table represents log BH p‑value from over‑represented pathways from the gene list where and the log BH p‑value adjusts for multiple testing to control the false discovery rate. The color on the table is conditional formatting as a default settings in excel file.
Canonical Pathways	ctrl vs VAC 1 hpi	ctrl vs VAC 8 hpi	ctrl vs VAC 12 hpi	Ctrl vs VEE 1 hpi	Ctrl vs VEE 8 hpi	Ctrl vs VEE 12 hpi
3-phosphoinositide Degradation	0	0.33969	0.808678
ABRA Signaling Pathway	0	0.117181	1.55478
Acetone Degradation I (to Methylglyoxal)	3.04139	0.0994073	0.07529	4.19205	1.28142	1.26391
Acetylcholine Receptor Signaling Pathway				0	0	1.29105
Activated PKN1 stimulates transcription of AR regulated genes KLK2 and KLK3	0	14.8752	10.4854
Activation of anterior HOX genes in hindbrain during early embryogenesis	0	11.2167	8.52816
Activation of IRF by Cytosolic Pattern Recognition Receptors	0	2.65015	3.00715	0	2.43468	13.6321
Activin Inhibin Signaling Pathway				0	0.905704	3.27661
Acute Phase Response Signaling	0	0.124249	0.740984	0	0.914918	1.99961
Acyl-CoA Hydrolysis	0	0	1.72615
Adipogenesis pathway	0	0.121326	1.03669	0	0	1.05811
Adrenergic Receptor Signaling Pathway (Enhanced)				0	0.914918	2.65881
Agranulocyte Adhesion and Diapedesis	1.08973	3.70985	5.45221	0	1.72159	7.73822
Airway Inflammation in Asthma	0	0.876026	0.618154	0	0	2.56442
Airway Pathology in Chronic Obstructive Pulmonary Disease	0	0.594396	0.717934	0	1.03415	5.93933
Amyloid fiber formation	0	10.944	8.21035
Antigen Presentation Pathway	0	0.657954	4.83567
Antimicrobial peptides	0	0.583019	0.853002
Antioxidant Action of Vitamin C	0	0.330564	1.14985	0	1.03211	1.97781
Antiproliferative Role of TOB in T Cell Signaling	1.53462	0	0
Apelin Liver Signaling Pathway				0	0	1.78448
Apoptotic execution phase	0	0.257835	2.07022
Aryl Hydrocarbon Receptor Signaling	3.29792	0.430063	0.847891	3.556	1.82599	2.07458
Ascorbate Recycling (Cytosolic)	0	1.72196	1.10129
ATF4 activates genes in response to endoplasmic reticulum stress	0	1.07289	0.767216	0	0	1.5664
Atherosclerosis Signaling	0	1.0954	2.86999	0	1.00364	2.56442
Autism Signaling Pathway				0	0.805941	3.81583
BAG2 Signaling Pathway	0	0.910262	3.03731
Beta-catenin independent WNT signaling	0	0.326455	1.15608
Bile acid and bile salt metabolism	0	1.90032	1.89414
Bile Acid Biosynthesis, Neutral Pathway	0	2.40104	1.13211
Binding and Uptake of Ligands by Scavenger Receptors	0	0.347789	0.717934
Bupropion Degradation	3.18015	0	0	4.25253	1.46577	1.62245
B-WICH complex positively regulates rRNA expression	0	10.944	9.94291
Cachexia Signaling Pathway	0	1.59584	1.12863	0	0.754498	1.49391
Cardiac Hypertrophy Signaling (Enhanced)				0	0.625498	3.38281
Cardiogenesis	0	1.07289	0.438584
Cargo recognition for clathrin-mediated endocytosis	0	0.407694	2.22316
Caspase activation via Death Receptors in the presence of ligand	0	0.733636	3.00715
Caveolar-mediated Endocytosis Signaling	0	0	1.44203
CD40 Signaling				0	0	1.7832
CDX Gastrointestinal Cancer Signaling Pathway				0	0.914918	3.45947
Cell Cycle Checkpoints	0.981281	3.31596	2.7535
Cell Cycle Regulation by BTG Family Proteins	1.4926	0.347332	0.254472
Cell Cycle: G1/S Checkpoint Regulation	1.33893	0.715322	0.717934
Cell junction organization	1.27036	0.106315	0.246566
Cellular response to heat stress	0	1.65941	2.86999
Cellular response to hypoxia	0	0.622426	1.151
Ceramide Degradation	0	0	0.753824
Cerebral Malformation Signaling Pathway	0	1.08299	1.05383	0	1.00364	3.42005
Cerebral Malformation Signaling Pathway
CGAS-STING Signaling Pathway	0	0.689969	2.80942	0	3.13395	16.5878
Cholecystokinin/Gastrin-mediated Signaling				0	1.03211	2.81619
Chondroitin Sulfate Degradation (Metazoa)	0	0	0.728466
Chromatin modifications during the maternal to zygotic transition (MZT)	0	13.9794	10.6213
Chromatin organization	0	14.9791	14.3069
Chronic Myeloid Leukemia Signaling				0	0	0.888459
Circadian Clock	0	0.228116	0.954704
Class A/1 (Rhodopsin-like receptors)	0	2.83996	3.28168	0	0.787276	5.10094
Class I MHC mediated antigen processing and presentation	0	4.03114	9.54369
Clathrin-mediated endocytosis	0	0.289541	2.70527
Clathrin-mediated Endocytosis Signaling	0	0.200795	0.728466
CLEAR Signaling Pathway	0	0.144943	1.35088
Coagulation System	0	0.388355	0.903079
Cohesin Chromatin Regulation Pathway	0	4.60896	4.03692
Colorectal Cancer Metastasis Signaling				0	0	2.05418
Communication between Innate and Adaptive Immune Cells				0	1.54259	0.71973
Complement System	0	0.103527	1.66071
Complex III assembly	0	0	0.847891
Coronavirus Pathogenesis Pathway	1.05566	1.90032	1.14646	0	2.73827	7.49088
Crosstalk between Dendritic Cells and Natural Killer Cells	0	0.241393	0.977972	0	2.23487	5.21136
CSDE1 Signaling Pathway				0	0	1.0554
Cyclins and Cell Cycle Regulation	1.27896	0.289541	0.69147
Cyclophilin Signaling Pathway	0	0.224912	1.44559	0	1.6682	4.50437
Cytosolic sensors of pathogen-associated DNA				0	0	2.81619
DAP12 interactions	0	0.30797	1.02995
DDX58/IFIH1-mediated induction of interferon-alpha/beta	0	1.52827	1.03938	0	2.35008	9.7009
Death Receptor Signaling	0	1.21544	1.65548	0	0	2.21863
Defensins				0	1.27205	1.19578
Dendritic Cell Maturation				0	1.90627	0.760731
Detoxification of Reactive Oxygen Species	0	1.44809	3.08789
Deubiquitination	0	10.8468	6.66152	0	0	0.949227
D-glucuronate Degradation I	0	0	1.10129
Differential Regulation of Cytokine Production in Intestinal Epithelial Cells by IL-17A and IL-17F	0	1.21979	0.932767	0	1.47873	7.71994
Differential Regulation of Cytokine Production in Macrophages and T Helper Cells by IL-17A and IL-17F	0	1.47827	1.18468	0	1.55191	8.32186
Dissolution of Fibrin Clot	0	0.860134	1.62476
D-myo-inositol (1,4,5,6)-Tetrakisphosphate Biosynthesis	0	0.395978	0.753824
D-myo-inositol (3,4,5,6)-tetrakisphosphate Biosynthesis	0	0.395978	0.753824
DNA Damage/Telomere Stress Induced Senescence	1.42054	12.9131	13.2114
DNA damage-induced 14-3-3Ïƒ Signaling	1.45893	0.0863071	0.170997
DNA Double Strand Break Response	0	6.86307	3.45108
DNA methylation	0	15.2577	12.401
DNA Methylation and Transcriptional Repression Signaling	0	0.750297	0.72402	0	1.07028	0.286998
DNA Replication Pre-Initiation	0	9.81332	7.53801
Docosahexaenoic Acid (DHA) Signaling				0	0.877453	1.01482
DYRK1A Signaling Pathway	0	0	0.981514
E3 ubiquitin ligases ubiquitinate target proteins	0	6.00511	4.37096
Embryonic Stem Cell Differentiation into Cardiac Lineages	0	1.04443	1.15608
EPH-Ephrin signaling	0	0.26126	1.78525
ERCC6 (CSB) and EHMT2 (G9a) positively regulate rRNA expression	0	13.0571	8.47907
ER-Mitochondrial Communication Signaling Pathway				0	1.12116	0.322455
Erythropoietin Signaling Pathway				0	0.914918	2.82334
ESR-mediated signaling	0	7.14364	7.8363
Estrogen Biosynthesis	4.7419	0.289541	0.377866	4.19205	1.27205	1.18326
Estrogen Biosynthesis
Estrogen-Dependent Breast Cancer Signaling	1.30344	0	0.0884796
Estrogen-mediated S-phase Entry	1.60657	0.502242	1.28932
Factors involved in megakaryocyte development and platelet production				0	2.26422	6.60793
FAT10 Cancer Signaling Pathway				0	0	2.07458
FAT10 Signaling Pathway	0	0.502242	1.01232
Fatty acyl-CoA biosynthesis	0	0.775153	0.523118
Ferroptosis Signaling Pathway	0	2.64062	1.63937
Folate Polyglutamylation	0	0.431957	0.847891
Folate Signaling Pathway	0	0.494982	1.35696	0	0	1.04373
Formation of Fibrin Clot (Clotting Cascade)	0	0.103527	0.774308
Formation of intermediate mesoderm	1.95044	0	0.211919
Formation of the nephric duct	1.69075	0	0.0777394
Formation of WDR5-containing histone-modifying complexes	0	0.0964103	0.709828
FOXO-mediated transcription of cell cycle genes	0	0.23974	0.728466
Fructose metabolism	0	0	0.753824
FXR/RXR Activation	0	0.832786	0.881513	0	0.914918	2.68938
G alpha (i) signalling events	0	0.928471	1.54015	0	0.869195	3.55539
G alpha (i) signalling events
GADD45 Signaling	1.40219	0.856467	0.633288	0	1.17674	1.01026
GADD45 Signaling
Gap junction trafficking and regulation	0	0.26126	1.14985
Gene and protein expression by JAK-STAT signaling after IL-12 stimulation	0	1.44809	1.77977
Gene Silencing by RNA	0	8.00666	8.40892
Generic Transcription Pathway	0	0.856296	1.17235
Glucocorticoid Receptor Signaling	0	0.103527	1.32881	0	1.90627	7.84844
Glucose metabolism	0	0	1.20396
Glutathione Redox Reactions II	0	0.483366	0.952822
Glycation Signaling Pathway	0	2.06423	3.6343	0	0.900685	3.9404
Glycation Signaling Pathway
Glycolysis I	0	0	0.717934
Granulocyte Adhesion and Diapedesis	1.11178	2.93959	5.31326	0	1.76304	8.13379
Granzyme A Signaling				0	1.12197	0.860168
Growth Hormone Signaling				0	0	0.879916
Gustation Pathway	0	0.704948	0.215439
HDR through Homologous Recombination (HRR) or Single Strand Annealing (SSA)	0	3.99241	1.55269
Hematoma Resolution Signaling Pathway	0	2.03539	1.76003	0	0.869036	2.11807
Hepatic Cholestasis	1.95044	1.23083	0.906264	3.44992	1.72159	4.80092
Hepatic Fibrosis / Hepatic Stellate Cell Activation	0	0.583019	2.71303	0	0.914918	3.518
Hepatic Fibrosis Signaling Pathway	0	0.520335	1.52625	0	0.708572	4.28921
Hepatitis B Chronic Liver Pathogenesis Signaling Pathway				0	2.94542	12.0479
HIF1Î± Signaling	0	0.101026	1.32881
Histone Modification Signaling Pathway	0	0.318184	2.43615
HMGB1 Signaling				0	0.958259	3.96702
HSP90 chaperone cycle for steroid hormone receptors in the presence of ligand	0	0	0.984187
Hypoxia Signaling in the Cardiovascular System	0	0	1.10873
IL-10 Signaling	0	1.25897	3.04143	0	0.967677	1.60142
IL-12 Signaling and Production in Macrophages	0	1.43898	1.81482	0	1.67948	7.40303
IL-15 Production				0	2.06177	3.65892
IL-17 Signaling	0	0.880451	0.454038	0	0.914918	6.39093
IL-17A Signaling in Airway Cells				0	1.1527	3.81398
IL-17A Signaling in Fibroblasts	0	2.90775	2.8272	0	1.12116	7.09532
IL-17A Signaling in Gastric Cells	0	2.92406	1.89414	0	0	9.05554
IL-23 Signaling Pathway				0	1.27205	2.17326
IL-27 Signaling Pathway	0	2.09624	4.39192	0	2.01033	3.46167
IL-33 Signaling Pathway	0	0.832786	0.881513	0	0.914918	4.34964
IL-6 Signaling				0	1.0134	4.52125
IL-7 Signaling Pathway	0	0.137581	0.792228
IL-8 Signaling	0	0.499887	0.734287	0	0	2.56442
Immunogenic Cell Death Signaling Pathway	0	0.102722	3.10447	0	3.31856	7.7671
Immunoregulatory interactions between a Lymphoid and a non-Lymphoid cell	0	1.34755	3.97849
Induction of Apoptosis by HIV1				0	0	0.942163
Inflammasome pathway	0	1.18827	2.86415	0	1.47585	2.89516
Inhibition of ARE-Mediated mRNA Degradation Pathway				0	0	0.916832
Inhibition of Matrix Metalloproteases	0	0.106315	1.2037
iNOS Signaling	0	0.583019	0.853002	0	0	2.1095
Interconversion of nucleotide di- and triphosphates	0	0.998842	0.717934
Interferon alpha/beta signaling	0	17.6358	15.8154	0	2.35397	12.9471
Interferon gamma signaling	0	8.23036	6.64386	0	0	2.20621
Interferon Signaling	0	9.06049	7.52015	0	2.81016	4.98106
Interleukin-1 family signaling	0	0.494982	1.51274	0	1.0134	2.65879
Interleukin-1 processing				0	1.7573	0.924777
Interleukin-10 signaling	0	6.94316	6.34431	0	1.27205	13.8694
Interleukin-20 family signaling	0	1.10286	0.452314	0	1.45626	1.59534
Interleukin-4 and Interleukin-13 signaling	0	0.61448	3.94879	0	1.0371	4.89737
Ion channel transport	0	0.138064	1.55478
Iron uptake and transport	0	0.224058	0.906264
Irritable Bowel Syndrome Signaling Pathway	0	1.30976	1.77702	0	1.55795	6.60793
ISG15 antiviral mechanism	0	5.82585	4.36155
ISGylation Signaling Pathway	0	4.98119	3.49292	0	3.23625	12.5261
Kinesins				0	1.16876	0.386672
L1CAM interactions	0	0	1.63302
L-cysteine Degradation II	0	0	0.717934
Leukocyte Extravasation Signaling	1.08973	0.23974	1.34306
LPS/IL-1 Mediated Inhibition of RXR Function	1.95044	0.664253	1.65548	3.29658	1.55191	0.839285
Lung Ionic Balance Signaling Pathway				0	2.01375	2.86446
LXR/RXR Activation	0	2.17854	2.67397	0	1.0134	2.64796
Lymphotoxin Î² Receptor Signaling				0	0	1.05968
Macrophage Alternative Activation Signaling Pathway	0	1.63202	3.47558	0	0.914918	2.71578
Macrophage Classical Activation Signaling Pathway	0	3.91879	5.51183	0	2.94542	19.9037
MAP kinase activation				0	0	1.29676
MAPK6/MAPK4 signaling	0	1.87143	2.78433
Meiosis Initiation Signaling Pathway	1.27036	0.0994073	0
Meiotic recombination	0	11.1664	8.39091
Meiotic synapsis	0	10.5139	8.4382
Melatonin Degradation I	2.889	0	0	4.09104	1.12116	0.803257
Metabolism of folate and pterines	0	0.23974	0.728466
Metabolism of nitric oxide: NOS3 activation and regulation	0	0	0.877149
Metabolism of polyamines	0	0.476854	1.29531
Metabolism of steroid hormones	1.51231	0	0.498807
Metabolism of water-soluble vitamins and cofactors	0	0	1.02309
Metallothioneins bind metals	0	2.03539	1.0863
Methylglyoxal Degradation III	1.72057	0.388355	1.89414	2.3533	0	0.532827
MHC class II antigen presentation	0	0.499887	0.955152
MicroRNA Biogenesis Signaling Pathway				0	1.81455	2.03582
MIF Regulation of Innate Immunity				0	0	1.18326
MIF-mediated Glucocorticoid Regulation	0	0.106315	0.806298	0	0	1.31255
MITF-M-dependent gene expression	0	0.254292	1.34701
Mitochondrial Fatty Acid Beta-Oxidation	0	0	0.84152
Mitochondrial Uncoupling	0	0.407694	0.753824
Mitotic G1 phase and G1/S transition	1.18996	1.15045	2.59778
Mitotic G2-G2/M phases	0	0.112347	1.0237
Mitotic Prophase	0	8.85375	5.517
Mitotic Telophase/Cytokinesis	0	0	0.822037
mRNA Editing				0	0	0.888459
MSP-RON Signaling in Macrophages Pathway				0	0	1.94518
MSP-RON Signaling Pathway	0	0.443568	0.854451	0	0	0.986674
Multiple Sclerosis Signaling Pathway	0	4.42081	4.69741	0	0.901662	4.8824
MYC Mediated Apoptosis Signaling				0	0	1.13136
MyD88 cascade initiated on plasma membrane	0	0.166735	0.847891	0	0	1.62245
MyD88 dependent cascade initiated on endosome	0	0.431957	2.18716	0	0	1.46494
MyD88:MAL(TIRAP) cascade initiated on plasma membrane	0	2.02705	3.39727	0	0	2.27211
MyD88-independent TLR4 cascade	0	0.106315	0.806298
NAD biosynthesis II (from tryptophan)	0	0	1.0863
NAD Signaling Pathway	0	2.31328	2.78811
NAFLD Signaling Pathway	0	0.431957	0.740984	0	0.900685	3.14458
Natural Killer Cell Signaling	0	0.330586	0.78593
Necroptosis Signaling Pathway	0	0.798543	2.0404	0	1.90627	4.8824
Nephron development	1.78825	0	0.132236
Neuroinflammation Signaling Pathway	0	0.968957	2.11277	0	2.43468	9.71856
Neutrophil degranulation	0	6.64157	23.5014
Neutrophil Extracellular Trap Signaling Pathway	0	0.127545	1.0783	0	2.26422	5.09149
NFE2L2 regulating anti-oxidant/detoxification enzymes	0	1.21979	0.932767	0	0	2.71578
NGF-stimulated transcription	0	0.332613	0.774308
Nicotinate metabolism	0	0.93117	0.366055	0	0	1.46494
Nicotine Degradation II	2.889	0	0	4.09104	1.12116	0.803257
Nicotine Degradation III	2.889	0	0	4.09104	1.12223	0.873975
NLR signaling pathways				0	0	2.99962
NOD1/2 Signaling Pathway	0	0.383218	0.906264	0	2.94383	13.0746
Nonhomologous End-Joining (NHEJ)	0	7.71493	4.2737
NoRC negatively regulates rRNA expression	0	9.46136	9.65578
NR1H2 and NR1H3-mediated signaling	0	0.546026	0.801864
NRF2-mediated Oxidative Stress Response	1.95044	0.0976355	0.649927	3.34827	0.856576	0.287436
Nucleosome assembly	0	11.2441	6.71174
Nucleotide salvage	0	0.546026	0.932767
OAS antiviral response	0	3.74443	4.66504
Oncostatin M Signaling	0	1.23991	0.694137
Orexin Signaling Pathway				0	0.886342	1.0554
Osteoarthritis Pathway	0	0.544947	0.759918	0	0.886998	1.63946
Other interleukin signaling				0	1.47585	0.648592
Ovarian Cancer Signaling				0	0	0.93072
Oxidative Stress Induced Senescence	0	9.89919	7.47633	0	1.10631	0.304997
Oxytocin in Brain Signaling Pathway				0	0.914918	1.9184
Oxytocin Signaling Pathway				0	0	1.36561
p38 MAPK Signaling	0	0.30797	1.02701	0	1.01631	1.16636
Pancreatic Adenocarcinoma Signaling	1.20416	0.304037	0.163706
Parkinson's Signaling Pathway	0	0.106315	0.984187	0	0.801428	1.76824
Pathogen Induced Cytokine Storm Signaling Pathway	0	5.08489	9.00889	0	3.16184	20.712
Pathogenesis of Multiple Sclerosis	0	2.26794	4.66504	0	0	4.11116
Peroxisomal lipid metabolism	0	0	0.717934
Phagosome Formation	0	0.494514	0.918157
Phagosome Maturation	0	0.723272	4.73637
Phase I - Functionalization of compounds	2.45046	0.0698367	0.38207	3.93706	1.0371	0.663729
PKR-mediated signaling	0	1.59553	1.10873
Plasma lipoprotein assembly, remodeling, and clearance	0	0.332361	1.96881	0	1.12197	0.336885
Post-translational protein phosphorylation	0	0.395978	2.14861
PPAR Signaling				0	1.04327	2.07846
PRC2 methylates histones and DNA	0	13.4176	9.94291
Preeclampsia Signaling Pathway	0	0.520335	1.1415	0	1.90627	7.0189
Pre-NOTCH Expression and Processing	0	9.71442	6.23448
Primary Immunodeficiency Signaling	0	0	0.854451
Production of Nitric Oxide and Reactive Oxygen Species in Macrophages	0	0.583019	1.13211	0	0	1.31536
Prostate Cancer Signaling	1.22476	0	0.123543
Proteasomal PSMD10 Signaling Pathway				0	0	1.1712
Protein folding	1.27036	0	0.197758
Protein Ubiquitination Pathway	0	1.43207	4.39192
Pulmonary Fibrosis Idiopathic Signaling Pathway				0	0.791746	1.18089
PXR/RXR Activation	2.87577	0	0.15872	4.09104	1.15329	2.74963
Pyridoxal 5'-phosphate Salvage Pathway	0	0.414798	1.0863
Pyroptosis				0	1.43157	1.53866
Pyroptosis Signaling Pathway	0	1.1375	1.89414	0	1.05808	4.06082
RAB GEFs exchange GTP for GDP on RABs	0	0.502242	0.853126
RAR Activation				0	0.695564	1.70582
Regulation of Actin-based Motility by Rho	0	0.200795	1.28984
Regulation of Apoptosis	0	0.520335	0.753824
Regulation of CDH11 Expression and Function				0	1.40897	1.48651
Regulation of Cellular Mechanics by Calpain Protease	1.27896	0.281515	0.277
Regulation of endogenous retroelements	0	6.95762	4.33278
Regulation of Insulin-like Growth Factor (IGF) transport and uptake by IGFBPs	0	0.30797	1.63302
Regulation of lipid metabolism by PPARalpha	0	3.82983	3.04522
Regulation of mRNA stability by proteins that bind AU-rich elements	0	0.863013	0.646361
Regulation of RUNX1 Expression and Activity	0	1.18827	0.884045
Regulation of RUNX2 expression and activity	0	0.666367	0.935044
Regulation of the Epithelial Mesenchymal Transition by Growth Factors Pathway				0	0	1.31196
Regulation of TLR by endogenous ligand	0	2.17025	3.06321
Regulation of TP53 Activity through Methylation	0	0.641604	0.303372
Regulation of TP53 Expression and Degradation	0	0.75996	0.498807
Renin-Angiotensin Signaling				0	0	1.17778
Replacement of protamines by nucleosomes in the male pronucleus	0	27.5001	19.2717
Response of EIF2AK1 (HRI) to heme deficiency	0	0.770897	0.401892
Retinoate Biosynthesis I	1.54548	0.0704024	0.544047	2.24003	0	0.441656
Retinoic acid Mediated Apoptosis Signaling	0	2.06423	1.21707	0	3.77455	13.9495
Retinoid metabolism and transport	1.45933	0.641604	1.42643	2.27525	0	0.470546
Retinol Biosynthesis	1.47506	0.0577536	0.733393	2.22598	0	0.420769
RHO GTPase cycle	0	0.0915438	2.94961
RHO GTPases activate CIT	0	0.641604	0.668545
RHO GTPases Activate NADPH Oxidases	0	2.04547	2.0638
RHO GTPases Activate ROCKs	0	0.641604	0.668545
RHOA Signaling	0	0.30797	1.04099
RIPK1-mediated regulated necrosis	0	0.127545	2.11184	0	0	1.44125
RNA Polymerase I Transcription	0	8.87565	7.2823
RNA polymerase II transcribes snRNA genes	0	0	1.00037
RNA Polymerase III Transcription	0	0.0994073	1.10129
Role of Chondrocytes in Rheumatoid Arthritis Signaling Pathway	0	0.241111	1.80391	0	0.99176	4.24431
Role of Cytokines in Mediating Communication between Immune Cells				0	5.75431	16.2961
Role of Hypercytokinemia/hyperchemokinemia in the Pathogenesis of Influenza	0	11.6092	7.8363	0	5.14617	22.6815
Role of IL-17A in Arthritis	0	1.48133	0.668545	0	1.17886	8.11157
Role of IL-17A in Psoriasis	0	4.28048	2.3736	0	1.63435	5.21136
Role of IL-17F in Allergic Inflammatory Airway Diseases	0	1.86793	1.34186	0	1.27205	5.92444
Role of JAK family kinases in IL-6-type Cytokine Signaling				0	0	2.49481
Role of JAK1 and JAK3 in Î³c Cytokine Signaling				0	0	0.916832
Role of JAK1, JAK2 and TYK2 in Interferon Signaling				0	2.95245	2.77049
Role of JAK2 in Hormone-like Cytokine Signaling	2.87577	0.424049	0.338361	4.09104	1.16043	1.81348
Role of Lipids/Lipid Rafts in the Pathogenesis of Influenza				0	3.01511	11.2019
Role of Macrophages, Fibroblasts and Endothelial Cells in Rheumatoid Arthritis				0	0.78697	5.05745
Role of MAPK Signaling in Inhibiting the Pathogenesis of Influenza	0	1.57775	1.44203	0	2.35397	9.75824
Role of MAPK Signaling in the Pathogenesis of Influenza				0	1.12116	4.50454
Role of OCT4 in Mammalian Embryonic Stem Cell Pluripotency	0	0.0863071	0.935044
Role of Osteoblasts in Rheumatoid Arthritis Signaling Pathway	0	0.370306	0.747286	0	0.886666	2.97061
Role of Osteoblasts, Osteoclasts and Chondrocytes in Rheumatoid Arthritis				0	0.896593	1.70582
Role of Osteoclasts in Rheumatoid Arthritis Signaling Pathway				0	0.801428	1.21907
Role of Pattern Recognition Receptors in Recognition of Bacteria and Viruses	0	3.4993	2.70011	0	3.0431	8.26238
Role of PI3K/AKT Signaling in the Pathogenesis of Influenza				0	2.43468	10.4713
Role of PKR in Interferon Induction and Antiviral Response	0	1.51855	1.96743	0	3.13395	5.32096
Role of RIG1-like Receptors in Antiviral Innate Immunity				0	2.68016	8.7759
Role of Tissue Factor in Cancer				0	0.910244	1.85836
Role of WNT/GSK-3Î² Signaling in the Pathogenesis of Influenza				0	2.35397	8.43241
RUNX1 regulates megakaryocyte differentiation and platelet function	0	12.6817	10.8725
S Phase	1.26743	0.431957	2.90329
S100 Family Signaling Pathway	0	0.657954	0.627199	0	1.69375	3.14586
Salvage Pathways of Pyrimidine Ribonucleotides	0	1.67867	1.57517
Senescence Pathway				0	1.54976	3.14458
Senescence-Associated Secretory Phenotype (SASP)	0	9.92177	7.2823	0	0	0.873975
Sensory processing of sound by outer hair cells of the cochlea	0	0.50424	0.717934
Serotonin Receptor Signaling				0	0.669782	3.84655
Sheddase Signaling Pathway	0	0.505693	1.17131
Signaling by BMP	0	0.93117	0.366055
Signaling by Retinoic Acid	0	0.61448	0.935044
Signaling by ROBO receptors	0	0.825897	0
Signaling by VEGF	0	0.0818769	1.07963
SIRT1 negatively regulates rRNA expression	0	14.6751	12.7074
Sirtuin Signaling Pathway	0	0.127545	1.00224
Sleep REM Signaling Pathway	0	0.224058	1.29531	0	1.17778	2.9222
Small Cell Lung Cancer Signaling	1.27036	0.241393	0.205882
Smooth Muscle Contraction	0	0.30797	1.02995
Somitogenesis	0	0.50424	0.717934
Specification of primordial germ cells	0	0.910262	0.493463
Sphingolipid metabolism	0	0	1.30913
STAT3 Pathway	0	0.119531	1.0237	0	1.00157	1.0554
Stearate Biosynthesis I (Animals)	0	0.729313	1.82761
Stress Granule Signaling Pathway	0	0.604334	0.31957
SUMOylation of chromatin organization proteins	0	6.94606	5.18983
Sumoylation Pathway				0	0	2.16588
Superpathway of Inositol Phosphate Compounds	0	0.23974	0.728466
Superpathway of Melatonin Degradation	2.889	0	0	4.08198	1.10164	0.76999
Synthesis of DNA	1.20416	0.310324	0.438584
Synthesis of Lipoxins (LX)	0	0	0.847891
Synthesis of Prostaglandins (PG) and Thromboxanes (TX)	0	0.257835	0.822037
Synthesis, secretion, and deacylation of Ghrelin	0	0.61448	0.279969
Systemic Lupus Erythematosus in B Cell Signaling Pathway				0	1.75062	4.61756
T Cell Exhaustion Signaling Pathway				0	0.607372	1.62291
TAK1-dependent IKK and NF-kappa-B activation				0	0	2.21863
TCF dependent signaling in response to WNT	0	5.69167	2.54548
TCR signaling	0	0.50424	0.753824
Telomere Maintenance	0	7.83115	5.95135
Tetrahydrobiopterin Biosynthesis I				0	0	1.31255
Tetrahydrobiopterin Biosynthesis II				0	0	1.31255
Th1 and Th2 Activation Pathway	0	0.452904	1.40306	0	0	2.11807
Th1 Pathway	0	0.505693	1.61464	0	0	2.7077
Th17 Activation Pathway				0	0.655462	1.03726
Th2 Pathway	0	0.25037	0.759918
The Visual Cycle	1.68464	0.159708	0.452314	2.4365	0	0.624538
TNF signaling				0	0	1.95791
TNFR1 Signaling				0	0	2.05418
TNFR2 non-canonical NF-kB pathway	0	0.729313	1.82761
TNFR2 Signaling				0	0	2.56442
Toll-like Receptor Cascades	0	1.63202	3.59175
Toll-like Receptor Signaling	0	0.61448	1.13211	0	1.12186	3.56447
TP53 Regulates Transcription of Cell Cycle Genes	1.45893	0.0735484	0.327499
TP53 Regulates Transcription of Cell Death Genes				0	1.27205	1.21143
TR/RXR Activation	0	0.75996	1.45573
Trafficking and processing of endosomal TLR	0	0.283731	1.62476
TRAIL signaling	0	1.19286	1.39532	0	1.78663	2.49676
Transcriptional Regulation by NPAS4	0	0.117181	0.903079
Transcriptional regulation by RUNX1	0	8.15438	6.25849
Transcriptional regulation by RUNX3	0	0.770897	0.753824
Transcriptional regulation by the AP-2 (TFAP2) family of transcription factors	0	0	1.2973
Transcriptional regulation of granulopoiesis	0	13.5032	11.0105
Transcriptional regulation of white adipocyte differentiation	0	2.77206	4.33278	0	1.12116	2.43951
Transport of inorganic cations/anions and amino acids/oligopeptides	0	0.641604	0.798368
Trehalose Degradation II (Trehalase)	0	0	0.847891
TREM1 Signaling	0	1.57775	2.86999	0	1.12116	4.62763
Triglyceride metabolism	0	0.75996	1.2037
TRIM21 Intracellular Antibody Signaling Pathway				0	1.93926	2.10603
Tryptophan catabolism	0	0	0.877149
Tryptophan Degradation III (Eukaryotic)	0	0	0.932767
Tryptophan Degradation to 2-amino-3-carboxymuconate Semialdehyde	0	0	1.72615	0	0	1.063
Tryptophan Degradation X (Mammalian, via Tryptamine)	1.68464	0	0.694822	2.3979	0	0.578313
Tuberculosis Active Signaling Pathway	0	1.04831	3.82555	0	2.72212	7.35684
Tumor Microenvironment Pathway	0	0.645517	1.62067	0	0.914918	4.57475
Type II Diabetes Mellitus Signaling				0	0	1.62245
UDP-N-acetyl-D-galactosamine Biosynthesis II	0	0	1.00898
UFMylation Signaling Pathway	0	0.431957	1.13226	0	1.16116	1.82905
Unfolded protein response	0	0.266782	1.10129
VDR/RXR Activation	0	0.604334	2.90978	0	0	3.55015
Virus Entry via Endocytic Pathways	0	0.320403	1.10129
Vitamin-C Transport	0	1.18827	1.40306
Warburg Effect Signaling Pathway	0	0	0.714493
Wound Healing Signaling Pathway				0	0.87769	2.88877
Xenobiotic Metabolism AHR Signaling Pathway				0	1.04327	1.29235
Xenobiotic Metabolism CAR Signaling Pathway	2.10011	0	0.142035	3.44992	0.894383	0.336885
Xenobiotic Metabolism PXR Signaling Pathway	2.10011	0	0.177504	3.44992	0.901662	0.356442
Xenobiotic Metabolism Signaling	1.84011	0	0.108701	3.22606	1.487	1.16636
